# Supplementary material for: Discovery of RSV-Induced BRD4 Protein Interactions Using Native Immunoprecipitation and Parallel Accumulation—Serial Fragmentation (PASEF) Mass Spectrometry
Source: Viruses. 2021 Mar 11;13(3):454. doi: 10.3390/v13030454 (PMC8000986; doi:10.3390/v13030454)
Supplement: Supplementary file 1 [file viruses-13-00454-s001.zip]

Archive with 15 entries (13 files):
- Supplementary Figures.tex
- SI/SI_MS2.pdf
- SI/SI_RELA_CDK9.pdf
- SI/SI_RSV.pdf
- SI/SI_RSVdown.pdf
- SI/Supplementary Figures.tex
- SI/SVG/
- SI/SVG/SI_MS2.svg
- SI/SVG/SI_RELA_CDK9.svg
- SI/SVG/SI_RSV.svg
- SI/SVG/SI_RSVdown.svg
- SI/Tables/
- SI/Tables/Supplementary Table 1.csv
- SI/Tables/Supplementary Table 2.csv
- SI/Tables/Supplementary Table 3.txt
