# Supplementary material for: Discovery of RSV-Induced BRD4 Protein Interactions Using Native Immunoprecipitation and Parallel Accumulation—Serial Fragmentation (PASEF) Mass Spectrometry
Source: Viruses. 2021 Mar 11;13(3):454. doi: 10.3390/v13030454 (PMC8000986; doi:10.3390/v13030454)
Supplement: Supplementary file 1 [file viruses-13-00454-s001.zip › Supplementary Figures.tex]

%  LaTeX support: latex@mdpi.com 
%  For support, please attach all files needed for compiling as well as the log file, and specify your operating system, LaTeX version, and LaTeX editor.

%=================================================================
\documentclass[viruses,supfile,submit,moreauthors,pdftex]{Definitions/mdpi} 

% For posting an early version of this manuscript as a preprint, you may use "preprints" as the journal and change "submit" to "accept". The document class line would be, e.g., \documentclass[preprints,article,accept,moreauthors,pdftex]{mdpi}. This is especially recommended for submission to arXiv, where line numbers should be removed before posting. For preprints.org, the editorial staff will make this change immediately prior to posting.

%--------------------
% Class Options:
%--------------------
%----------
% journal
%----------
% Choose between the following MDPI journals:
% acoustics, actuators, addictions, admsci, adolescents, aerospace, agriculture, agriengineering, agronomy, ai, algorithms, allergies, analytica, animals, antibiotics, antibodies, antioxidants, appliedchem, applmech, applmicrobiol, applnano, applsci, arts, asi, atmosphere, atoms, audiolres, automation, axioms, batteries, bdcc, behavsci, beverages, biochem, bioengineering, biologics, biology, biomechanics, biomedicines, biomedinformatics, biomimetics, biomolecules, biophysica, biosensors, biotech, birds, bloods, brainsci, buildings, businesses, cancers, carbon, cardiogenetics, catalysts, cells, ceramics, challenges, chemengineering, chemistry, chemosensors, chemproc, children, civileng, cleantechnol, climate, clinpract, clockssleep, cmd, coatings, colloids, compounds, computation, computers, condensedmatter, conservation, constrmater, cosmetics, crops, cryptography, crystals, curroncol, cyber, dairy, data, dentistry, dermato, dermatopathology, designs, diabetology, diagnostics, digital, disabilities, diseases, diversity, dna, drones, dynamics, earth, ebj, ecologies, econometrics, economies, education, ejihpe, electricity, electrochem, electronicmat, electronics, encyclopedia, endocrines, energies, eng, engproc, entropy, environments, environsciproc, epidemiologia, epigenomes, fermentation, fibers, fire, fishes, fluids, foods, forecasting, forensicsci, forests, fractalfract, fuels, futureinternet, futuretransp, futurepharmacol, futurephys, galaxies, games, gases, gastroent, gastrointestdisord, gels, genealogy, genes, geographies, geohazards, geomatics, geosciences, geotechnics, geriatrics, hazardousmatters, healthcare, hearts, hemato, heritage, highthroughput, histories, horticulturae, humanities, hydrogen, hydrology, hygiene, idr, ijerph, ijfs, ijgi, ijms, ijns, ijtm, ijtpp, immuno, informatics, information, infrastructures, inorganics, insects, instruments, inventions, iot, j, jcdd, jcm, jcp, jcs, jdb, jfb, jfmk, jimaging, jintelligence, jlpea, jmmp, jmp, jmse, jne, jnt, jof, joitmc, jor, journalmedia, jox, jpm, jrfm, jsan, jtaer, jzbg, kidney, land, languages, laws, life, liquids, literature, livers, logistics, lubricants, machines, macromol, magnetism, magnetochemistry, make, marinedrugs, materials, materproc, mathematics, mca, measurements, medicina, medicines, medsci, membranes, metabolites, metals, metrology, micro, microarrays, microbiolres, micromachines, microorganisms, minerals, mining, modelling, molbank, molecules, mps, mti, nanoenergyadv, nanomanufacturing, nanomaterials, ncrna, network, neuroglia, neurolint, neurosci, nitrogen, notspecified, nri, nursrep, nutrients, obesities, oceans, ohbm, onco, oncopathology, optics, oral, organics, osteology, oxygen, parasites, parasitologia, particles, pathogens, pathophysiology, pediatrrep, pharmaceuticals, pharmaceutics, pharmacy, philosophies, photochem, photonics, physchem, physics, physiolsci, plants, plasma, pollutants, polymers, polysaccharides, proceedings, processes, prosthesis, proteomes, psych, psychiatryint, publications, quantumrep, quaternary, qubs, radiation, reactions, recycling, regeneration, religions, remotesensing, reports, reprodmed, resources, risks, robotics, safety, sci, scipharm, sensors, separations, sexes, signals, sinusitis, smartcities, sna, societies, socsci, soilsystems, solids, sports, standards, stats, stresses, surfaces, surgeries, suschem, sustainability, symmetry, systems, taxonomy, technologies, telecom, textiles, thermo, tourismhosp, toxics, toxins, transplantology, traumas, tropicalmed, universe, urbansci, uro, vaccines, vehicles, vetsci, vibration, viruses, vision, water, wevj, women, world 

%---------
% article
%---------
% The default type of manuscript is "article", but can be replaced by: 
% abstract, addendum, article, book, bookreview, briefreport, casereport, comment, commentary, communication, conferenceproceedings, correction, conferencereport, entry, expressionofconcern, extendedabstract, datadescriptor, editorial, essay, erratum, hypothesis, interestingimage, obituary, opinion, projectreport, reply, retraction, review, perspective, protocol, shortnote, studyprotocol, systematicreview, supfile, technicalnote, viewpoint, guidelines, registeredreport, tutorial
% supfile = supplementary materials

%----------
% submit
%----------
% The class option "submit" will be changed to "accept" by the Editorial Office when the paper is accepted. This will only make changes to the frontpage (e.g., the logo of the journal will get visible), the headings, and the copyright information. Also, line numbering will be removed. Journal info and pagination for accepted papers will also be assigned by the Editorial Office.

%------------------
% moreauthors
%------------------
% If there is only one author the class option oneauthor should be used. Otherwise use the class option moreauthors.

%---------
% pdftex
%---------
% The option pdftex is for use with pdfLaTeX. If eps figures are used, remove the option pdftex and use LaTeX and dvi2pdf.

%=================================================================
% MDPI internal commands
\firstpage{1} 
\makeatletter 
\setcounter{page}{\@firstpage} 
\makeatother
\pubvolume{1}
\issuenum{1}
\articlenumber{0}
\pubyear{2021}
\copyrightyear{2020}
%\externaleditor{Academic Editor: Firstname Lastname} % For journal Automation, please change Academic Editor to "Communicated by"
\datereceived{} 
\dateaccepted{} 
\datepublished{} 
\hreflink{https://doi.org/} % If needed use \linebreak
%------------------------------------------------------------------
% The following line should be uncommented if the LaTeX file is uploaded to arXiv.org
%\pdfoutput=1

%=================================================================
% Add packages and commands here. The following packages are loaded in our class file: fontenc, inputenc, calc, indentfirst, fancyhdr, graphicx, epstopdf, lastpage, ifthen, lineno, float, amsmath, setspace, enumitem, mathpazo, booktabs, titlesec, etoolbox, tabto, xcolor, soul, multirow, microtype, tikz, totcount, changepage, paracol, attrib, upgreek, cleveref, amsthm, hyphenat, natbib, hyperref, footmisc, url, geometry, newfloat, caption

\usepackage{subcaption}

%=================================================================
%% Please use the following mathematics environments: Theorem, Lemma, Corollary, Proposition, Characterization, Property, Problem, Example, ExamplesandDefinitions, Hypothesis, Remark, Definition, Notation, Assumption
%% For proofs, please use the proof environment (the amsthm package is loaded by the MDPI class).

%=================================================================
% Full title of the paper (Capitalized)
\Title{Discovery of RSV-induced BRD4 protein interactions using native immunoprecipitation and parallel accumulation – serial fragmentation (PASEF) mass spectrometry}

% MDPI internal command: Title for citation in the left column
\TitleCitation{Title}

% Author Orchid ID: enter ID or remove command
\newcommand{\orcidauthorA}{0000-0001-6623-9522} % Add \orcidA{} behind the author's name
\newcommand{\orcidauthorB}{0000-0002-0478-4987} % Add \orcidB{} behind the author's name
\newcommand{\orcidauthorC}{0000-0003-4909-7336} % Add \orcidC{} behind the author's name
%\newcommand{\orcidauthorD}{0000-0000-0000-000X} % Add \orcidD{} behind the author's name
\newcommand{\orcidauthorE}{0000-0002-2811-1090} % Add \orcidE{} behind the author's name
\newcommand{\orcidauthorF}{0000-0001-5211-6812} % Add \orcidF{} behind the author's name
\newcommand{\orcidauthorG}{0000-0002-5012-4090} % Add \orcidG{} behind the author's name

% Authors, for the paper (add full first names)
\Author{Morgan Mann $^{1}$\orcidA{}, David Roberts $^{2}$\orcidB{}, Yanlong Zhu $^{3,4}$\orcidC{}, Yi Li $^{5}$, Jia Zhou $^{5}$\orcidE{}, Ying Ge $^{2,3,4}$\orcidF{} \\ and Allan R. Brasier $^{6}$*\orcidG{}}

% MDPI internal command: Authors, for metadata in PDF
\AuthorNames{Firstname Lastname, Firstname Lastname and Firstname Lastname}

% MDPI internal command: Authors, for citation in the left column
\AuthorCitation{Lastname, F.; Lastname, F.; Lastname, F.}
% If this is a Chicago style journal: Lastname, Firstname, Firstname Lastname, and Firstname Lastname.

% Affiliations / Addresses (Add [1] after \address if there is only one affiliation.)
\address{%
$^{1}$ \quad Affiliation 1; e-mail@e-mail.com\\
$^{2}$ \quad Affiliation 2; e-mail@e-mail.com}

% Contact information of the corresponding author
\corres{Correspondence: e-mail@e-mail.com; Tel.: (optional; include country code; if there are multiple corresponding authors, add author initials) +xx-xxxx-xxx-xxxx (F.L.)}

% Current address and/or shared authorship
\firstnote{Current address: Affiliation 3} 
\secondnote{These authors contributed equally to this work.}
% The commands \thirdnote{} till \eighthnote{} are available for further notes

%\simplesumm{} % Simple summary

%\conference{} % An extended version of a conference paper

% Abstract (Do not insert blank lines, i.e. \\) 
\abstract{A single paragraph of about 200 words maximum. For research articles, abstracts should give a pertinent overview of the work. We strongly encourage authors to use the following style of structured abstracts, but without headings: (1) Background: place the question addressed in a broad context and highlight the purpose of the study; (2) Methods: describe briefly the main methods or treatments applied; (3) Results: summarize the article's main findings; (4) Conclusion: indicate the main conclusions or interpretations. The abstract should be an objective representation of the article, it must not contain results which are not presented and substantiated in the main text and should not exaggerate the main conclusions.}

% Keywords
\keyword{keyword 1; keyword 2; keyword 3 (List three to ten pertinent keywords specific to the article; yet reasonably common within the subject discipline.)} 

% The fields PACS, MSC, and JEL may be left empty or commented out if not applicable
%\PACS{J0101}
%\MSC{}
%\JEL{}

%%%%%%%%%%%%%%%%%%%%%%%%%%%%%%%%%%%%%%%%%%
% Only for the journal Diversity
%\LSID{\url{http://}}

%%%%%%%%%%%%%%%%%%%%%%%%%%%%%%%%%%%%%%%%%%
% Only for the journal Applied Sciences:
%\featuredapplication{Authors are encouraged to provide a concise description of the specific application or a potential application of the work. This section is not mandatory.}
%%%%%%%%%%%%%%%%%%%%%%%%%%%%%%%%%%%%%%%%%%

%%%%%%%%%%%%%%%%%%%%%%%%%%%%%%%%%%%%%%%%%%
% Only for the journal Data:
%\dataset{DOI number or link to the deposited data set in cases where the data set is published or set to be published separately. If the data set is submitted and will be published as a supplement to this paper in the journal Data, this field will be filled by the editors of the journal. In this case, please make sure to submit the data set as a supplement when entering your manuscript into our manuscript editorial system.}

%\datasetlicense{license under which the data set is made available (CC0, CC-BY, CC-BY-SA, CC-BY-NC, etc.)}

%%%%%%%%%%%%%%%%%%%%%%%%%%%%%%%%%%%%%%%%%%
% Only for the journal Toxins
%\keycontribution{The breakthroughs or highlights of the manuscript. Authors can write one or two sentences to describe the most important part of the paper.}

%%%%%%%%%%%%%%%%%%%%%%%%%%%%%%%%%%%%%%%%%%
% Only for the journal Encyclopedia
%\encyclopediadef{Instead of the abstract}
%\entrylink{The Link to this entry published on the encyclopedia platform.}
%%%%%%%%%%%%%%%%%%%%%%%%%%%%%%%%%%%%%%%%%%

\begin{document}
%%%%%%%%%%%%%%%%%%%%%%%%%%%%%%%%%%%%%%%%%%

\end{paracol}

\begin{figure}[p]
\centering
\widefigure
\includegraphics[width=17.5 cm]{SI/SI_RELA_CDK9.pdf}
\captionsetup{width=17 cm}
\caption{\textbf{NF-$\upkappa$B RelA and Cyclin-dependent Kinase 9 (CDK9) are identified but not qualified as BRD4 interactors.} (\textbf{a}) Tandem MS identification of a characteristic RelA peptide, and Protein Quantitation. BRD4 pulldowns are shown in black; IgG pulldowns are shown in grey. RelA was only identified in the RD condition, but was not enriched over the IgG pulldown. (\textbf{b}) Tandem MS identification of a characteristic CDK9 peptide. CDK9 was not reliably quantified (quantified in at most 4 of 8 technical replicates in any group), and was therefore excluded from analysis.  All fragment ion charges states are 1+.\label{s1}}
\end{figure}

\begin{figure}
\centering
\widefigure
\includegraphics[width=17.5 cm]{SI/SI_MS2.pdf}
\captionsetup{width=17 cm}
\caption{\textbf{Tandem MS of characteristic peptides belonging to notable proteins in the main text.} (\textbf{a}) $\upbeta$-catenin. (\textbf{b}) Junction Plakoglobin/$\upgamma$-catenin. (\textbf{c}) A-kinase Anchoring Protein 17A. (\textbf{d}) Cyclin-dependent Kinase 12. All fragment ion charge states are 1+.\label{s2}}
\end{figure}

\begin{figure}
\widefigure
\centering
\includegraphics[width=17.5 cm]{SI/SI_RSV.pdf}
\caption{\textbf{STRING analysis of RSV-inducible BRD4 interactors.} (\textbf{a}) Cytoscape network visualization of 272 RSV-inducible BRD4 interactors. Node color represents the RSV-inducible $\textrm{Log}_{\textrm{2}}$ fold change. Edge color is keyed to the STRING score and represents interaction confidence. Low confidence interactions (STRING score < 0.4) and nodes with a $\textrm{Log}_{\textrm{2}}$ fold change < 1 or without interactions are omitted. (\textbf{b}) STRING Molecular Function GO Analysis. Dot size represents the number of identified proteins within a GO group. Gene ratio indicates the fraction of all proteins within the GO group that were identified. Color represents the FDR-adjusted p-value of the GO over-representation test. (\textbf{c}) UpSet plot of proteins with shared GO terms. Each bar represents the number of proteins shared between marked pathways. \label{s3}}
\end{figure}


\begin{figure}
\widefigure
\centering
\includegraphics[width=17.5 cm]{SI/SI_RSVdown.pdf}
\captionsetup{width=17 cm}
\caption{\textbf{STRING analysis of RSV-reduced BRD4 Interactors.} (\textbf{a}) Cytoscape network visualization of 35 BRD4 interactors that had reduced relative abundance post RSV-infection. Node color represents the RSV-inducible $\textrm{Log}_{\textrm{2}}$ fold change. Edge width is keyed to the STRING score and represents interaction confidence. Low confidence interactions (STRING score < 0.4) and nodes without interactions are omitted. (\textbf{b}) STRING Molecular Function GO Analysis. Dot size represents the number of identified proteins within a GO group. Gene ratio indicates the fraction of all proteins within the GO group that were identified. Color represents the FDR-adjusted p-value of the GO over-representation test. (\textbf{c}) UpSet plot of proteins with shared GO terms. Each bar represents the number of proteins shared between marked pathways. \label{s4}}
\end{figure}

\begin{paracol}{2}

\linenumbers
\switchcolumn
%%%%%%%%%%%%%%%%%%%%%%%%%%%%%%%%%%%%%%%%%%
\vspace{6pt} 

%%%%%%%%%%%%%%%%%%%%%%%%%%%%%%%%%%%%%%%%%%
%% optional
%\supplementary{The following are available online at \linksupplementary{s1}, Figure S1: title, Table S1: title, Video S1: title.}
%%%%%%%%%%%%%%%%%%%%%%%%%%%%%%%%%%%%%%%%%%
\end{paracol}
\reftitle{References}

% Please provide either the correct journal abbreviation (e.g. according to the “List of Title Word Abbreviations” http://www.issn.org/services/online-services/access-to-the-ltwa/) or the full name of the journal.
% Citations and References in Supplementary files are permitted provided that they also appear in the reference list here. 

%=====================================
% References, variant A: external bibliography
%=====================================
%\externalbibliography{yes}
%\bibliography{your_external_BibTeX_file}

%%%%%%%%%%%%%%%%%%%%%%%%%%%%%%%%%%%%%%%%%%
%% for journal Sci
%\reviewreports{\\
%Reviewer 1 comments and authors’ response\\
%Reviewer 2 comments and authors’ response\\
%Reviewer 3 comments and authors’ response
%}
%%%%%%%%%%%%%%%%%%%%%%%%%%%%%%%%%%%%%%%%%%
\end{document}
