# Supplementary material for: Discovery of RSV-Induced BRD4 Protein Interactions Using Native Immunoprecipitation and Parallel Accumulation—Serial Fragmentation (PASEF) Mass Spectrometry
Source: Viruses. 2021 Mar 11;13(3):454. doi: 10.3390/v13030454 (PMC8000986; doi:10.3390/v13030454)
Supplement: Supplementary file 1 [file viruses-13-00454-s001.zip › SI/Tables/Supplementary Table 1.csv]

	id	gene	l2FC (CDBvCDI)	pval (CDBvCDI)	padj (CDBvCDI)	l2FC (RDBvRDI)	pval (RDBvRDI)	padj (RDBvRDI)	l2FC (RZBvRZI)	pval (RZBvRZI)	padj (RZBvRZI)
1	A0FGR8	ESYT2	-0.7596003566	0.00411375651664467	0.0183353277690822	-0.413112952	0.107227275460538	0.292175313701693	1.6901349938	2.44691601697677e-08	1.78727211734311e-07
2	A1A4S6	ARHGAP10	1.3806976971	6.11345691071499e-20	2.79617874416274e-18	NA	NA	NA	NA	NA	NA
3	A1L390	PLEKHG3	-1.0845473731	2.71934593718983e-06	2.39626768134939e-05	-0.3938240145	0.0581579098221008	0.179328001233155	NA	NA	NA
4	A1X283	SH3PXD2B	0.2934067594	0.306843691142703	0.627070990090566	0.471912342	0.103326617909539	0.28315325678206	0.5317328441	0.0674929095190936	0.174032052598898
5	A4D1E9	GTPBP10	NA	NA	NA	-0.6223834385	1.50801651360468e-05	0.000137293825717279	NA	NA	NA
6	A5A3E0	POTEF	-1.3545924101	0.0195133381960968	0.0685285606484496	1.2179687142	0.034705005930937	0.119050564988089	3.3638694242	2.83826812441892e-07	1.74195305655231e-06
7	A6NDB9	PALM3	4.9053901303	1.04718444976189e-30	1.64203370267779e-28	NA	NA	NA	NA	NA	NA
8	A6NHR9	SMCHD1	-0.0099496441	0.955964605921325	1	0.315059488	0.085418767486013	0.244909630359151	0.9130598783	6.46643578185456e-06	3.22649951608899e-05
9	A8CG34;Q96HA1;Q6PJE2	POM121C;POM121	1.0904645328	7.50918735882076e-08	8.29031546913487e-07	NA	NA	NA	1.0950692935	6.84061406832662e-08	4.65986511533881e-07
10	E9PRG8	C11orf98	0.4644194335	0.005268558484714	0.0227435974137879	0.5610444561	0.000932361030303764	0.00587117713206066	0.9745598739	1.76769897545873e-07	1.1207094824608e-06
11	L0R819	ASNSD1	1.1539934134	3.08894557457689e-18	1.14112777860812e-16	NA	NA	NA	0.8376857583	2.18153060026733e-13	3.73462129116124e-12
12	O00139	KIF2A	-0.5609979521	0.00013432103645146	0.00088065089086435	-0.4567452791	0.00142819096927058	0.00832912993356681	-0.0234151392	0.862600675197533	1
13	O00148	DDX39A	1.3288423742	2.38296817793192e-07	2.4220538993689e-06	-0.5831953468	0.0107195812892954	0.0457607014594144	1.9863829458	8.93670482151952e-12	1.16785101783258e-10
14	O00151	PDLIM1	NA	NA	NA	NA	NA	NA	1.3448517167	5.93279272121507e-10	5.61423390022372e-09
15	O00159;Q8N1T3	MYO1C	0.0970270601	0.592676543177017	0.978889542583337	0.0388499108	0.830169435756645	1	0.4657458188	0.0129599374544447	0.0379512802591285
16	O00231	PSMD11	-2.5495069567	9.88429995544745e-26	1.11692589496556e-23	-0.4617564709	0.000281465123355135	0.00204035661118949	NA	NA	NA
17	O00255	MEN1	1.0934883934	0.000174323150007383	0.00109079730020906	NA	NA	NA	NA	NA	NA
18	O00268;Q92750	TAF4	0.3414185213	0.00177577803401875	0.00879193196739696	NA	NA	NA	NA	NA	NA
19	O00291	HIP1	NA	NA	NA	-2.1966860295	3.46971264775178e-10	5.89851150117803e-09	0.6028418618	0.0339845110288682	0.0943413955006587
20	O00299	CLIC1	NA	NA	NA	0.0465776218	0.72734416797241	1	-0.0790126324	0.554712534268548	1
21	O00303	EIF3F	NA	NA	NA	-0.2584765974	0.0229318597158023	0.0860392627227661	NA	NA	NA
22	O00422	SAP18	2.0739291921	4.427450904846e-12	7.80287448459556e-11	NA	NA	NA	1.3352522777	3.24255215573113e-07	1.95878700979859e-06
23	O00425	IGF2BP3	0.3219690776	0.0469309593223502	0.140208978006586	-0.9530891171	2.53030283782774e-07	3.01907562202925e-06	0.3442935594	0.0341512045502754	0.0946673361343132
24	O00443	PIK3C2A	0.9806068645	1.1730860906293e-05	9.16056252072718e-05	-0.540192323	0.00946862824223115	0.0412454305064082	0.0103374422	0.958883674556335	1
25	O00468	AGRN	1.3547815994	5.84543703018843e-08	6.56671610233449e-07	0.1559102755	0.460346078200657	0.839814640288188	1.3309463769	8.65878633662741e-08	5.77553074745183e-07
26	O00469	PLOD2	NA	NA	NA	0.4753333051	0.000579582870031124	0.00387936826944177	NA	NA	NA
27	O00479	HMGN4	0.387737851	0.14156838363994	0.351838423946542	0.1198861367	0.64591522736419	1	0.9757901853	0.000474571425708836	0.00173647944530795
28	O00483	NDUFA4	0.0182973801	0.957466138420233	1	0.0416401083	0.903401582833277	1	-0.0783016136	0.81951166478679	1
29	O00541	PES1	0.2931209682	0.164493110648066	0.393058972079877	0.4208283335	0.0483787492808634	0.155752514042771	1.1870713485	7.69583676181697e-07	4.42625820941629e-06
30	O00560	SDCBP	-0.1384206706	0.502042853079924	0.883172454914408	0.2735198687	0.187821984423663	0.446542118908238	1.1450113365	1.17748572688141e-06	6.57543628296276e-06
31	O00566	MPHOSPH10	0.3184404941	0.0976320011102508	0.259048444934795	0.0002495629	0.998948339560198	1	1.1616231597	1.65242397792885e-07	1.05458686431938e-06
32	O00567	NOP56	0.1417429877	0.475778588961254	0.855777780331993	-0.0498346248	0.801554900448635	1	0.5674470238	0.00605601497643166	0.0187638786608471
33	O00571;Q9NQI0	DDX3X	0.0161468018	0.897742290313451	1	0.3691273088	0.00493762019640771	0.0239524454477253	1.0484826834	8.25436899979694e-11	9.21897840035461e-10
34	O00746	NME4	0.2055858623	0.0796003082776939	0.218788145266768	NA	NA	NA	NA	NA	NA
35	O14497	ARID1A	4.4714977819	5.97254732367358e-34	1.27480704541966e-31	1.5134161914	5.60729959370053e-15	1.53880321707125e-13	3.5489903024	1.4013070493135e-29	2.99101204636804e-27
36	O14578	CIT	NA	NA	NA	3.1995879072	6.32930042600155e-26	7.15210948138175e-24	NA	NA	NA
37	O14579	COPE	0.0475926507	0.802430934560362	1	0.4859297013	0.0135118925654587	0.056055579822524	NA	NA	NA
38	O14617	AP3D1	NA	NA	NA	0.4476160273	0.0237102739416647	0.0883331143548785	2.4537097766	9.36568478343184e-17	2.33655590506137e-15
39	O14639	ABLIM1	-0.4705309344	0.00635622651110153	0.0264865751145901	-0.1158778495	0.484730212717948	0.865396597240872	0.4600427094	0.00752696736099099	0.0229877651835671
40	O14646	CHD1	-0.0787524505	0.743836622751114	1	0.3167211239	0.192680153078062	0.455835682343543	0.4675349648	0.0571042583363422	0.149859672491958
41	O14647	CHD2	0.435315661	0.0034754214412606	0.0158959156872896	-0.0875094968	0.538590254242515	0.918040708429345	NA	NA	NA
42	O14776	TCERG1	1.0342055999	1.73511632662803e-05	0.000132795157906472	1.6143695771	1.73464625843646e-09	2.7313569364397e-08	1.4446961483	2.59922854977999e-08	1.88419548834995e-07
43	O14828	SCAMP3	-1.0234173231	0.00100036765688592	0.00527941282658751	0.4737899867	0.11042947322766	0.297107868445847	-0.8217794857	0.00701269504367653	0.0215542194862442
44	O14893	GEMIN2	1.5056575906	5.41635177685213e-05	0.000388239244900483	1.4922408344	6.15944256272905e-05	0.000507823569227575	NA	NA	NA
45	O14950;P19105	MYL12B;MYL12A	-0.6136946477	0.0586018521350587	0.16833343881318	0.3302474591	0.302065173707805	0.633515158707393	0.2166630257	0.496928142542478	1
46	O14974	PPP1R12A	-0.5405844532	0.00286949176725189	0.0132826353852792	0.0369319607	0.830517827688063	1	0.174238641	0.315171093133163	0.712286670480948
47	O14979	HNRNPDL	-1.9019572329	1.04052026036462e-10	1.62507269931743e-09	0.1689113643	0.46362108926634	0.844185888607241	2.2301125836	9.38541967923135e-13	1.47781895113143e-11
48	O14980	XPO1	NA	NA	NA	0.2305858563	0.105530848938176	0.288302144223293	NA	NA	NA
49	O14981	BTAF1	-4.003137584	5.26886285546608e-17	1.74508371471558e-15	-0.5648439516	0.0724259644869183	0.214707218795324	NA	NA	NA
50	O15020	SPTBN2	-0.3090931227	0.246726249095101	0.531346552143149	-0.2154117033	0.417749713275685	0.782985853789999	0.2424521281	0.362202618172026	0.803454075644875
51	O15027	SEC16A	0.4420137972	0.0199020132832562	0.0692604484006072	-1.5965382644	2.81183062567172e-11	5.45608750698523e-10	3.9728511317	1.05992225116269e-25	8.85265497601534e-24
52	O15061	SYNM	-1.0215781047	0.00165129553263176	0.00823932134593665	0.5884768323	0.0602306739518397	0.183364698354174	-0.6028848135	0.0544423201670525	0.143658924506742
53	O15085	ARHGEF11	-2.4265647617	3.00896831109054e-10	4.51580322312885e-09	-0.9004081191	0.00471653745113491	0.0232319703682825	NA	NA	NA
54	O15143	ARPC1B	NA	NA	NA	0.5297073769	0.00533556792484329	0.025688285673243	0.5042065778	0.00776576531517792	0.023679420905487
55	O15145	ARPC3	0.0091389351	0.980523828743328	1	0.2848096032	0.448222756237453	0.823170090566106	0.9138270013	0.0179785155423912	0.0518569494848851
56	O15160	POLR1C	-0.7420645032	3.06206537602295e-05	0.000230675591660396	0.0106756777	0.947211840375012	1	1.9665729851	4.64133178813638e-16	1.02482739827701e-14
57	O15212	PFDN6	0.9602985279	1.30154884968337e-11	2.1932239826682e-10	0.1184591736	0.275463091975099	0.592569540519782	NA	NA	NA
58	O15213	WDR46	0.8442699105	0.00181805605923914	0.00895509151230356	0.2655149314	0.303146030893329	0.635052917498457	-0.5161014639	0.0488006434019826	0.129794773877048
59	O15226	NKRF	0.0028882476	0.985526431893702	1	-0.0444937019	0.779981863117361	1	-1.2911091927	1.83359803200138e-10	1.91431620623622e-09
60	O15230	LAMA5	0.2424495518	0.337192643802236	0.673333751293238	-0.6007178527	0.0203691273338689	0.0787305706405677	0.7375657101	0.00498719954578483	0.0157313798480339
61	O15231	ZNF185	-0.0316615322	0.912009393273637	1	-0.3709847653	0.199441046828666	0.469517464409151	1.3608410102	1.87685460981571e-05	8.5633781102349e-05
62	O15260	SURF4	-1.0030676959	0.000113063806694108	0.000754151293956186	0.8060415537	0.00143082398650549	0.00832912993356681	1.736999479	3.18519957866864e-09	2.76867347991966e-08
63	O15269	SPTLC1	0.6332631481	0.00960142376010976	0.0375101518282026	NA	NA	NA	NA	NA	NA
64	O15344;Q9UJV3	MID1	-0.3377906672	0.214166047153749	0.47894409380949	-0.5367611136	0.0512682474671513	0.163056793682778	0.5681136342	0.039585068500594	0.107964030134798
65	O15347	HMGB3	0.4326012871	0.104977313500278	0.274743077975523	0.2634267275	0.319148211600304	0.655112663473057	0.290859306	0.271922575771323	0.622602226527666
66	O15355	PPM1G	-1.4007034844	1.18381071262928e-06	1.10393222279653e-05	-0.3951620583	0.121319791819912	0.321899613378523	0.630422086	0.0153519725017173	0.0446159442901648
67	O15371	EIF3D	-0.8463394243	0.00035183881158957	0.0020990135312533	0.5996069056	0.00882006328950822	0.0387719486936963	2.0518059975	3.3533037224806e-12	4.53640595132763e-11
68	O15372	EIF3H	NA	NA	NA	-0.3699417288	0.000372584555473239	0.00264108830650956	NA	NA	NA
69	O15446	CD3EAP	-0.0745518958	0.652526163954296	1	0.1623673272	0.328790291443121	0.666499268367145	3.0467382156	6.95613947361023e-23	4.60784273407078e-21
70	O15460	P4HA2	NA	NA	NA	0.4685834021	0.00836667672083268	0.0372909187487693	NA	NA	NA
71	O15511	ARPC5	NA	NA	NA	2.4772875026	3.97960288031481e-35	1.52896342661695e-32	NA	NA	NA
72	O15514	POLR2D	3.8554068065	3.90199472728996e-25	3.25901385701044e-23	3.4794849171	2.64946319089931e-23	2.03584751588703e-21	2.9427918013	2.10487468283613e-20	9.86210796519075e-19
73	O15523	DDX3Y	-0.8164677281	0.000757577688032975	0.00414617304476167	0.1502268245	0.509921941095347	0.888892966283268	NA	NA	NA
74	O43143	DHX15	0.4720047901	0.00282366962908725	0.0131020998972865	-0.0467975215	0.755727352772946	1	-0.3454270656	0.025447757105365	0.0723152979281156
75	O43159	RRP8	0.0539478858	0.786319437549821	1	0.1646992595	0.409451879080703	0.773409104930217	1.1384767701	6.86682884614291e-07	3.97324644983148e-06
76	O43166;Q9P2F8	SIPA1L1	NA	NA	NA	0.6837288935	4.37808313700062e-05	0.000372137066645053	NA	NA	NA
77	O43175	PHGDH	1.2108517992	1.0596649670132e-07	1.13089800090687e-06	0.6153751479	0.00249528493932211	0.0134270094353999	2.7049812689	3.16352356185278e-18	1.01285479371987e-16
78	O43187	IRAK2	NA	NA	NA	-0.0113631466	0.876958525785619	1	NA	NA	NA
79	O43290	SART1	0.343246985	0.186705517048659	0.433165819143084	0.2945525147	0.255988427067642	0.558811100451069	0.5370902939	0.0415045250718921	0.112613266473312
80	O43293	DAPK3	-0.5716551348	0.0296952367415497	0.0959613652123669	0.3724122184	0.150556314948312	0.379552074823763	0.3293802235	0.202456327569271	0.474290982025085
81	O43390	HNRNPR	-0.1108045333	0.593652429520868	0.978889542583337	-0.0313187567	0.879955548777256	1	0.6959518894	0.00151406013476603	0.00510264827874657
82	O43395	PRPF3	-0.643479175	0.000428688670541844	0.00247774459575322	0.2441553071	0.156405468395935	0.389190291176931	1.3947541839	1.41114348859783e-10	1.49768322740134e-09
83	O43402	EMC8	NA	NA	NA	2.5280369668	8.69250508693453e-29	1.66983022720012e-26	NA	NA	NA
84	O43426	SYNJ1	NA	NA	NA	0.090298785	0.350973302829999	0.692217366259166	NA	NA	NA
85	O43432	EIF4G3	2.9547364522	2.72475298333193e-16	8.17851637653225e-15	NA	NA	NA	NA	NA	NA
86	O43491	EPB41L2	0.3198841404	0.0796110950241909	0.218788145266768	-0.2284681713	0.206826305628306	0.482176375135893	0.6805888819	0.000407208516189538	0.00150143485527851
87	O43583	DENR	-0.2759182166	0.161735667416588	0.388853838682435	-0.0734299358	0.706806412783351	1	1.679765172	3.38704207218229e-11	4.04130920538024e-10
88	O43633	CHMP2A	NA	NA	NA	NA	NA	NA	1.2758200024	3.92906397914429e-09	3.26741640863038e-08
89	O43660	PLRG1	0.1402174683	0.258252754802404	0.550003926802016	0.4453397174	0.000700180179138915	0.00457498681675461	NA	NA	NA
90	O43663	PRC1	0.2908482453	0.0593120796083341	0.169804031188688	NA	NA	NA	NA	NA	NA
91	O43670	ZNF207	0.1373899436	0.444589519154764	0.81649757772113	-0.1420039906	0.429547347055837	0.796486924415312	NA	NA	NA
92	O43674	NDUFB5	-0.2276841841	0.342701244165091	0.68291399381861	2.8837848038	6.55286483510075e-16	2.06361530298829e-14	NA	NA	NA
93	O43684	BUB3	0.7488865564	0.000513468887762536	0.00293563611128521	0.4029067486	0.0502014625489201	0.160460914403453	1.1281358419	1.04577281407024e-06	5.92604594639803e-06
94	O43707	ACTN4	0.069187497	0.782444286679423	1	-0.414405921	0.103010468799544	0.283022212178108	0.7567846714	0.0039248921868488	0.0125244483238149
95	O43776	NARS	-2.4097541865	1.13579019358261e-12	2.11830384647786e-11	0.0382252793	0.878406858834687	1	3.1371980823	1.64689506581248e-16	3.90578447089602e-15
96	O43795;Q6PIF6;Q9UKN7	MYO1B	0.1423816892	0.48664152206989	0.866811178042322	0.2911293573	0.158361747862124	0.392532796958891	0.753229491	0.00055951401763959	0.00201655990222449
97	O43809	NUDT21	1.0917797008	0.0149698303559335	0.0551958620225494	1.6059594577	0.000544233791329292	0.00368124335613933	NA	NA	NA
98	O43818	RRP9	-0.1310627304	0.58042845054831	0.97125701524678	-0.1891821763	0.425781995786687	0.790267839522923	0.2205022655	0.353860434697039	0.786766082237282
99	O43823	AKAP8	0.6613750367	0.00825024926722654	0.0331563364902556	0.1137414891	0.637078291438988	1	NA	NA	NA
100	O43824	GTPBP6	0.9987662976	8.73553963743204e-05	0.000592967195883638	0.2312468568	0.324172440106297	0.661780294839741	NA	NA	NA
101	O43896;Q12756	KIF1C	0.2425237216	0.20993167044408	0.473331853196101	NA	NA	NA	NA	NA	NA
102	O60218;C9JRZ8	AKR1B10	-0.4547763009	0.00271524239608157	0.0126909504692766	0.5286933162	0.000602343569090235	0.00400381313571744	NA	NA	NA
103	O60231	DHX16	-1.3528784065	1.49312282049772e-07	1.54209082697641e-06	0.5362702922	0.0178707237262335	0.0710759011968831	2.8152135332	7.67728016473185e-17	1.96640735952665e-15
104	O60244	MED14	NA	NA	NA	2.8736083328	2.55742436570718e-25	2.61959273634279e-23	NA	NA	NA
105	O60264	SMARCA5	0.0183877444	0.906022057452714	1	0.1776669667	0.25733037333303	0.559831990003115	-0.8646678545	1.23827362915943e-06	6.8749238196973e-06
106	O60287	URB1	0.1340309739	0.589616112784978	0.978889542583337	0.5398860098	0.0338080354156634	0.117018443303584	1.1939245275	1.52299734318338e-05	7.0498262560368e-05
107	O60292	SIPA1L3	0.0713861859	0.802839844283626	1	-0.1804381147	0.528747762009364	0.908519186779954	3.2540240771	5.07189703370364e-15	1.00444476306646e-13
108	O60506	SYNCRIP	0.5651899213	0.00843804753565638	0.0337697694083248	0.1095136868	0.596299002558041	0.973228873333897	0.7781755974	0.000438106474491353	0.00161067095773471
109	O60524	NEMF	0.5544512606	5.07969019436195e-05	0.000365471343197352	-0.0904657094	0.469266740851768	0.849564896927194	NA	NA	NA
110	O60675	MAFK	-0.1386831555	0.500945448357228	0.883172454914408	0.2234459032	0.28011232593918	0.601100750865963	NA	NA	NA
111	O60701	UGDH	NA	NA	NA	-0.1637780279	0.0543017692237077	0.170169165870706	NA	NA	NA
112	O60716	CTNND1	0.0907737557	0.725777723296859	1	-0.3019283357	0.246538497934489	0.542497656966957	0.7353275388	0.00638402821956185	0.0197165887617015
113	O60762	DPM1	-0.3669285189	0.037048313590544	0.115010523165847	-0.0135503442	0.937121944907706	1	NA	NA	NA
114	O60828	PQBP1	1.4223783873	1.14953078855028e-14	2.86785538286375e-13	-1.1057359622	3.08293510332524e-11	5.92231833348779e-10	NA	NA	NA
115	O60832	DKC1	-0.1401717526	0.333956940774262	0.668261753361831	0.5453380437	0.000426954051393974	0.00297166207510081	0.4876355486	0.00141932369510413	0.00480867869187837
116	O60841	EIF5B	-0.0238350199	0.899503884864004	1	1.2796417395	1.75911348799597e-08	2.48474780179431e-07	0.5093456818	0.00934849512043469	0.0280975554295543
117	O60869	EDF1	-0.3510281188	0.103295214418027	0.27219493401513	0.0498023777	0.814610756528937	1	0.5784892716	0.00874517067828519	0.0265394516160914
118	O60884	DNAJA2	0.0397617133	0.804927855817306	1	0.2566356548	0.115746308575667	0.309677797735176	2.4305032737	1.76092054691602e-19	6.90352728699117e-18
119	O60885;Q58F21	BRD4	5.0115883634	5.14780910108959e-34	1.23611766039914e-31	4.2499038211	6.93095466669426e-31	1.9020519878171e-28	4.5851513972	2.54264399843208e-32	8.14069853498004e-30
120	O60934	NBN	-0.3317436534	0.109505833516782	0.285428366602087	0.1225688094	0.549457259863767	0.930782536330067	0.1132471429	0.580119470756572	1
121	O75044;P0DMP2;P0DJJ0	SRGAP2;SRGAP2B;SRGAP2C	0.7466840401	0.00204384870066396	0.00999041565897065	0.694171577	0.00389879326635729	0.0196576951828671	0.7995923225	0.0010420436134409	0.00358097635316631
122	O75083	WDR1	-0.022338732	0.937151518197277	1	0.0634959801	0.822701567660463	1	0.2546439569	0.370842564911331	0.820724155754225
123	O75122	CLASP2	0.0339146599	0.85541169797177	1	1.6875627235	7.43867726075178e-12	1.53652677611873e-10	-0.5388957351	0.0055386779238254	0.0172724030708906
124	O75146	HIP1R	-0.4040259532	0.174990149713491	0.412461444907505	-0.9444650718	0.0023569107034849	0.01293506573536	1.4566150658	9.93460788543016e-06	4.78305306965196e-05
125	O75152	ZC3H11A	0.6356691222	1.11375460414258e-05	8.80461973069093e-05	NA	NA	NA	NA	NA	NA
126	O75190;Q8WWF6;Q8NHS0	DNAJB6	-0.2888477662	0.319001839450985	0.646416174668082	0.4466848158	0.126124071573439	0.331166967184751	0.760690525	0.0109253152246277	0.0324884373784982
127	O75352	MPDU1	-2.815944598	1.28801643598276e-25	1.251065246875e-23	NA	NA	NA	2.9967566181	9.46797482936042e-27	1.01044331373341e-24
128	O75367	H2AFY	-0.1349808056	0.422591191794899	0.786625658370156	0.1112420758	0.508195315237542	0.887792757790157	-0.0798027269	0.634637213193742	1
129	O75368	SH3BGRL	NA	NA	NA	-0.902251309	0.00227825602125134	0.0125762351058156	NA	NA	NA
130	O75369	FLNB	-0.005706556	0.975989158519934	1	-0.1367145867	0.472133710680111	0.851613951376989	1.2859083805	1.74985087953667e-08	1.29786237049805e-07
131	O75400	PRPF40A	0.3166688289	0.0470100353857704	0.140227139714387	0.5536198449	0.00085579276341092	0.00547992632837459	1.2461879207	2.75342911831633e-10	2.79859118321993e-09
132	O75475	PSIP1	-0.1544907759	0.49032062934946	0.872135119426215	-0.8585894421	0.00034894380177477	0.00248267053040494	1.0558488596	2.02710109611765e-05	9.1841066170802e-05
133	O75477	ERLIN1	-0.3577017088	0.080532002813146	0.219822830058754	0.4560442748	0.0274112301940033	0.0987935707367361	1.9255926673	1.45735386445151e-12	2.18716935438387e-11
134	O75494;Q8WXF0	SRSF10	-0.2310307623	0.496849725775728	0.879675873931035	0.2982022501	0.38128724749013	0.738663424592345	2.0576327736	2.09308307322796e-07	1.31399104041533e-06
135	O75528	TADA3	-0.4689140818	0.00577005587277196	0.0245771115999888	6.3528547174	7.31394008790798e-37	3.51251972721781e-34	NA	NA	NA
136	O75531	BANF1	-0.9067030205	0.101924664854985	0.269693224774692	0.7319628294	0.184472259540011	0.441309104080151	0.5597283031	0.308244955272028	0.698276602685809
137	O75533	SF3B1	0.2824886479	0.137568646297234	0.344100741584618	1.2647545346	2.09783492381356e-08	2.91250155961688e-07	1.4619410555	5.63915209893251e-10	5.38945829952704e-09
138	O75569	PRKRA	0.95968155	4.58375020350432e-05	0.000333537278065598	NA	NA	NA	NA	NA	NA
139	O75592	MYCBP2	1.9939381862	3.42092098370229e-14	7.82332048772869e-13	2.568463703	4.54196179767109e-18	1.81773096110962e-16	NA	NA	NA
140	O75607	NPM3	0.0183536008	0.939550017585604	1	0.0304655559	0.899831701108385	1	1.4159399074	4.42254831892068e-07	2.63025242125283e-06
141	O75616	ERAL1	0.1725307426	0.354788401292251	0.697608310760782	0.0694422191	0.708463775694542	1	-0.9490664705	5.51635593373271e-06	2.7886630917633e-05
142	O75643	SNRNP200	0.3010113038	0.193325653913623	0.443702008564002	0.360660105	0.120574418906004	0.320364396567681	2.2777288916	4.48686182178161e-13	7.49501005186302e-12
143	O75683	SURF6	-1.2222779713	7.96265736368096e-07	7.61008198787618e-06	-0.6235059396	0.00551321376595822	0.0262801082987735	-0.0812712092	0.705878995559479	1
144	O75691	UTP20	-0.7308920584	8.34218370222e-05	0.000570296615372406	0.7223145064	9.81428033344136e-05	0.000785551355022535	2.1185420486	2.23484792268585e-16	5.235540072536e-15
145	O75694	NUP155	0.6860573351	0.0085282640803542	0.0339661106907401	0.1481400701	0.555702015727674	0.936653542715147	NA	NA	NA
146	O75746	SLC25A12	-0.1197749087	0.632073533998184	1	2.0409684277	1.49718740184533e-10	2.73913999899512e-09	0.2434294615	0.332387672801293	0.743325633819888
147	O75817	POP7	0.5560612305	0.00134478848085996	0.00690732265168979	NA	NA	NA	NA	NA	NA
148	O75915	ARL6IP5	-0.2907970983	0.246359347243727	0.531346552143149	NA	NA	NA	NA	NA	NA
149	O75934	BCAS2	0.4209846798	0.14530806196124	0.35878764399427	0.352101347	0.221606779773054	0.502012528235892	2.1535313929	1.28901587589843e-09	1.16253497539948e-08
150	O75937	DNAJC8	0.4766906336	0.00569837821282276	0.0243257434374056	NA	NA	NA	NA	NA	NA
151	O75962	TRIO	1.1988514976	2.3320087699289e-16	7.11077594767209e-15	NA	NA	NA	NA	NA	NA
152	O75964	ATP5L	0.2774028536	0.0444561027453492	0.134488462006009	0.5125370609	0.000402365214698526	0.00282719246724509	NA	NA	NA
153	O76003	GLRX3	NA	NA	NA	0.2178955416	0.282359031976466	0.602874148628686	0.671403809	0.00161756873125399	0.00543242925304006
154	O76021	RSL1D1	0.0544265749	0.648719259303896	1	0.243804356	0.0457041363909899	0.150081446165969	0.3774413483	0.00264338720282273	0.00862130189579366
155	O76031	CLPX	-0.4452684739	0.00680246459494251	0.027981872562922	0.263318189	0.100465282842481	0.278242304675439	NA	NA	NA
156	O76041	NEBL	NA	NA	NA	-0.0873865732	0.52995484503112	0.909779497144577	NA	NA	NA
157	O94762	RECQL5	1.2818167214	2.23921351664179e-10	3.38703083895187e-09	NA	NA	NA	NA	NA	NA
158	O94763	URI1	-0.3200329859	0.173393909212333	0.409704427548452	0.1612733685	0.489386856567861	0.869668965279242	1.6753924695	4.11665521095524e-09	3.39403204302361e-08
159	O94766	B3GAT3	NA	NA	NA	-0.007113728	0.956250083034037	1	NA	NA	NA
160	O94826	TOMM70A	0.1287569819	0.49763856257331	0.880104830010083	0.1561383965	0.411383356116988	0.774771987353661	0.0872650748	0.645309968578199	1
161	O94832;B0I1T2	MYO1D	-0.60658825	0.0118491877247621	0.0446132127967082	0.4540437388	0.0558419247349023	0.174143404895694	0.515609374	0.0308224452957495	0.0864378356396128
162	O94851	MICAL2	NA	NA	NA	-0.6431456032	5.09722751993982e-05	0.000422059226974327	NA	NA	NA
163	O94874	UFL1	-0.5300900375	0.00036732038524218	0.00217114603092378	NA	NA	NA	NA	NA	NA
164	O94880	PHF14	-0.7448880839	0.000240338909803917	0.00145643863007358	-0.1766057953	0.349727787478319	0.690469763356476	NA	NA	NA
165	O94901	SUN1	1.7342649932	2.48418640388978e-08	2.92768225881734e-07	NA	NA	NA	NA	NA	NA
166	O94905	ERLIN2	NA	NA	NA	NA	NA	NA	1.3981156895	1.27470174207515e-09	1.15504813515394e-08
167	O94906	PRPF6	0.2777801404	0.181901868799673	0.424585042483805	0.0850007636	0.680230336014995	1	0.1911774688	0.355755984508134	0.790066180624422
168	O94973	AP2A2	1.5656022121	7.56932670364327e-07	7.27033829884936e-06	1.377586762	7.81961513128322e-06	7.58660639757327e-05	1.1375666553	0.000138277080587954	0.000560401417319535
169	O94979	SEC31A	1.0176220393	3.82092790370828e-17	1.28771973737256e-15	NA	NA	NA	NA	NA	NA
170	O95104	SCAF4	1.6791809319	9.35964563108163e-14	1.97581090739646e-12	1.1286376739	7.89244275281997e-09	1.15735744489826e-07	NA	NA	NA
171	O95168	NDUFB4	0.4398097761	0.0117375142077135	0.0442981626581879	NA	NA	NA	NA	NA	NA
172	O95202	LETM1	0.2769658787	0.218371519556169	0.48496149025133	-0.2247234049	0.31656778451607	0.65179712117403	NA	NA	NA
173	O95232	LUC7L3	0.3174320475	0.119595098860815	0.307141958438002	-0.272526332	0.179941458780406	0.435349549517834	NA	NA	NA
174	O95239;Q2VIQ3	KIF4A	-0.9595895952	0.00535740721610705	0.0230236672531133	0.38428762	0.247650974182024	0.544275213745372	1.1205610414	0.00134835169142434	0.00457629611170699
175	O95251	KAT7	1.6357375469	8.21531808599911e-08	8.91617290576513e-07	-0.5695756448	0.0315246211274161	0.110508753988625	0.1103306317	0.669401037755051	1
176	O95292	VAPB	-0.4356483598	0.0235059261747339	0.0794892264392695	0.4712456645	0.0147302814574515	0.0603344790613312	NA	NA	NA
177	O95347	SMC2	-0.3133158152	0.232249932740737	0.508145923456669	0.0918638017	0.724250706059411	1	-1.0887149015	0.000119434777184255	0.000489198735545744
178	O95359	TACC2	0.4408438981	0.000373562909935701	0.00220127101222847	1.2059144527	8.75265748357432e-14	2.15562243922388e-12	NA	NA	NA
179	O95373	IPO7	-0.3201464528	0.292536917617884	0.605564028818917	0.2445087607	0.420280760935682	0.785369009491678	0.9337027218	0.00325689846030454	0.0105684154429815
180	O95400	CD2BP2	0.2229045225	0.288332424193351	0.598796310135597	-0.1366667817	0.513415985950774	0.891746934006724	0.222691644	0.288787441158251	0.657299377328199
181	O95425	SVIL	-0.4113470556	0.0227472476072277	0.0776153865958871	-0.0709242518	0.686315769703306	1	1.3063799929	1.7690889549216e-09	1.57334253815018e-08
182	O95453	PARN	-0.4768916982	0.0127536513960644	0.0476649111514391	0.3036541485	0.105655757175012	0.288302144223293	0.7053262614	0.000383331297073974	0.00142709190247888
183	O95470	SGPL1	-0.3312834356	0.276574727869146	0.581291085598063	0.265907396	0.381383009118145	0.738663424592345	0.5886083588	0.0565235383090876	0.148538600672719
184	O95478	NSA2	0.2764342125	0.182222654763647	0.424817621117677	0.1840416319	0.371885713087621	0.726225845344182	1.1874974974	5.51090432364575e-07	3.24737644347346e-06
185	O95573	ACSL3	0.5290301906	0.0138384358478679	0.0512208771941315	1.4173432361	1.52872449637868e-08	2.19155205786824e-07	0.9162216618	5.7628746837961e-05	0.000243843221752694
186	O95602	POLR1A	0.0455051926	0.761982563124522	1	0.2871928704	0.0607231014559068	0.184571325786071	NA	NA	NA
187	O95714;Q9BVR0	HERC2	0.8031951678	6.75558530180287e-05	0.000475365544496825	NA	NA	NA	NA	NA	NA
188	O95758	PTBP3	0.1801640876	0.357636318699951	0.698900679778846	0.5309806248	0.0087617325609132	0.03869261666555	NA	NA	NA
189	O95782	AP2A1	1.6960697753	5.57502114175948e-12	9.64830235434231e-11	1.1606001776	1.0506359647869e-07	1.31056603139976e-06	0.7523080659	0.000176364574287224	0.000695484026770857
190	O95785	WIZ	-0.5985199871	0.0130321736443575	0.0485170650597108	0.2419250685	0.301785914767263	0.633515158707393	NA	NA	NA
191	O95793	STAU1	0.3549211169	0.0233647649943113	0.0791847075878074	0.3500853766	0.0252093218623697	0.0924181436977332	0.2393749513	0.120475858475444	0.296710415552984
192	O95816	BAG2	NA	NA	NA	-0.4998713601	0.00488400852925874	0.0238732325310586	NA	NA	NA
193	O95817	BAG3	NA	NA	NA	-0.2637859238	0.0848568048646646	0.244026829558414	NA	NA	NA
194	O95819;Q9UKE5	MAP4K4;TNIK	0.2900831816	0.157631626025382	0.381373241303223	-0.24131823	0.238202373382748	0.530227994517102	1.7560082453	2.98617342395708e-11	3.63065768824149e-10
195	O95831	AIFM1	0.2044663443	0.35739381798476	0.698900679778846	0.487508221	0.0316541145908559	0.110760572184033	-2.1647348383	7.15569566604726e-13	1.14550761453973e-11
196	O95864	FADS2	-1.05163041	9.05204008885794e-12	1.53884681510585e-10	NA	NA	NA	NA	NA	NA
197	O96013;Q9P286	PAK4	0.4092858224	0.0956028937485202	0.255073831792927	-0.0847930461	0.726048563743071	1	0.2411131853	0.321386334038268	0.722931086285144
198	O96028	WHSC1	-0.1647114686	0.296059000068239	0.61088006351352	NA	NA	NA	NA	NA	NA
199	P00338	LDHA	1.4053787321	1.21151068231308e-19	5.28934550164415e-18	NA	NA	NA	NA	NA	NA
200	P00352	ALDH1A1	-1.403526131	1.08935029446129e-07	1.15615575450836e-06	0.1153978718	0.607562429509225	0.990770311619033	NA	NA	NA
201	P00367;P49448	GLUD1;GLUD2	NA	NA	NA	0.9845006227	0.000400444195370901	0.00282719246724509	NA	NA	NA
202	P01857;P01860;P01859	IGHG1;IGHG3	-0.2074317863	0.602172934344858	0.990388875750404	1.0950194867	0.00805188890059651	0.0362240716113487	0.3507208439	0.37943987221923	0.837820683371426
203	P02545	LMNA	-0.2987141886	0.0648643751353853	0.184053862090214	0.312488107	0.0538561950768112	0.169368553004557	-0.1384590875	0.385142031231746	0.848460827977275
204	P02751	FN1	1.1950595292	3.4358183917562e-07	3.41979644070656e-06	0.0221132374	0.912722737652811	1	1.5109155043	1.52160183094949e-09	1.36588650338971e-08
205	P04075	ALDOA	-0.4551308358	0.169538694733248	0.403315329309675	0.4145091328	0.210103439122113	0.486275550064553	1.4886906773	3.75419701954528e-05	0.00016316317815716
206	P04083	ANXA1	-0.59689955	0.0154645941997912	0.0566936745377842	0.0485132275	0.838911170757778	1	1.7276270453	3.57876610645763e-09	3.00210030153061e-08
207	P04150;P08235	NR3C1	-0.1354521483	0.483691177963986	0.865955967258916	0.190550183	0.325762218132026	0.66361529271646	1.3362172471	1.05629256429705e-08	8.05213498418505e-08
208	P04406;O14556	GAPDH	-0.2977353485	0.0460271363258202	0.138369528766668	-0.3091225433	0.038638271380305	0.130420576661216	0.1443176254	0.325389845588586	0.73022651095289
209	P04792	HSPB1	-1.1944980712	4.13861756500269e-09	5.44540023450012e-08	-0.7647422988	2.99600711833737e-05	0.00026280044175005	0.2498495897	0.136903238812585	0.334594302492336
210	P04843	RPN1	0.0181011328	0.910713721144333	1	-0.8742314412	1.97178579893219e-06	2.11608967583728e-05	-0.5964670545	0.000550398161209715	0.00198743396181177
211	P04844	RPN2	-0.0902941952	0.81128223923493	1	0.2440047106	0.51959612210186	0.897611646184958	-1.2996492075	0.00119230397219098	0.00408273784416911
212	P05023;P13637;Q13733;P54707;P20648	ATP1A1;ATP1A3	-0.0977084893	0.614488367075008	1	-0.3231915369	0.1002685954017	0.278242304675439	1.0307037712	2.73491828078505e-06	1.43939123764057e-05
213	P05026	ATP1B1	0.9588319887	1.65642773127543e-07	1.70160303303749e-06	-0.2437430425	0.123784982162081	0.327085214213697	NA	NA	NA
214	P05114	HMGN1	0.0961001958	0.72673697178833	1	0.3706752179	0.181673526160767	0.437512724250919	-0.3622241515	0.191640639008274	0.453894693472208
215	P05121	SERPINE1	-0.8486935391	4.41973689868757e-11	7.01678891105688e-10	NA	NA	NA	NA	NA	NA
216	P05141;Q9H0C2	SLC25A5	-0.2709379321	0.1183961417394	0.304878000377195	0.1654371838	0.336281944433286	0.674738206839757	1.1239175227	3.70735485335696e-08	2.60872845175777e-07
217	P05198	EIF2S1	0.591339666	4.19227585717014e-05	0.000308557928031565	-0.7764375685	3.51114894566537e-07	4.06320308712239e-06	1.3756659039	7.96184810353012e-14	1.41617687100753e-12
218	P05204	HMGN2	-0.2964712012	0.239522937101949	0.519913629573835	0.4352089519	0.0869331334905642	0.247739706845482	0.3131995348	0.214436384489396	0.499917833257439
219	P05386	RPLP1	0.4350641618	0.246701005678987	0.531346552143149	0.2767319617	0.459256415194493	0.839522822803262	1.8180066613	1.22882183907489e-05	5.78570282564427e-05
220	P05387	RPLP2	0.2511269817	0.267379403651319	0.565678231733683	0.7490747064	0.00163096274867302	0.00932464119107402	0.5412805587	0.0195486747556793	0.0563013556306746
221	P05388;Q8NHW5	RPLP0;RPLP0P6	0.3730502775	0.0692853265951583	0.194871321214201	-0.0548660155	0.785625584082666	1	0.7857529044	0.000295727244017663	0.00111390595246653
222	P05412	JUN	NA	NA	NA	-0.0114182204	0.973430960152967	1	2.2607094352	3.35867681022594e-08	2.38963635275705e-07
223	P05783	KRT18	0.2889324162	0.119414914544695	0.307089760161123	0.7378040134	0.000194625389597673	0.00144912935432996	0.2667591219	0.149717735349568	0.361770779379271
224	P06396	GSN	-0.3638785293	0.0192316540720576	0.06778716967417	-0.1253723381	0.407417683026707	0.771766077081483	0.7210849662	1.68110252295099e-05	7.7073936672765e-05
225	P06400	RB1	0.5382816347	0.000216358850331807	0.00132787652232397	NA	NA	NA	NA	NA	NA
226	P06493;P24941	CDK1	-0.3090671359	0.0101575495160825	0.0392608704635704	-0.2292799926	0.0526627692055919	0.166832656469576	NA	NA	NA
227	P06576	ATP5B	-0.829083355	0.000191105114036543	0.00119192507813052	0.1388181286	0.500256553276354	0.879876924817675	1.3527685077	3.46333498400274e-08	2.45500609013626e-07
228	P06730	EIF4E	0.4662485401	1.40897126984284e-05	0.000108700152986671	NA	NA	NA	NA	NA	NA
229	P06748	NPM1	-0.6906793633	0.000600280227488384	0.00338357625623285	0.2578461748	0.175385429207401	0.425777367115612	0.8914449667	1.98659723556381e-05	9.02187538893163e-05
230	P06753	TPM3	-0.4684285261	0.00316987120122039	0.0145677573625463	0.005331316	0.971870195062086	1	1.7428137296	3.31098882496888e-15	6.91348862257089e-14
231	P07199	CENPB	0.8890627442	0.00206191253290771	0.0100531319180602	0.0417517186	0.878717108290182	1	1.6386946966	2.73238826819271e-07	1.68234546897378e-06
232	P07305	H1F0	0.3675740572	0.0364193528475549	0.113573988344404	0.0096662369	0.955043412412316	1	0.1352011152	0.4319630639307	0.941885409546963
233	P07355	ANXA2	-0.1451012713	0.426046843942201	0.789996126653444	-0.4323658017	0.0208667438794578	0.080491997976784	0.4268129607	0.0224677482607835	0.0643227189403355
234	P07384	CAPN1	0.9919084899	1.7542087068227e-13	3.51024471438167e-12	-0.0992989786	0.308450800580587	0.640577284232765	NA	NA	NA
235	P07437	TUBB	-0.1229185292	0.348165012929135	0.688091553330111	-0.1845891591	0.161386409985301	0.399000377840107	1.2305382009	2.22682154908373e-12	3.21633398179688e-11
236	P07737	PFN1	NA	NA	NA	0.3334333074	0.0054800787514032	0.0262233479113053	NA	NA	NA
237	P07741	APRT	NA	NA	NA	-0.0996842667	0.650181845579437	1	0.8348273285	0.000396537098781022	0.00147055553428252
238	P07814	EPRS	0.7947321259	0.00854015172494924	0.0339661106907401	-0.5878198057	0.0478883278747501	0.155657322922834	0.596896452	0.0446862065829266	0.119724132281453
239	P07910;O60812;B7ZW38;B2RXH8;P0DMR1	HNRNPC	0.0658715976	0.739814393144181	1	0.5540699201	0.00725877263180538	0.0331213829589029	1.5688370752	3.55710426353573e-10	3.54051673070059e-09
240	P07942	LAMB1	0.9353450418	3.99974575318488e-08	4.60090514483123e-07	0.2014393192	0.163246993638139	0.402564152476078	NA	NA	NA
241	P07948;P08631	LYN	NA	NA	NA	0.3921384112	0.00871649981428253	0.0386706608388839	NA	NA	NA
242	P07951	TPM2	-0.6508535358	7.04505479053228e-06	5.7589575543032e-05	0.0539221543	0.676444393485623	1	1.0066242618	5.28656095746879e-10	5.11491755163104e-09
243	P08195	SLC3A2	0.4818138403	0.0753691379428485	0.209528384932289	0.197562421	0.459419750974542	0.839522822803262	0.8846908714	0.00166944879817343	0.00559687808253256
244	P08238;Q58FF7	HSP90AB1	-0.7878202052	0.000380076873414447	0.00223280634198518	0.1718939331	0.406841626605858	0.771766077081483	3.1454629305	1.253971166324e-19	5.23669263154001e-18
245	P08240	SRPR	NA	NA	NA	0.597293012	0.000139255480571473	0.00106577600867649	NA	NA	NA
246	P08590;P05976	MYL3;MYL1	-0.4900310367	0.291424513290566	0.603912071231044	-0.0596412489	0.897212079823578	1	0.4652750581	0.316196038234204	0.713763324850653
247	P08621	SNRNP70	-0.2297998839	0.446332365483241	0.81735412210992	-0.5905957364	0.0544123001597198	0.170237831607202	-1.2243579587	0.000171387752056887	0.000681647767497474
248	P08651	NFIC	-0.3398957799	0.00808983757445412	0.0326482730683327	1.0897196956	1.63692205139175e-11	3.27554922992037e-10	NA	NA	NA
249	P08670	VIM	0.3808100822	0.146586754863983	0.360554617277479	0.4908910004	0.0632561049122522	0.191061285434649	0.3412834042	0.192247511085752	0.454252729146039
250	P08708	RPS17	-0.9150545616	1.56350097686454e-06	1.40349783951251e-05	0.1657381607	0.323178836648543	0.661157130140417	2.7101599566	1.04812905141051e-20	5.29856817831471e-19
251	P08865	RPSA	-0.7348343534	0.0322152489851076	0.102633328499658	-0.7808538956	0.0232858870086633	0.0871972494028113	1.9553931691	4.48839965072593e-07	2.66117769414954e-06
252	P09012	SNRPA	0.3016214855	0.146002946939637	0.359579052655183	-0.2052510287	0.319504168889897	0.655112663473057	NA	NA	NA
253	P09132	SRP19	NA	NA	NA	-0.6573235	2.26170307213913e-10	3.91417261403538e-09	NA	NA	NA
254	P09327	VIL1	0.1529529703	0.51332717975237	0.896455920276639	0.099478119	0.670317946462062	1	0.6176334231	0.010730465271979	0.032049922714691
255	P09382	LGALS1	NA	NA	NA	2.1991640974	8.07085404077744e-21	5.16803687077782e-19	NA	NA	NA
256	P09429;B2RPK0	HMGB1;HMGB1P1	0.0573862888	0.869061655463559	1	0.2838280769	0.416509518077783	0.782678655082558	-0.9419286874	0.00917300646468877	0.0276630226352702
257	P09493	TPM1	-1.0938566354	1.39235779717897e-06	1.27367587065752e-05	-0.0927705731	0.640209320097169	1	0.752759882	0.000402849051286699	0.00148821736061875
258	P09496	CLTA	1.0157816695	0.00412929571216227	0.0183619839422771	-0.0052016926	0.987729321085999	1	NA	NA	NA
259	P09497	CLTB	NA	NA	NA	-1.2609134752	2.99378025516609e-10	5.13486774122684e-09	NA	NA	NA
260	P09543	CNP	-0.5449838185	0.0787245746431898	0.217596989769162	-0.5854195975	0.0595970263367339	0.182302368778449	0.0050318734	0.986824533892845	1
261	P09651;Q32P51	HNRNPA1	-0.1673085462	0.463129170379551	0.83852133487193	0.7280194722	0.00236346073561236	0.01293506573536	1.0281153883	3.98732120820208e-05	0.000172514505426941
262	P09661	SNRPA1	1.767707363	3.35623063590795e-24	2.38789594502932e-22	NA	NA	NA	NA	NA	NA
263	P09874	PARP1	-0.1559365753	0.333307500566713	0.667765758457583	0.0748656295	0.640975179514426	1	-0.2587506541	0.111564906198128	0.276180650523974
264	P0CAP2;Q9BZD3	POLR2M;GCOM2	3.373000393	4.25512358798656e-24	2.91931871875792e-22	2.7810789369	9.89869174854868e-21	6.13399575772968e-19	3.4659815283	1.38869807492406e-24	1.0260342315112e-22
265	P0DMV8;P0DMV9	HSPA1A;HSPA1B	0.1138299426	0.57874487724447	0.97097721326343	0.2941167279	0.15530144236622	0.386944320084966	-0.1106055924	0.589512245372239	1
266	P0DP25;P0DP24;P0DP23;P27482;P02585	NA	0.6475383506	0.0183164247947757	0.0651589852421558	0.1347420884	0.613099980524327	0.99682345023773	-1.0637582156	0.000215704356072014	0.000835419491964393
267	P0DPB6;P0DPB5	NA	0.4755837368	0.0101242815023348	0.0392111789636797	NA	NA	NA	NA	NA	NA
268	P10412;Q02539	HIST1H1E	0.331178059	0.0091210427293809	0.035831335548345	-0.2455319656	0.0493733878324679	0.158204974603664	-0.1589875163	0.197631427375006	0.465257318611993
269	P10809	HSPD1	0.2221919574	0.357500135823701	0.698900679778846	0.0492161259	0.837789575604068	1	0.4129209855	0.0908418468142982	0.231749253293847
270	P11021	HSPA5	0.070023912	0.760921782500824	1	0.2052186052	0.374380388538017	0.730136778052315	0.9856690924	8.62401357636871e-05	0.000357812744712836
271	P11047	LAMC1	0.6121458412	0.0107187169754567	0.0412638382962972	0.5429006314	0.0226136420882811	0.0858513961493834	NA	NA	NA
272	P11142	HSPA8	0.1103947188	0.593466030994037	0.978889542583337	-0.1811960944	0.382189649661788	0.739361849949944	-0.2720973579	0.191741892102921	0.453894693472208
273	P11166	SLC2A1	-0.3330637744	0.0889981180086524	0.240457643733645	0.0536828535	0.780680981633279	1	NA	NA	NA
274	P11387;Q969P6	TOP1	0.2628541829	0.132965630345212	0.335692794755027	-0.0420818657	0.807623444085863	1	0.0844443162	0.625459762209134	1
275	P11388	TOP2A	0.5604693076	0.0263801830039524	0.0868169336231332	-0.0988204646	0.687638502928764	1	-0.3765660869	0.129996892125418	0.318119783150227
276	P11413	G6PD	0.5088489448	0.0372066022749759	0.115253719789357	-0.2106555657	0.37894844091829	0.737548080044615	1.4789981998	1.30235654832143e-07	8.42924627263074e-07
277	P11586	MTHFD1	0.1035927102	0.564251286308842	0.956407055514099	0.4037704207	0.0283876907344344	0.101651422488755	0.830932696	2.76632366132134e-05	0.000122163396629846
278	P11940;Q9H361;Q5JQF8	PABPC1	0.6468526215	0.000144429420950449	0.000937327424479096	0.8033043149	5.37671897277988e-06	5.37951934724487e-05	1.3627630747	2.61475771181495e-11	3.21983946435674e-10
279	P12081	HARS	2.0775105872	7.12400208107852e-14	1.5551372724718e-12	0.1091842895	0.58097753376925	0.956347765527617	NA	NA	NA
280	P12236	SLC25A6	-0.3432375193	0.147301598506394	0.361387446654895	0.2374247998	0.31324547757487	0.647733651691416	0.4995228271	0.0372717619461224	0.102724612192971
281	P12268;P20839	IMPDH2	-0.2517448924	0.390842478420858	0.744849604212766	-1.3405005977	3.21141751749352e-05	0.000277888876175903	NA	NA	NA
282	P12270	TPR	0.3842494774	0.0284732816644527	0.0927070747074807	0.2054142984	0.232719829839081	0.521042882425262	-0.1162747356	0.497059019744694	1
283	P12814;P35609;Q08043	ACTN1	-0.7499686152	0.0547705059976189	0.159341086411357	-0.2583362124	0.500557298994326	0.879876924817675	0.2241164235	0.558718505072043	1
284	P12931;P42685;Q04912;Q9H3Y6	SRC	NA	NA	NA	-0.082579215	0.681815197341057	1	NA	NA	NA
285	P12956	XRCC6	-0.4102317979	0.102806078790156	0.271278128236112	0.580771848	0.022774076224099	0.0860392627227661	-0.1932222107	0.437025802819115	0.951844180516462
286	P13010	XRCC5	-0.2040115446	0.399389331870975	0.752183241690336	-0.1044737449	0.665160542278566	1	0.4970542218	0.0438783544219544	0.11871875893602
287	P13639	EEF2	NA	NA	NA	0.0001747585	0.999383181546223	1	0.8861066062	0.000275343099422956	0.00104947240871329
288	P13797;P13796	PLS3	0.2595356283	0.289961416805547	0.601529029895741	-0.4404960833	0.0757589936033161	0.222868341059679	1.5654378035	6.09805999475549e-08	4.18370473211618e-07
289	P13984	GTF2F2	1.9150491625	1.72576149673069e-10	2.65215026817572e-09	1.5586780541	3.12649151443106e-08	4.25956751717877e-07	3.8231825456	1.09228400132098e-20	5.38019888855795e-19
290	P13995	MTHFD2	0.1771257925	0.534665313649307	0.925509453095885	0.1611967728	0.571891291112799	0.94788884402734	-0.3354891333	0.242141101816809	0.559078193016935
291	P14618;P30613	PKM	0.1064936222	0.713197150867428	1	0.7435988548	0.0130753722840214	0.0547228543738673	0.0005187986	0.998570205162294	1
292	P14635	CCNB1	0.0802024409	0.737777732467098	1	-0.5680542621	0.0212427790224277	0.0816147570041672	1.5246429117	7.35481368718394e-08	4.99243713536408e-07
293	P14649	MYL6B	-0.089918125	0.535592065763486	0.926077730271518	0.0519645018	0.719957778760433	1	NA	NA	NA
294	P14866	HNRNPL	0.3764280752	0.0346725490925563	0.109190109519345	-0.318569186	0.0718961782111571	0.213796529943704	-0.1191769795	0.494137532609202	1
295	P14923	JUP	0.6951897241	0.000866775481624587	0.00466407759159897	1.0116289385	4.74394641826466e-06	4.81992262351763e-05	0.2921042314	0.141070036640161	0.34259866041182
296	P15311	EZR	-0.1426978545	0.467629981532964	0.843490323497487	0.1922585735	0.328912705055728	0.666499268367145	-0.1018034894	0.603812437146062	1
297	P15407	FOSL1	NA	NA	NA	1.2015055525	2.39389630905172e-08	3.28476772120597e-07	NA	NA	NA
298	P15408	FOSL2	NA	NA	NA	-0.4339748369	0.00130963677114228	0.00778889237574093	NA	NA	NA
299	P15559	NQO1	-1.1324669211	0.00244481343518142	0.0116538129255174	0.191958677	0.589271847861202	0.964217393306107	1.7374981484	1.15692468669573e-05	5.47402050035098e-05
300	P15880	RPS2	0.4037661265	0.23721349725396	0.516066962882058	0.0996211899	0.76894717023794	1	0.5672477876	0.0992678195040935	0.2499259256453
301	P15924	DSP	-0.6143787147	0.0015274284137943	0.00772155258657592	0.3536084148	0.0584786833817975	0.179740081242293	-0.3937326895	0.0359790172517811	0.0994470390513259
302	P16104	H2AFX	0.0186884442	0.967323222559817	1	0.1770342182	0.698203321746212	1	-1.6233874766	0.000832572858628058	0.00290794992986273
303	P16220;P18846	CREB1;ATF1	NA	NA	NA	-0.411213767	0.0175793026362568	0.0702075683248427	NA	NA	NA
304	P16401	HIST1H1B	0.2469354282	0.253440665421949	0.541556750028436	-0.2972727278	0.170542881625638	0.416280655149747	0.80152801	0.000489575870552968	0.00178797575538451
305	P16402	HIST1H1D	0.0038013711	0.984274963574223	1	0.0649381712	0.736503185735342	1	0.4163104065	0.0352098738150106	0.0974613365974573
306	P16403	HIST1H1C	0.3462536659	0.00521516454662986	0.0225834885630912	0.0359452438	0.762056572674958	1	-0.1731754709	0.149094424825563	0.360718375428094
307	P16615;O14983;Q93084	ATP2A2	0.2293185662	0.185760504859046	0.432016864206086	0.7351429944	8.67675016954686e-05	0.000703292703616013	0.395636761	0.0249898326472723	0.0711192126154224
308	P16989;Q9Y2T7	YBX3	0.147172446	0.295605300102232	0.610599765049879	2.674945167	1.5158809099223e-23	1.21333634498364e-21	3.0677744465	5.24083091162446e-26	4.79411246725266e-24
309	P17096	HMGA1	0.1592345298	0.382056886904601	0.731007250740775	0.0020782179	0.990859187375775	1	0.6838148556	0.000438511666265099	0.00161067095773471
310	P17275	JUNB	-0.5588067002	0.00846800229718594	0.0338191942056012	-0.2385046492	0.246279585358377	0.542497656966957	0.7131724336	0.00101321972407527	0.00349442565520394
311	P17302	GJA1	1.1842163932	5.95026643648559e-05	0.000424924231393636	-0.6307647064	0.0228013138284394	0.0860392627227661	NA	NA	NA
312	P17480	UBTF	-3.5308713715	1.46053427223126e-22	9.05060108695565e-21	0.9863633108	6.80174897904208e-06	6.66640805547951e-05	-0.4299516477	0.0318267106847876	0.0888649872463328
313	P17661	DES	-1.1214068946	2.58998211335216e-07	2.6186082314471e-06	NA	NA	NA	NA	NA	NA
314	P17676	CEBPB	0.4081444697	0.0157362224835058	0.0573141881207976	-0.0776389628	0.635511901351494	1	NA	NA	NA
315	P17844	DDX5	-0.108782223	0.466125493959361	0.841566798774373	0.8116265029	1.73579289846862e-06	1.88387466551312e-05	-0.7195080254	1.41482114213871e-05	6.58080245532315e-05
316	P17987	TCP1	-0.0910134493	0.56258564807808	0.955549982279391	0.079259044	0.613944078164033	0.99682345023773	1.4717548519	2.68332939997719e-12	3.79020277746778e-11
317	P18074	ERCC2	0.4788667974	0.0119226922179214	0.0447333823254434	0.0386787221	0.83340556596861	1	NA	NA	NA
318	P18077	RPL35A	0.441390696	0.0790930784596345	0.217988240632651	0.7113331975	0.00580269112574703	0.0272542045294867	0.2994533151	0.229281289607583	0.53047607209404
319	P18124	RPL7	-0.0232531011	0.896655983059275	1	0.3484104504	0.056469428888848	0.175246805970076	0.69549997	0.000306649206309921	0.00114829069263423
320	P18583	SON	-0.7907849525	3.6278945021042e-06	3.13927267501899e-05	-0.0500638336	0.740347009198843	1	4.08385073	7.02849003537584e-30	1.68771616974462e-27
321	P18621	RPL17	0.3620165635	0.10482951197575	0.274730549120622	0.630340906	0.00601324065398694	0.0280374643114294	0.9611546654	6.56621879222169e-05	0.000276616366224953
322	P18754	RCC1	0.3223581044	0.0370596115771261	0.115010523165847	0.1050028046	0.487706170986625	0.868288743712054	-0.1407339699	0.353326482927137	0.786489193166895
323	P18887	XRCC1	-0.5832401773	0.00617059614258647	0.025994989451554	0.0296847553	0.884444876549075	1	0.6662778907	0.0019880352264511	0.00659588198620477
324	P19022	CDH2	-0.2823374613	0.397564408131542	0.749481087360836	0.111715724	0.736980022242368	1	NA	NA	NA
325	P19338	NCL	-0.2688701119	0.162331910908074	0.389799501068013	0.1846845801	0.334433320157463	0.67413054357029	1.2653864355	2.79231714063681e-08	2.01655685231703e-07
326	P19387	POLR2C	4.840931074	1.47478512329894e-32	2.83306222185726e-30	3.9317404209	1.20056228624684e-28	2.09661831989107e-26	4.7250229519	4.25169277043322e-32	1.16678597314317e-29
327	P19388	POLR2E	2.7966933962	1.79358613170452e-12	3.25045184811734e-11	1.8418420312	1.07375880996798e-07	1.33076817674096e-06	2.4927204998	5.41240151479245e-11	6.22588222150676e-10
328	P19447	ERCC3	-2.5644321125	1.18304021868649e-10	1.83275827427157e-09	-0.5407560409	0.0873766195975987	0.248299535868324	1.1446592059	0.000581213563801047	0.00208693692721834
329	P19525	EIF2AK2	-0.3717883273	0.149769034022747	0.366504859054391	0.5073991766	0.0515350998373245	0.163634589731406	0.9290305827	0.000649882610771737	0.00229912430072285
330	P20020;P23634;Q01814;Q16720	ATP2B1	-0.1086518057	0.554688809451319	0.950541661869745	0.3195679019	0.0867548461940847	0.247631589210753	1.0754281176	4.30577080675264e-07	2.56875332912168e-06
331	P20042	EIF2S2	0.2870624629	0.159480051222548	0.38535997282832	0.8704500829	7.88538245875709e-05	0.000641856767087812	-0.0137334674	0.94575043309069	1
332	P20290	BTF3	0.1581714509	0.492015657611032	0.873782582778986	-0.0792862445	0.730021833777971	1	1.2131777161	3.1000639088624e-06	1.61388150919368e-05
333	P20591;P20592	MX1	NA	NA	NA	-0.0123159398	0.903664533132532	1	NA	NA	NA
334	P20700	LMNB1	0.2373091158	0.280859294032537	0.588269706721219	0.1808037497	0.410040641462499	0.773746800944138	0.48083478	0.0320634062324772	0.0893959410342361
335	P20908	COL5A1	-0.2981386517	0.432794905879637	0.79928390073039	0.5117734651	0.180971928071557	0.437291916761586	0.613635867	0.110208571748529	0.273527992673029
336	P21291	CSRP1	0.091113037	0.747769616402679	1	-0.6583261074	0.0238398399674689	0.0885809140764173	1.4299491572	6.86042205996518e-06	3.39661617968895e-05
337	P21333	FLNA	0.1341826857	0.387510770809213	0.739968380441847	-0.2895611302	0.0661045339827657	0.197798769129117	0.7061679675	3.4446456043395e-05	0.000150390095589459
338	P21359	NF1	0.2248487928	0.255072864691412	0.544438858969114	0.1386432017	0.480886939815697	0.860133902593998	NA	NA	NA
339	P21796	VDAC1	-0.7598495979	0.00236842604867352	0.0113525912635184	0.1909758114	0.422690369173338	0.787573423066908	NA	NA	NA
340	P21980	TGM2	0.6023515129	0.00288892027028064	0.0133404226904065	0.2813625622	0.148224562758835	0.376141856089461	0.8436455469	6.22614212239586e-05	0.000262866352024669
341	P22087	FBL	-0.3737204294	0.121786388902302	0.312352006784142	0.3023647992	0.208554049471258	0.484440542967698	0.6809308294	0.00615347647785294	0.0190351502640185
342	P22102	GART	NA	NA	NA	-0.2208156258	0.134332399965555	0.346379248770243	NA	NA	NA
343	P22314	UBA1	NA	NA	NA	1.0360026414	8.31991692652254e-09	1.21080003150377e-07	NA	NA	NA
344	P22570	FDXR	NA	NA	NA	-1.3992811188	5.07706905448497e-16	1.65305926333316e-14	NA	NA	NA
345	P22626	HNRNPA2B1	0.1529881986	0.390617517343786	0.744849604212766	0.236302375	0.187277512003488	0.445799381113631	2.0398092183	3.66844915338615e-15	7.57751701468258e-14
346	P22695	UQCRC2	0.5152256196	0.030292853024568	0.0976385413761663	0.0970348091	0.675679025094387	1	NA	NA	NA
347	P23193;Q15560	TCEA1	-1.1746132571	0.000748787652579273	0.00412155037422574	0.0253501212	0.93817906742493	1	2.4902157434	9.75116845246962e-10	8.96267684076275e-09
348	P23246	SFPQ	-0.1316181584	0.603760326716317	0.991302211642773	0.0196249388	0.938227213238639	1	0.9239277732	0.000634458166749964	0.00225702618208645
349	P23258;Q9NRH3	TUBG1;TUBG2	-1.962921258	1.60762646308038e-16	5.2343227721651e-15	NA	NA	NA	NA	NA	NA
350	P23284	PPIB	0.1006946987	0.667874911192396	1	0.076345844	0.744836873182591	1	-0.8817503014	0.000450318559468585	0.00165088158919685
351	P23396	RPS3	0.2035207948	0.190398880192959	0.440059645731339	0.0919573397	0.551108583589626	0.932757347203235	1.1873383813	7.09740887573692e-10	6.61305410516047e-09
352	P23458;O60674	JAK1	-0.6007295271	0.000133519410001508	0.000878393104838688	-0.1952698259	0.181746566346816	0.437512724250919	NA	NA	NA
353	P23528	CFL1	0.0651659104	0.767955717914969	1	0.4453282689	0.0483749016394162	0.155752514042771	1.747738875	3.52447150780351e-10	3.52630717004716e-09
354	P23588	EIF4B	0.0516517725	0.81305177997027	1	-0.3865197102	0.081728930966806	0.237520841735604	NA	NA	NA
355	P24752	ACAT1	NA	NA	NA	0.7297966015	2.93521271596536e-09	4.51083490189556e-08	NA	NA	NA
356	P24928	POLR2A	2.2278982171	8.02795273823679e-15	2.02917068554643e-13	2.7180281051	6.8608744055631e-18	2.63594794661734e-16	2.9252904157	4.34958950981071e-19	1.60683874006661e-17
357	P25205	MCM3	0.4230699884	0.000999320346427042	0.00527941282658751	-1.4260553346	1.52609826210254e-15	4.58067931484216e-14	NA	NA	NA
358	P25398	RPS12	-0.0990501783	0.607687779299102	0.995198826968095	0.0740275344	0.70102985922083	1	0.8283553853	8.23057546878582e-05	0.000342961186817464
359	P25490;Q96MM3	YY1	-0.212548319	0.0964413518844813	0.256243204661257	NA	NA	NA	NA	NA	NA
360	P25685	DNAJB1	-0.3605401536	0.0415178556690344	0.127405432492356	0.0969373233	0.575566614997689	0.950306230983737	0.2854998542	0.103586894571968	0.259778622027089
361	P25705	ATP5A1	1.6373781427	3.80555145707121e-15	9.87900587707269e-14	-0.4439659187	0.0030422155705579	0.0158806959539177	-0.8987621147	9.26517277103168e-08	6.1162875921484e-07
362	P26038	MSN	-0.4299750247	0.0250440999810009	0.0838148363475657	0.3107173514	0.100905553452777	0.278505126699403	0.2629534916	0.163290415224391	0.391123301304308
363	P26196	DDX6	0.3461345347	0.293622761886752	0.607157508702315	0.7835717627	0.0202739819848118	0.0785208052274667	2.7229906595	9.23621500149093e-11	1.008111876015e-09
364	P26232	CTNNA2	-1.5847615999	7.03861395724976e-06	5.7589575543032e-05	1.3080707797	0.000128114759231483	0.000984433809934715	6.0550738254	1.12467766474392e-23	7.71609212133239e-22
365	P26358	DNMT1	-0.5364537058	0.0182101973412119	0.0649012784646903	-0.762717637	0.00110610100117697	0.00676694274923872	NA	NA	NA
366	P26368	U2AF2	-0.5478306192	0.0213268759898296	0.0731588013865405	0.6416937728	0.00760808310180444	0.0344696406569961	3.5735844366	7.02077541198026e-20	3.06520671963956e-18
367	P26373	RPL13	0.7731357345	3.52635272805849e-05	0.000263584575509742	1.1558021947	1.55572987994938e-08	2.21374599954278e-07	-0.3776736255	0.030031555819842	0.0847145649484824
368	P26583	HMGB2	0.1912302424	0.598087671597268	0.984512782466454	0.0309190665	0.931975129925777	1	-0.4399939655	0.228185140467344	0.528761947934581
369	P26599	PTBP1	0.0227175635	0.888641470315401	1	0.7921468187	1.20281018838582e-05	0.00011271211570191	1.1780910721	3.3268063728427e-09	2.86008848815469e-08
370	P26639	TARS	NA	NA	NA	NA	NA	NA	0.2547804147	0.154576940276516	0.372575034217299
371	P26640	VARS	NA	NA	NA	0.0162415465	0.895065568650871	1	NA	NA	NA
372	P26641	EEF1G	-0.2966107514	0.141096565496061	0.351838423946542	-0.0090236756	0.963857474349263	1	0.4348003867	0.0332494362431371	0.0924343951129759
373	P27348	YWHAQ	-0.2811629526	0.236977932693514	0.516066962882058	NA	NA	NA	0.6378867448	0.00923163663861061	0.0277961974651583
374	P27635;Q96L21	RPL10	0.1841783342	0.382756397268708	0.731616954381282	0.3399466105	0.110676640465601	0.29735640046772	1.8153752766	3.08459613818362e-11	3.72673533424575e-10
375	P27694	RPA1	-0.2840079875	0.156554871560284	0.379245785961293	0.2891058388	0.149411090378314	0.377656190285186	0.4911587859	0.0164287494198826	0.047601248319147
376	P27695	APEX1	-0.2052560378	0.181355394545232	0.424585042483805	0.3434609472	0.0278911092756227	0.10032783814137	1.0564015137	9.86997648374072e-09	7.64525194567174e-08
377	P27708	CAD	-0.0262155154	0.92206761338017	1	0.7293596778	0.00880427115628715	0.0387719486936963	-0.0495411795	0.853346769072602	1
378	P27816	MAP4	-0.1488069686	0.285079303674648	0.593323231158179	0.0806407618	0.560648516609303	0.940523330550471	0.5256617744	0.000399262193729569	0.00147780862072158
379	P28288	ABCD3	NA	NA	NA	NA	NA	NA	0.7828472477	0.000640364608451637	0.00226963175799925
380	P28289	TMOD1	-0.5071266469	0.0730286039545974	0.20390690144881	0.1867540631	0.50261954875509	0.880959993757781	1.4853461216	2.51594460655453e-06	1.32778285417342e-05
381	P28290	SSFA2	-1.3123953508	9.29820126208912e-07	8.79893823865675e-06	1.1316402427	1.3031436208963e-05	0.000119776980657502	3.230546786	4.3609189268104e-18	1.37333200957423e-16
382	P28370	SMARCA1	0.2734740661	0.230072114467934	0.505684819099429	0.0951449951	0.674131337546281	1	0.3390923835	0.138363017165071	0.337303751236169
383	P29083	GTF2E1	1.2322178052	1.07034143077442e-09	1.51185727096887e-08	0.0603573353	0.710199724560037	1	NA	NA	NA
384	P29317;Q15375;P54753;P54762;P54764;Q9UF33	EPHA2	NA	NA	NA	0.2386409461	0.335204776748828	0.674738206839757	0.727685693	0.00473305408041034	0.0149542711981386
385	P29372	MPG	-1.1161446284	1.13273361904199e-05	8.91795607450682e-05	1.1249217197	9.95192219489093e-06	9.46417947345816e-05	-0.4552043634	0.0503805890057782	0.133491188248414
386	P29692	EEF1D	-0.0059120481	0.978592580179982	1	0.1447726645	0.512122989640734	0.891697160357634	-0.3693548022	0.0986834415585153	0.249107610031416
387	P30041	PRDX6	NA	NA	NA	0.6966042751	4.96674938284505e-08	6.5800865961692e-07	NA	NA	NA
388	P30050	RPL12	-0.2276815247	0.183060108581045	0.426252689192954	0.2945141262	0.0870506518067155	0.247739706845482	1.7432313624	1.44326962475492e-13	2.49776662085964e-12
389	P30260	CDC27	NA	NA	NA	0.0554512012	0.76140203950095	1	NA	NA	NA
390	P30419	NMT1	0.1513410936	0.514750996410263	0.897310947462899	0.6894410079	0.00446781453734908	0.0221202879542463	0.9689935586	0.000120575435054376	0.000492820022849907
391	P30837	ALDH1B1	-0.2887604518	0.0640228450617295	0.181934741662104	0.4379557766	0.00605501947059273	0.0281639041235076	NA	NA	NA
392	P30838	ALDH3A1	NA	NA	NA	-1.9708257337	6.48128140531856e-13	1.50006525055626e-11	NA	NA	NA
393	P30876	POLR2B	4.8800668521	1.59872552343936e-36	5.11858621754502e-34	3.5614348523	1.6144251897974e-30	3.87663848700101e-28	5.0080581585	5.06153432840338e-37	1.94464148897258e-34
394	P31153	MAT2A	NA	NA	NA	-0.8475670443	9.47140270333422e-05	0.000761278853267993	NA	NA	NA
395	P31431	SDC4	NA	NA	NA	0.2094325912	0.0353838955104319	0.120947443550782	NA	NA	NA
396	P31689	DNAJA1	-0.5523120087	0.00602816258861384	0.0255068289267119	0.446495206	0.0243661408155088	0.0901875847911222	0.2126990567	0.273139024928336	0.624642936770635
397	P31942	HNRNPH3	-0.2240204128	0.257227605436699	0.548428668195226	0.4938890595	0.0149387852791055	0.0610583117471525	1.324641897	1.97697738975389e-08	1.45508565736292e-07
398	P31943	HNRNPH1	-0.213468819	0.136772421407136	0.343002377967504	0.4008520631	0.00664078915582574	0.0305190334170843	1.2788481277	8.62253404838086e-12	1.13451287033833e-10
399	P31948	STIP1	NA	NA	NA	-0.9819598065	2.22571100637594e-06	2.37532824624899e-05	NA	NA	NA
400	P32322	PYCR1	0.2923756824	0.0220261830780246	0.0752887859304008	0.0788957624	0.525546302172741	0.904636600783007	NA	NA	NA
401	P32969	RPL9	0.6206990419	0.0202568505656955	0.0699881473681674	0.0572070195	0.825535855630684	1	1.4490040881	1.10615242694336e-06	6.19509857772068e-06
402	P33176;O60282	KIF5B	-1.2234208703	1.02842256927474e-05	8.16363535362304e-05	-2.746564105	1.32389662557962e-14	3.48384303799788e-13	2.4308859404	7.02973783258257e-13	1.13480053583119e-11
403	P33527	ABCC1	-1.740756452	1.68722800717987e-14	4.15533974588786e-13	0.1971356442	0.217251381355367	0.495946916995722	NA	NA	NA
404	P34897	SHMT2	0.4116274336	0.0497551951199392	0.147499583063894	-0.5998291085	0.00517495977810949	0.0249776324968551	1.1814248219	6.19500902241876e-07	3.595351157724e-06
405	P35052	GPC1	0.5097331236	0.0218268812751236	0.0747405328511808	NA	NA	NA	2.0507609188	1.81338021235964e-12	2.65916289155944e-11
406	P35221;Q9UI47	CTNNA1	-0.3394530333	0.111900288395062	0.29077798931004	0.0172914602	0.934553120425887	1	-0.0317801803	0.88004533725465	1
407	P35222	CTNNB1	0.4080530814	0.104601487707955	0.274507456129756	0.1049742266	0.672123888208291	1	1.1508099337	2.66370164344546e-05	0.000117902554310109
408	P35232	PHB	-0.0980656669	0.565176903203444	0.956568133087063	0.5791735261	0.00132057789320043	0.00781087899745581	0.6114515293	0.000751146320515127	0.00263793799215641
409	P35241	RDX	-0.2218720433	0.396932993922547	0.749025816625946	0.4378438833	0.0983109919223355	0.27370350069972	0.2835273164	0.280218619520338	0.64007130570579
410	P35244	RPA3	0.3083783731	0.00621281422466953	0.0261155713907881	NA	NA	NA	NA	NA	NA
411	P35249	RFC4	-4.174224144	5.31916673622968e-25	4.08724772011889e-23	-2.5594432865	1.03487197630808e-16	3.68146123423671e-15	NA	NA	NA
412	P35250	RFC2	0.1697981524	0.449655263489779	0.822655010632253	-0.2313910097	0.304202721657202	0.636347961423099	NA	NA	NA
413	P35251	RFC1	-1.2917204167	1.35084796787912e-09	1.8804195263013e-08	-0.2968435312	0.0888453188178818	0.252100232568908	-0.2776846459	0.110751808952874	0.274521580643188
414	P35268	RPL22	0.5020150824	0.112163711649526	0.29077798931004	0.0630103589	0.83980071271812	1	0.804378369	0.0126603881413881	0.0371306956024527
415	P35269	GTF2F1	2.5513791911	4.90650668149606e-14	1.08337923392574e-12	1.6134223933	2.10743215401742e-08	2.91250155961688e-07	3.2405087199	1.14649237524214e-17	3.38832592744639e-16
416	P35579;REV__Q9UKV3	MYH9	0.1974161726	0.217798078773019	0.4842478117164	0.0109891836	0.944847211783129	1	0.196333419	0.220290437950682	0.512321950730339
417	P35580;P13533;P13535	MYH10	0.1435778318	0.391602284175313	0.745557966204932	0.0947706426	0.570864359529702	0.947822329003075	0.1630960532	0.331028957360537	0.741149915022834
418	P35606	COPB2	0.2955632957	0.032459523509147	0.103236332220317	0.8670802993	5.81852062599989e-08	7.55228251523364e-07	1.7726782527	3.0530907126822e-17	8.2605454352993e-16
419	P35611	ADD1	1.1526726007	0.000152727424755087	0.000977964609848407	0.2282502179	0.417782665348646	0.782985853789999	NA	NA	NA
420	P35637	FUS	-0.2815817797	0.517783722844374	0.901779267075288	0.4130144003	0.344069775575569	0.683488212035501	0.113711513	0.793561125550336	1
421	P35658	NUP214	0.2700233922	0.349565835853947	0.690150021249159	0.3637679668	0.209368722891785	0.485159609982049	NA	NA	NA
422	P35659	DEK	-0.3684600196	0.181527273518461	0.424585042483805	0.4215206774	0.127530626601638	0.334021498385645	-0.4270424407	0.122742842497514	0.301906530650095
423	P35998	PSMC2	NA	NA	NA	0.6105754675	9.8022945928455e-06	9.36826264321204e-05	-0.6529558964	3.0655186605049e-06	1.60023406163856e-05
424	P36542	ATP5C1	-0.086791507	0.697813275150348	1	-2.039882566	6.01516202992686e-12	1.28390291772106e-10	-0.1490705867	0.50553156242587	1
425	P36578	RPL4	0.2643035327	0.0322165003046817	0.102633328499658	0.2850168817	0.0214237798547433	0.082021808171949	-0.2973820183	0.0166526545647912	0.048177333462295
426	P36873	PPP1CC	0.7873193782	0.00375932474398911	0.0170311193409262	-0.3954689172	0.131930927105038	0.343413700499699	-0.0622296979	0.810341043571511	1
427	P36954	POLR2I	4.5332235599	5.25507947552596e-25	4.08724772011889e-23	4.2780069841	5.73414007678889e-24	5.00694685795975e-22	3.5751001358	7.76174653670666e-21	4.14175419361486e-19
428	P37108	SRP14	0.340345013	0.115208589810362	0.297867699900007	0.4072762494	0.0609066948893206	0.184836905027464	0.0426554534	0.841394432306742	1
429	P37198	NUP62	2.276764398	1.87556968422872e-15	5.14709909057624e-14	0.6475404533	0.00162091619193416	0.00929486568568812	NA	NA	NA
430	P37802;Q9UI15	TAGLN2	NA	NA	NA	-0.8031662055	0.000681773005057733	0.00446991789322834	2.5346805166	4.30318269158798e-15	8.79405739419203e-14
431	P38159;Q96E39;O75526;Q8N7X1;Q8IZ40	RBMX;RBMXL1	-1.5142253539	5.93398783230893e-10	8.6357504741405e-09	-1.011757639	4.29879992160331e-06	4.41603991946522e-05	-0.792304074	0.000175735810445905	0.000694626526474452
432	P38432	COIL	-0.6876450386	0.000666603731848745	0.00371172686632301	0.0956122542	0.614018207176703	0.99682345023773	NA	NA	NA
433	P38646	HSPA9	-0.8700537529	7.50665241095713e-06	6.0845060259277e-05	-0.2380507578	0.17371501020578	0.422948713061221	0.7302457473	0.000107731153297097	0.000444102028935029
434	P38919	EIF4A3	1.6703581362	4.2848658880199e-10	6.33171336222018e-09	0.9501118084	4.71951796228675e-05	0.000392475930976314	2.2872599246	3.36447836201836e-14	6.09732352211063e-13
435	P39019	RPS19	-0.2427719477	0.54636869521255	0.942167202426669	0.0674273586	0.866704307836552	1	-1.4900387385	0.000526926949126787	0.0019098616401369
436	P39023	RPL3	-0.0310680671	0.863145927894159	1	0.5196261759	0.00572886762813139	0.0269765776207022	1.5003521942	8.83407387163752e-11	9.80939647827496e-10
437	P39060	COL18A1	NA	NA	NA	0.2403439056	0.185467381357328	0.442587378369475	2.4416384454	9.51394314589997e-18	2.85566949738654e-16
438	P39656	DDOST	-0.3174512367	0.110945570821679	0.288789216190305	0.4132860709	0.0398101145711586	0.133697954704888	1.2805527629	4.33105786379638e-08	3.02544078412831e-07
439	P39748	FEN1	-0.3338337112	0.192763063349462	0.44295170867342	-0.3131111539	0.221344291351308	0.502009898094289	0.1001876525	0.693411490253289	1
440	P39880	CUX1	-0.1596015058	0.463627566235877	0.838633290714802	0.1538278953	0.479863239197409	0.85990741045788	-0.1227600373	0.572486902072353	1
441	P40222	TXLNA	-0.198791473	0.344469528663331	0.685726388147419	0.3330449565	0.116398716535178	0.310619087956076	0.3436183662	0.105549805114277	0.263668628900554
442	P40227	CCT6A	-0.590936664	0.0048701368543581	0.0212625747664134	0.4172249994	0.0422616733847821	0.14064140558106	1.4010958826	8.87039614644465e-09	6.91595113659415e-08
443	P40429;Q6NVV1	RPL13A	0.3963546632	0.0458953713449467	0.138189668265898	0.5458909159	0.00695612116580681	0.0318919063472909	0.0516128318	0.790484701982697	1
444	P40763	STAT3	NA	NA	NA	0.2751918591	0.0167870111632952	0.0676055522949478	NA	NA	NA
445	P40818	USP8	-0.1120996263	0.774205506435762	1	-0.4170703164	0.28860016459331	0.612597697440606	NA	NA	NA
446	P40937	RFC5	-0.122074204	0.455263220296599	0.827398908410375	0.2878349951	0.082444371343329	0.238517526130324	1.2567568621	7.12598750530046e-10	6.61305410516047e-09
447	P40938	RFC3	0.4764162206	0.0345435010612151	0.108962340785869	-0.1308829912	0.552427172515576	0.933344413722446	NA	NA	NA
448	P40939	HADHA	-0.5468909017	0.0115955963485502	0.0439351885316863	-0.7205897151	0.00116276299722745	0.00702411231972934	-0.1146101445	0.584215766212899	1
449	P41091;Q2VIR3	EIF2S3;EIF2S3L	0.0907266258	0.657529152213393	1	0.0846495331	0.679101172348328	1	1.1794282779	5.85619636075191e-07	3.4298028076233e-06
450	P41162	ETV3	NA	NA	NA	0.5609234235	4.76723216277121e-06	4.81992262351763e-05	NA	NA	NA
451	P41214	EIF2D	0.0013184341	0.991629175212349	1	0.041551978	0.741058677854899	1	NA	NA	NA
452	P41223	BUD31	-0.1725324866	0.22107916969865	0.489842081881323	-0.5108888937	0.00062515541530559	0.00414111569931737	NA	NA	NA
453	P41252	IARS	0.2395324893	0.364855921292055	0.707967903840442	NA	NA	NA	NA	NA	NA
454	P41567;O60739	EIF1;EIF1B	NA	NA	NA	0.4272307239	0.000596706615160058	0.00398011599903636	NA	NA	NA
455	P42166	TMPO	-0.1076792971	0.638911226162937	1	0.1025122999	0.655050695764979	1	0.0172288403	0.940083375813512	1
456	P42167	TMPO	-0.0408250587	0.864685260514115	1	0.1550566898	0.518372267776743	0.896303444103621	0.3983558274	0.101312571573182	0.254407124172657
457	P42224	STAT1	0.2213832039	0.281436937122731	0.588269706721219	0.6519581481	0.00242990074772429	0.0132609072056203	1.341108624	3.69315290528121e-08	2.60828923935485e-07
458	P42285	SKIV2L2	-0.7646638452	0.00907760187700382	0.0357337565691073	-0.1423466305	0.614387800667086	0.99682345023773	0.5439227964	0.0587593438492827	0.152949457363783
459	P42566	EPS15	5.33635754	7.29047131426556e-40	3.50124884867604e-37	4.8575902352	4.86143470387393e-38	4.66940803307091e-35	5.2682000437	1.2961073696298e-39	1.24491112852942e-36
460	P42677	RPS27	0.2288202638	0.367062917954428	0.710098555277398	0.3009833201	0.236963589379243	0.52808243062358	1.8473032767	2.77543470471864e-09	2.42345912171114e-08
461	P42696	RBM34	-0.7033887031	3.52156270282679e-06	3.06105065707252e-05	-0.0277207699	0.836231906457197	1	1.7386831676	5.16855570245023e-17	1.36010897320642e-15
462	P42704	LRPPRC	-0.1410408201	0.561338199636032	0.955549982279391	-1.7428980506	4.24890989469298e-09	6.42689441551592e-08	3.9891963323	6.22313804172156e-21	3.41561376518489e-19
463	P42766	RPL35	0.2592105016	0.481765529590777	0.864816905599874	0.1307732211	0.722121046175669	1	0.7121690746	0.0574883400747615	0.150456541258334
464	P43155	CRAT	-0.7898664463	8.82522957633541e-06	7.09341674315495e-05	NA	NA	NA	NA	NA	NA
465	P43243	MATR3	0.0997994088	0.519149166410967	0.903338359307489	0.5478762	0.000861505907484436	0.00549818222019137	1.1204596963	3.41836367925523e-09	2.89691690035951e-08
466	P43246	MSH2	-0.2902173848	0.0843197075477468	0.228540781745709	1.2261329122	1.96957864757318e-09	3.07606551381145e-08	-0.3122226086	0.063973975681336	0.165848862731237
467	P43307	SSR1	-0.2777456887	0.232896223971174	0.508980257393203	NA	NA	NA	NA	NA	NA
468	P45880	VDAC2	-0.6008955041	0.0318432527751303	0.101781844560774	0.1983751693	0.468527329843912	0.849564896927194	2.5435194476	3.25267885609966e-12	4.46314005897675e-11
469	P45973	CBX5	0.2890777935	0.147039157498401	0.361204886898246	0.2981514271	0.135045782055758	0.346822122097742	0.7661376108	0.000303955788229219	0.00114042786950846
470	P46013	MKI67	-1.1621533116	0.00881651906205982	0.034848833576578	-3.285415608	7.55983723984618e-10	1.23071587608004e-08	0.6722618108	0.120347354020343	0.296710415552984
471	P46063	RECQL	0.2046592544	0.410771816300451	0.768347282486043	0.7441723256	0.00414363826771882	0.020675140551397	0.2314370171	0.35278733495246	0.786200081721202
472	P46087	NOP2	-0.0487972983	0.757126676654593	1	0.1582642162	0.318264854373313	0.654589705836332	0.3047435234	0.0581944949654725	0.151684701260071
473	P46100	ATRX	0.4544234219	0.016661649447251	0.0602768899965521	0.2206814767	0.233650026469937	0.52190895447529	0.9145411407	8.84239830055613e-06	4.28945634731523e-05
474	P46459	NSF	NA	NA	NA	0.4145778405	0.0343796406922789	0.118357150125211	NA	NA	NA
475	P46776	RPL27A	0.4812784991	0.00267187344131229	0.0125367353816883	0.0527311921	0.729430701684978	1	-0.3786353157	0.0161152014631682	0.0467632960887404
476	P46777	RPL5	0.127823051	0.812170399933922	1	-0.3839128344	0.476506381841511	0.856285088416785	0.2308444905	0.668035815363026	1
477	P46778	RPL21	-0.1712988587	0.424852298640063	0.78993307395569	0.3452986281	0.111429410610297	0.29896075109271	1.4602998759	1.49774718564633e-08	1.12389544672914e-07
478	P46779	RPL28	0.3309689184	0.0663178420517986	0.187347903796331	0.1704185879	0.337812985438	0.675977859402498	0.9498020353	2.31655786180988e-06	1.23271680125673e-05
479	P46781	RPS9	-0.0858967936	0.570964617877884	0.961282235708515	-0.9660787923	6.96295729240579e-08	8.91722730580768e-07	0.7586935168	7.75072117591458e-06	3.7982488211561e-05
480	P46782	RPS5	-0.472617412	0.0953369273939556	0.254717993774393	-0.4291289971	0.128903206145611	0.336180741384037	0.8410464551	0.00400658863340807	0.0127428092132068
481	P46783;Q9NQ39	RPS10;RPS10P5	0.1826884249	0.347485639079946	0.688091553330111	-0.0433004054	0.822990899983627	1	NA	NA	NA
482	P46821	MAP1B	0.5321041807	0.00742974941871756	0.0303671247518222	-0.0268981474	0.888000000657537	1	0.8287258573	7.23195747879474e-05	0.000303995411745398
483	P46940	IQGAP1	0.2189708752	0.361823330271229	0.703603164139208	-0.1405370048	0.55731129584769	0.936653542715147	0.4157489702	0.0870221260850532	0.222595877775482
484	P47755	CAPZA2	0.5098819679	0.00235370283724752	0.011331987845495	-0.2789602639	0.0847016958110837	0.244026829558414	1.1441642144	4.28587054558495e-09	3.51844329831995e-08
485	P47756	CAPZB	-0.0025557582	0.988217547786958	1	0.2906066247	0.0981466272933096	0.273642483353335	1.4854582862	3.72089312448673e-11	4.4122442544068e-10
486	P47813;O14602	EIF1AX;EIF1AY	-0.6228753897	5.14450145221745e-07	5.06799348190242e-06	NA	NA	NA	NA	NA	NA
487	P47914	RPL29	0.6819315157	7.65692481278435e-05	0.000531009117882987	0.1605357996	0.311678939417676	0.645609239847023	0.701395307	5.12671126088221e-05	0.000218853607381216
488	P48047	ATP5O	-0.3846111711	0.0524061822038136	0.153457861463535	-0.1844973898	0.34441259200956	0.683488212035501	0.1942998604	0.319646256194857	0.719859857151606
489	P48444	ARCN1	-0.3860214146	0.0065752065546817	0.0272219219645335	0.2444792022	0.0778920137407538	0.228095363408518	NA	NA	NA
490	P48643	CCT5	NA	NA	NA	0.8334415995	2.5866643358349e-07	3.06727295625854e-06	3.3648193267	7.61105434055887e-28	9.74722359214239e-26
491	P48729;Q8N752	CSNK1A1	0.3144394111	0.000914648265652169	0.00488066477310505	NA	NA	NA	NA	NA	NA
492	P49207	RPL34	0.0540055555	0.794317765371539	1	0.5290026418	0.0135397131898236	0.056055579822524	1.4084757706	1.63456442853173e-08	1.22178920903092e-07
493	P49327	FASN	-0.1269905586	0.459449101888989	0.832643136536555	0.1153135024	0.501528263675832	0.879876924817675	0.9850801865	6.13955802792889e-07	3.57396696110648e-06
494	P49368	CCT3	-0.0426445186	0.85517798771645	1	0.5350307487	0.0258873662021821	0.0941849062014996	0.3824983064	0.106549675389827	0.26547590975857
495	P49411	TUFM	0.2523757367	0.345222536745189	0.686291194409144	0.0535499875	0.840524311744	1	0.1923730935	0.470932563975842	1
496	P49458	SRP9	-0.0462439667	0.852193339382833	1	-0.8338101289	0.00149786748996621	0.00866687785609967	2.1915382038	1.62782263360688e-11	2.05726794681501e-10
497	P49711	CTCF	-0.2576602286	0.372075536600285	0.716189484778705	0.6756061181	0.0224017186500344	0.0852152505479526	1.8183225976	8.49583072816609e-08	5.68658217031605e-07
498	P49750	YLPM1	-0.363748522	0.12538808863041	0.320306540238055	-0.1406750475	0.548995519318273	0.930782536330067	1.5892296694	1.74235701028666e-08	1.29731310727158e-07
499	P49755	TMED10	-0.0664756231	0.804683790293207	1	NA	NA	NA	0.0138464094	0.958906850184945	1
500	P49756	RBM25	0.7911109656	0.00376794675684208	0.0170311193409262	1.5614256708	2.70364294160814e-07	3.1863178471345e-06	1.6928044659	4.70313910506229e-08	3.26163545878147e-07
501	P49757	NUMB	2.1105586143	4.4699728862069e-09	5.80190399621855e-08	1.2158303657	0.000139963066925595	0.00106678933540521	NA	NA	NA
502	P49790	NUP153	0.4945051668	0.00858758277126763	0.0340841869909197	-0.1065476093	0.556932797232427	0.936653542715147	1.0625987804	4.14692943858391e-07	2.48169827150146e-06
503	P49792;P0DJD0;P0DJD1	RANBP2	-0.168161695	0.486853047908004	0.866811178042322	0.3021950265	0.214155566144413	0.492096701630882	4.3277482428	2.01305652084894e-22	1.2474456698551e-20
504	P49916	LIG3	-0.0886328843	0.689458128907408	1	0.0059105543	0.978722623083317	1	-0.4644530007	0.0406093784238509	0.110340333737224
505	P49959	MRE11A	-0.3816167868	0.142953041000032	0.354339086143305	0.4005357651	0.124614648746111	0.32882519263912	0.1958646412	0.448195824380858	0.970669874448284
506	P50402	EMD	0.3769839275	0.0799793756246138	0.219173153459177	0.3262917909	0.128078862056795	0.33474761089946	0.6089689732	0.00583403632698947	0.0181053049824665
507	P50416	CPT1A	0.1953758091	0.229110769610987	0.504148669441817	-0.1421441068	0.379803585412129	0.737717580967341	1.2545361226	5.53827678543413e-10	5.31951485240948e-09
508	P50552	VASP	-0.5246250346	0.0258203419679731	0.0854498803681945	0.060452167	0.791829229630149	1	0.7409876109	0.00214262252979079	0.00707212694111359
509	P50570	DNM2	-0.1662941294	0.602833524555058	0.99062720331075	0.2356430133	0.461598844328221	0.841301119501435	-0.285518545	0.373035275258316	0.824626885812687
510	P50579	METAP2	-0.9499130739	0.00082774799144079	0.00447916589171199	0.3650896303	0.175541735947717	0.425777367115612	2.6234403916	6.22229667511572e-13	1.03043378559459e-11
511	P50914	RPL14	0.3809493688	0.0293862688953998	0.0953564570068632	0.0707297911	0.678244971518333	1	1.3814705714	1.82621220908392e-10	1.91431620623622e-09
512	P50990	CCT8	0.0827243731	0.637830854875651	1	-0.1776678981	0.314134955403833	0.648874461645982	1.3245520241	1.25092594456481e-09	1.13887617986209e-08
513	P50991	CCT4	1.1490812347	7.50690873653021e-08	8.29031546913487e-07	-0.5220834342	0.00561607461661764	0.0266761197969723	1.4082216505	5.2986392127776e-10	5.11491755163104e-09
514	P51114	FXR1	0.7130574884	0.00109168146709936	0.00569869591928769	0.4923215602	0.020164376233589	0.0785208052274667	1.0543140634	5.28017933332295e-06	2.67631253280037e-05
515	P51116	FXR2	0.9163644535	0.000194700214072976	0.00120764268235526	0.1531932852	0.501543588066296	0.879876924817675	3.6426857781	1.79457820268928e-20	8.61846181841527e-19
516	P51531;P51532	SMARCA2	0.2112196283	0.281732498794129	0.588269706721219	-0.9905365981	6.1852765791372e-06	6.12469912810441e-05	-0.6757983411	0.00109643118092283	0.00376115053312992
517	P51572	BCAP31	0.1500224969	0.512159134364339	0.895405904076515	0.2856051379	0.21488944563893	0.493193100444904	1.0943006566	1.62792579298618e-05	7.48144844097237e-05
518	P51608	MECP2	-1.1216138069	4.63720393920173e-06	3.97681641393148e-05	0.046188532	0.83158865960022	1	-0.3050575066	0.164538009148549	0.393620816406429
519	P51610	HCFC1	0.3793413365	0.0926158268601249	0.248138080053417	-0.381933145	0.0904757416871938	0.256347934780382	2.3874328719	3.47743407791799e-14	6.24313164829949e-13
520	P51648	ALDH3A2	-0.23902261	0.283921280130133	0.591553990379594	0.1890210092	0.395660810530379	0.757966635059886	0.1695848301	0.445674372542176	0.967390361190418
521	P51659	HSD17B4	-0.3706880432	0.189653826113232	0.439475271367333	0.3493040555	0.215997336856739	0.495144253104768	1.3167628185	2.18872522755403e-05	9.84670061389061e-05
522	P51991	HNRNPA3	-0.0311943239	0.887995461219075	1	0.4917757216	0.0305025444811011	0.107591374612103	1.3511682347	1.85880486244067e-07	1.17459346735149e-06
523	P52272	HNRNPM	0.3751668537	0.00342603178273089	0.0157074154048354	0.3394199378	0.00759577799060615	0.0344696406569961	1.0269408892	6.76171430813698e-11	7.64073716819479e-10
524	P52292	KPNA2	-0.3050007256	0.141441813084309	0.351838423946542	-0.1272227193	0.535632235403812	0.914400640577967	0.8332151241	0.000174150738769277	0.000689780555001611
525	P52294;O15131	KPNA1	1.5001021878	1.31691459544065e-08	1.60113477078575e-07	0.6301377943	0.00572953860970666	0.0269765776207022	1.4491966085	2.95364084431354e-08	2.11714330668892e-07
526	P52434	POLR2H	1.7179992855	5.20192027994945e-09	6.6619259051886e-08	2.1538666552	1.12852653816122e-11	2.28199945242916e-10	3.6559890069	1.44965630004641e-19	5.8016453174774e-18
527	P52435;Q9GZM3;Q9H1A7	POLR2J;POLR2J2;POLR2J3	5.1479139044	2.56812634685398e-29	3.08335669519156e-27	NA	NA	NA	NA	NA	NA
528	P52597	HNRNPF	0.2814776446	0.136725983843059	0.343002377967504	0.4200273302	0.0286093189164836	0.102153348770567	0.8964623072	1.59959825757886e-05	7.36889269258751e-05
529	P52701	MSH6	0.3875857331	0.0658215880888839	0.186219839055591	0.659353299	0.00245411544180421	0.013317389163011	0.4257425658	0.0440933909931229	0.118857240801756
530	P52815	MRPL12	0.7828447861	0.000151255925512789	0.000974615512252394	0.4334436431	0.0268111939965991	0.0969949221609546	NA	NA	NA
531	P52895	AKR1C2	-2.1201620284	5.07384715644202e-09	6.54151703860746e-08	-0.2534126888	0.395328707181822	0.757966635059886	NA	NA	NA
532	P52907	CAPZA1	-0.2477086768	0.21119021294632	0.475611253305839	0.2394232462	0.226602325346177	0.510919092711275	0.7329837787	0.00049245238719816	0.00179506837914168
533	P52926	HMGA2	0.3320491162	0.0595316306857779	0.170178962124076	-0.1050193741	0.544132855647939	0.925025854601496	0.0459098076	0.790544572488454	1
534	P52943	CRIP2	-0.1317343279	0.729652377897077	1	-0.7315147963	0.0597184064383634	0.182383241284731	2.2014275761	5.6663482298249e-07	3.32876298149652e-06
535	P52948	NUP98	1.3899363606	9.29881053336684e-10	1.33726405820733e-08	0.8864969813	1.26395251862076e-05	0.000117676560773117	0.5997065323	0.00181875081040341	0.00606566025483498
536	P53007	SLC25A1	-0.3546828506	0.0561447175561515	0.162675720098593	-0.5608674994	0.00331837945526324	0.017090099017589	-0.0232002242	0.898564582656712	1
537	P53350	PLK1	0.4668465307	0.000406353415381702	0.00236546942711591	NA	NA	NA	NA	NA	NA
538	P53355	DAPK1	1.0648975832	3.52076425648538e-08	4.07433020283639e-07	0.1631832883	0.315947105678428	0.651217156661223	0.8673408434	2.39204032574025e-06	1.26936725573122e-05
539	P53396	ACLY	0.2860264809	0.165674043338009	0.395056855818531	0.0852942361	0.676384488400665	1	-0.0471282686	0.817482427654038	1
540	P53582	METAP1	-0.1549762508	0.635709832257003	1	-0.1199269672	0.713801948178735	1	0.6376531215	0.0558435825082365	0.147154351163679
541	P53618	COPB1	-1.3917507963	6.63396943114547e-09	8.3841153139674e-08	-0.1429759488	0.469420404481992	0.849564896927194	NA	NA	NA
542	P53621	COPA	0.0626019241	0.654366014207287	1	0.1274153248	0.363831999704385	0.712457972917557	0.5481704209	0.000271214122043698	0.00103578991738756
543	P53814	SMTN	0.3572924835	0.0252744812534534	0.0841342403365548	-0.0766348356	0.62219196254604	1	NA	NA	NA
544	P53985	SLC16A1	-1.3416964603	1.1581941663475e-05	9.08118772878999e-05	0.2008375868	0.465101440523466	0.846079419740131	1.0684341912	0.000295189999825074	0.00111390595246653
545	P53999	SUB1	0.247404516	0.283727152524692	0.591553990379594	0.5990272785	0.0117005345447487	0.0492910676764523	-0.0201691916	0.929920593898062	1
546	P54098	POLG	1.2411240053	4.89464146053961e-15	1.25368083275955e-13	NA	NA	NA	NA	NA	NA
547	P54136	RARS	-0.2669289717	0.485530676547175	0.866811178042322	NA	NA	NA	NA	NA	NA
548	P54259	ATN1	1.8124684439	1.44292664947729e-17	5.03974926117432e-16	1.9802177888	5.28355304731668e-19	2.53742635097384e-17	NA	NA	NA
549	P54652	HSPA2	-1.5366767743	4.16215322500314e-08	4.75922401501847e-07	-0.8654243519	0.000578752832158387	0.00387936826944177	1.571192675	2.5014564489503e-08	1.82018857516421e-07
550	P55060	CSE1L	-2.047350994	1.73666786230828e-11	2.90099040303844e-10	0.3829247733	0.104326994914043	0.285487403461363	1.9321355619	9.11871185117287e-11	1.00672675092546e-09
551	P55072	VCP	NA	NA	NA	-0.9811701824	3.10218339459408e-05	0.00027087701368251	1.3457839003	9.0992833104453e-08	6.04010879604522e-07
552	P55084	HADHB	0.1260443085	0.641046396567565	1	0.1552989582	0.565904889489896	0.946326195945366	0.3494615925	0.199674345745493	0.46877456277687
553	P55145	MANF	NA	NA	NA	-0.9857867002	2.34993431675801e-05	0.000207074487270282	NA	NA	NA
554	P55196	MLLT4	2.3706617013	1.81702960580591e-17	6.2330604870592e-16	-0.0817632348	0.645690406850354	1	1.5323072542	3.22302174975536e-11	3.86964048830003e-10
555	P55209	NAP1L1	-0.3695547021	0.190593245834708	0.440059645731339	-0.0007117295	0.997969630333103	1	1.5813520182	8.72073701616985e-07	4.95637154084683e-06
556	P55265	ADAR	-0.7196559761	0.00792304392396545	0.0321100577593621	-0.675800286	0.012262222450162	0.051431723420876	1.3315637251	5.58714632330558e-06	2.81703624332546e-05
557	P55769	NHP2L1	-0.119790118	0.692950751689314	1	0.0875463483	0.772820837508976	1	-0.4969462741	0.10611765081588	0.264742866515981
558	P55795	HNRNPH2	-0.8961286509	4.79552227639751e-06	4.0943103524265e-05	NA	NA	NA	NA	NA	NA
559	P55884	EIF3B	-0.3976499186	0.0962289710183889	0.256033037848096	0.2426075235	0.305559437661647	0.636347961423099	0.4845037599	0.0441912210500138	0.118895428063132
560	P56134	ATP5J2	-0.0908474906	0.735522210451859	1	0.8576874542	0.00243909308883818	0.0132733649395415	0.9827236711	0.000620032101825807	0.00221390644536687
561	P56182	RRP1	0.2448246418	0.304368069124776	0.623338017898395	0.0184081606	0.938085209974692	1	0.4169717323	0.0835303213985428	0.213948996542134
562	P56192	MARS	-0.5802785148	0.0436009221529412	0.132737514193027	0.3533287767	0.212739216492745	0.490602682932249	NA	NA	NA
563	P56537	EIF6	0.0347494785	0.894250586888345	1	0.2407879177	0.359189907281637	0.705491063769486	1.4821291477	8.24610050705054e-07	4.72858479822212e-06
564	P57723	PCBP4	1.5453895872	2.63367254967355e-21	1.33139078103234e-19	NA	NA	NA	NA	NA	NA
565	P57740	NUP107	-0.2515013912	0.362240254728619	0.703603164139208	0.3318372722	0.230874334782905	0.518724674991767	NA	NA	NA
566	P58107	EPPK1	NA	NA	NA	0.7544763835	7.90785190501067e-06	7.63366005503794e-05	NA	NA	NA
567	P58876;Q99880	HIST1H2BD;HIST1H2BL	-0.5439475099	0.217077218602158	0.483764892035668	-0.4747670771	0.280367658915098	0.601100750865963	2.3914260416	1.62599865416964e-06	8.835923305586e-06
568	P59998	ARPC4	NA	NA	NA	-0.1743498362	0.403696771865555	0.768584240588435	1.2682118094	1.88265448710123e-07	1.18576369499064e-06
569	P60228	EIF3E	-0.3871719444	0.0114927792706	0.0436316778237601	NA	NA	NA	NA	NA	NA
570	P60468	SEC61B	0.1209445028	0.480207220911512	0.862935520459321	0.364883397	0.0370924894556173	0.126534781087229	1.8799833821	1.60478586681545e-14	3.02234671583576e-13
571	P60660	MYL6	-0.043247695	0.769043786258401	1	-0.0923785909	0.531225152964993	0.911145998969421	-0.4724234089	0.00231749078506883	0.00763619176349438
572	P60709	ACTB	0.1393381672	0.216988125994655	0.483764892035668	0.0306197984	0.784480572875769	1	0.380232328	0.00134265887073994	0.0045650401605158
573	P60842;Q14240	EIF4A1;EIF4A2	0.1216006818	0.729783305809881	1	-0.0416902702	0.905677477915308	1	0.2371695751	0.501293117097899	1
574	P60866	RPS20	-0.5247221614	0.0145384107142361	0.0537082441962453	-0.3376652284	0.108977762673422	0.294853918444569	1.4964925852	4.04737689515238e-09	3.35129785154643e-08
575	P60903	S100A10	-1.1539774526	7.03652470472406e-07	6.82685048372471e-06	0.0455613221	0.821494503422292	1	NA	NA	NA
576	P60953	CDC42	NA	NA	NA	-0.5945889671	0.0457950975586674	0.150123519471331	0.0068553377	0.981216495913755	1
577	P60981	DSTN	-0.1010797164	0.753302325711425	1	0.2108227646	0.512904549467163	0.891697160357634	2.263779502	7.10083941055769e-09	5.57199928431891e-08
578	P61006	RAB8A	NA	NA	NA	-0.7288445153	4.66171280022555e-11	8.77955910709145e-10	NA	NA	NA
579	P61011	SRP54	NA	NA	NA	-0.4232772464	0.00337178122183843	0.0173186944576247	NA	NA	NA
580	P61026	RAB10	-2.128533286	2.28141025649291e-18	8.76517820544576e-17	-0.1068508438	0.479822431541752	0.85990741045788	0.5791380214	0.000352585486135059	0.00131517809488437
581	P61158;Q9P1U1;Q9C0K3	ACTR3	-0.8811607047	0.00368623800853472	0.0167405749749295	-0.4525423431	0.122834654723586	0.325469478240012	3.1260571453	2.99568591946361e-14	5.4806787155139e-13
582	P61160	ACTR2	NA	NA	NA	0.2272035613	0.574322215798893	0.949460392899891	-0.3447684689	0.395088814153001	0.866399100442825
583	P61163	ACTR1A	NA	NA	NA	0.089860026	0.825038332392466	1	-1.7043049662	0.000115622261343368	0.000474594794958568
584	P61221	ABCE1	0.2228560773	0.281454115494923	0.588269706721219	-0.2099828024	0.309836148596797	0.642759440015601	0.4572822818	0.0302429024646728	0.0851856534232206
585	P61244	MAX	-0.5899975868	0.0261633098188878	0.0863569040585627	-0.402906699	0.123413899952986	0.326553859241992	NA	NA	NA
586	P61247	RPS3A	0.5179795008	0.00156237982966323	0.00781596784578923	0.0965220116	0.533867428860692	0.914045749413003	0.7945712899	5.19174888915038e-06	2.63845227938039e-05
587	P61254	RPL26	0.0222664447	0.893449515432165	1	-0.0947378178	0.569409845589253	0.947822329003075	0.3531787243	0.0380358239372488	0.104530497544285
588	P61313	RPL15	0.3225047894	0.35515925451538	0.697608310760782	0.5032040498	0.151819162775514	0.380557914438407	-0.0793494874	0.81925121476625	1
589	P61353	RPL27	0.2242126324	0.35505071630735	0.697608310760782	0.4044102788	0.0987617980244808	0.274560657026089	0.1830845743	0.449424320053238	0.972234368043097
590	P61513;A6NKH3	RPL37A	-0.6112372089	0.00414933445947194	0.0184084792070337	-0.0609943898	0.764654993343134	1	NA	NA	NA
591	P61619;Q9H9S3	SEC61A1;SEC61A2	NA	NA	NA	1.2078046286	2.11117567330717e-07	2.55067199271891e-06	NA	NA	NA
592	P61964	WDR5	0.8211188956	0.000132297286518675	0.000873343942963487	-0.1250889324	0.527973293010609	0.908000622984226	0.4526999944	0.0259681460129719	0.073685093782746
593	P61978	HNRNPK	0.6475080136	0.00152030533635062	0.00770582203464259	-0.0118442148	0.951065304472476	1	0.5378486025	0.00741981854660165	0.0226966105541748
594	P61981;P31947	YWHAG	0.7022053379	0.00562633778120281	0.0240717035137875	-0.7284058064	0.00419080732788763	0.0208563235152128	0.9497004488	0.00028500298159615	0.00107986336813847
595	P62081	RPS7	-0.2571227948	0.362233067244647	0.703603164139208	0.4098872564	0.149188660854457	0.377590800397117	0.1625126595	0.563635867906421	1
596	P62136	PPP1CA	0.061222852	0.863444792992312	1	0.0194508789	0.956416868211583	1	0.9215894771	0.0123978795484452	0.0365281083014773
597	P62140	PPP1CB	0.3258197064	0.127055244220894	0.324134295017712	0.059077237	0.779377859633899	1	-0.1154689953	0.584475262588811	1
598	P62241	RPS8	0.215683248	0.156240571984002	0.378962296440995	0.0976626668	0.517188029455609	0.895834339559399	0.7497869947	8.56686104359953e-06	4.1768883413083e-05
599	P62244	RPS15A	0.2470409946	0.372693908756127	0.716661660380901	0.3942645204	0.15758698181164	0.391623016895421	0.2185144063	0.429965398707398	0.93859492149649
600	P62249	RPS16	-0.121066132	0.653870864822095	1	-0.1062978838	0.693732989203842	1	0.2071004784	0.444029417598934	0.96491008055153
601	P62258	YWHAE	-0.3420288412	0.0799423232453728	0.219173153459177	-0.2244880708	0.245920892781911	0.542381211290529	NA	NA	NA
602	P62263	RPS14	0.1102597683	0.486876242117473	0.866811178042322	-0.0465314321	0.76870749589116	1	1.2958126273	1.38134394248371e-10	1.47420095195067e-09
603	P62266	RPS23	-0.4568033076	0.0607865870194188	0.1732507917868	0.2081237123	0.385660670741456	0.743829466359776	0.7005516725	0.00501825541843657	0.0158033912439617
604	P62269	RPS18	0.0859753932	0.625419262923119	1	0.0958223425	0.586493537752271	0.964217393306107	0.0328179724	0.85200873386798	1
605	P62277	RPS13	-0.087467045	0.802773482644553	1	0.3711473319	0.292030816706488	0.619195583767289	0.4597286213	0.193275669984123	0.45612108358661
606	P62280	RPS11	0.1973773264	0.313203929271364	0.636009247495021	0.1622677313	0.406183726866741	0.771766077081483	1.6178446359	9.21110790137193e-11	1.008111876015e-09
607	P62304	SNRPE	0.0230155842	0.921835993005505	1	1.1387387638	1.32140238962461e-05	0.000120876856688994	2.3607461827	2.97493395063356e-13	5.01302466593602e-12
608	P62306	SNRPF	0.6856744383	0.00248685545069557	0.0117956773352745	0.7438587693	0.0011352218067913	0.00692305108205107	1.0376912422	1.49046580003618e-05	6.91590531852537e-05
609	P62310	LSM3	1.0735519108	7.64533379699568e-13	1.46866862240287e-11	-1.6965590063	7.55048323422108e-20	3.92012926836181e-18	NA	NA	NA
610	P62314	SNRPD1	-0.742606003	0.030526792162946	0.0982277516666989	2.1870386613	4.07095427452945e-08	5.50725574744442e-07	NA	NA	NA
611	P62316	SNRPD2	1.3935709042	5.585831851363e-06	4.70630832739839e-05	0.9954317987	0.000630916127655709	0.00416491368119112	1.9775401431	3.442971700051e-09	2.90085466482367e-08
612	P62318	SNRPD3	0.8079980207	4.70179676851194e-05	0.000340835909143828	0.3011651468	0.100583088477822	0.278242304675439	0.739486025	0.000159767225774684	0.000639401751485767
613	P62424	RPL7A	-0.1452975842	0.394655724337927	0.748160988578507	0.0110224303	0.948308740652151	1	0.3759768359	0.031159576282185	0.0871288879739118
614	P62487	POLR2G	3.0917651584	1.11281802263557e-21	6.28742182789097e-20	2.0128931707	9.05003284525094e-15	2.4145990410732e-13	2.1836777685	5.43281646088804e-16	1.17263375520965e-14
615	P62495	ETF1	0.1944164895	0.392240127189507	0.746032954783211	-0.3444186474	0.132867556519071	0.345205477701873	NA	NA	NA
616	P62633	CNBP	0.3294857228	0.216676441662651	0.483764892035668	NA	NA	NA	NA	NA	NA
617	P62701;Q8TD47;P22090	RPS4X	-0.338856868	0.0790378369037799	0.217988240632651	0.5499030952	0.0054876553151196	0.0262233479113053	0.9940857764	3.58409359143573e-06	1.85580695125284e-05
618	P62750	RPL23A	-0.0523961321	0.786917570806641	1	0.1407153885	0.468971462823608	0.849564896927194	1.240262992	6.56411855336728e-08	4.4874276658429e-07
619	P62753	RPS6	-0.1809403715	0.347806950184468	0.688091553330111	0.8113884835	0.000102793405416506	0.000815975751260777	0.0504134079	0.792736410996385	1
620	P62805	HIST1H4A	-0.2304710213	0.330589285975799	0.663596675401787	-0.2079236657	0.37962178183215	0.737717580967341	-0.7764615346	0.00180996701116924	0.0060468637016628
621	P62807	HIST1H2BC	0.2468828146	0.1818692217491	0.424585042483805	0.4831208024	0.0109368166127741	0.0465845337320156	-0.3857587907	0.039622405645514	0.107964030134798
622	P62826	RAN	-0.7911282765	0.000899632844540238	0.00481391279766517	0.1564621843	0.485934064412392	0.86620626087736	-0.3008929661	0.183354642447996	0.435382284477874
623	P62829	RPL23	0.1704212986	0.533676901660603	0.925264736543338	0.2603040372	0.343137857332984	0.683075465219339	1.7572594412	5.90848927043948e-08	4.06817487043521e-07
624	P62841	RPS15	0.6841400578	0.202745533335264	0.460916176966914	-1.2221763255	0.0255381762993894	0.0930907716719678	NA	NA	NA
625	P62847	RPS24	0.2252942869	0.360548983755714	0.702581297877363	0.1960311774	0.425771699337471	0.790267839522923	-0.4158096614	0.0950554252604673	0.240899039479364
626	P62851	RPS25	0.4008929528	0.135400951962903	0.34045187005332	0.3898949825	0.146188112284651	0.372450084481186	0.5632019464	0.0381202664435871	0.104612902625901
627	P62854;Q5JNZ5	RPS26;RPS26P11	0.4280110093	0.137449942495493	0.344100741584618	1.4481134305	6.04506988526865e-06	6.01688044020781e-05	0.5416328198	0.0619949732908427	0.16093559958339
628	P62857	RPS28	-0.2309163936	0.451740819993869	0.824899349057246	-0.7030025742	0.0254107279132223	0.0928022971887833	2.3670382127	6.49220472978787e-10	6.08367087118171e-09
629	P62861	FAU	0.0918630975	0.658464927189988	1	-0.1539307959	0.459749094007825	0.839522822803262	0.5895163225	0.00644384049335653	0.0198693701247799
630	P62888	RPL30	0.3075614672	0.263458453004453	0.558613342407896	0.8700639815	0.00247876143165688	0.0133755637927328	0.9548407491	0.00100428328901753	0.00346983488885373
631	P62899	RPL31	0.5436608065	0.0483002725260565	0.143852439569852	1.0681301118	0.000239239493744514	0.0017541185781802	1.4305755356	2.83544733749691e-06	1.48822249599223e-05
632	P62906	RPL10A	0.1045310648	0.636073262302899	1	-0.1514911657	0.493438948926294	0.875250434799086	0.0951148146	0.666714439427245	1
633	P62910	RPL32	0.6562742065	0.0805597461537546	0.219822830058754	0.2648252096	0.474504547515974	0.853583807802875	1.648838367	4.80186617329754e-05	0.000205901449082691
634	P62913	RPL11	0.5582343631	0.000389705439284532	0.00228239069776093	0.24871246	0.0948158698294741	0.26667831031101	1.0929028229	1.71153928340394e-09	1.52924044810185e-08
635	P62917	RPL8	0.1710455182	0.297376588768165	0.611458170033634	0.3765716866	0.0248188093482444	0.0915104275584981	1.1564895787	6.0654054938714e-09	4.81472890649874e-08
636	P62937;F5H284;Q9Y536;P0DN26;A0A0B4J2A2;A0A075B767;A0A075B759	PPIA	-0.4398452193	0.241102847529734	0.522752336461195	-0.4791558261	0.202232289022004	0.474924483143361	1.4490773419	0.000300846488021271	0.0011309708483148
637	P62987	UBA52	0.7129855052	0.00174656032125173	0.00866961854554153	-0.0300601526	0.889114352233865	1	0.8785527694	0.000168762408261091	0.000672598726700323
638	P62995	TRA2B	0.0612206058	0.852087162042982	1	0.3551012541	0.28245014771776	0.602874148628686	1.3349860443	0.000173464175859432	0.000688480747574316
639	P63010	AP2B1	1.6515045257	3.25212364656307e-09	4.3384232812831e-08	0.7131811464	0.00282782022405532	0.0149648557862542	0.7916389475	0.00103934525733976	0.00357810437159441
640	P63092;Q5JWF2;P09471;P19087;A8MTJ3;P38405;P11488	GNAS	NA	NA	NA	-0.0126945578	0.957184445448264	1	0.7228862037	0.00355580737957187	0.0114225852444106
641	P63104	YWHAZ	-0.074589259	0.751329337054748	1	-0.191715597	0.416803885554116	0.782678655082558	1.0623409487	4.07030551582837e-05	0.000175315177038258
642	P63167	DYNLL1	-0.387395807	0.155745523107648	0.378239127547145	0.5538700319	0.0447625060309579	0.147493609065986	1.0799951559	0.000212902869026042	0.000826235174543488
643	P63173	RPL38	0.1912499904	0.425601630163529	0.78993307395569	-0.1167749765	0.625869268255797	1	-0.4499563151	0.064915284762055	0.168062347746506
644	P63208	SKP1	-1.6672639144	1.10717186621782e-15	3.17444351493199e-14	NA	NA	NA	NA	NA	NA
645	P63220	RPS21	NA	NA	NA	-2.2239007858	5.95695572794017e-11	1.11100116052166e-09	2.8462956716	2.94541316974634e-14	5.44051797988723e-13
646	P63241;Q6IS14;Q9GZV4	EIF5A;EIF5AL1	NA	NA	NA	-0.5713225628	0.0636968430527485	0.191489257440266	NA	NA	NA
647	P63261	ACTG1	-0.0125858946	0.938626760084881	1	0.2087962541	0.205476646398596	0.479611953501462	0.1263909099	0.440880815695056	0.959152941053457
648	P67809	YBX1	-0.2779256949	0.0717230198923038	0.20098051447573	0.1857459389	0.224190443998641	0.506670403436929	2.4661756091	9.79881048055352e-21	5.08743646841711e-19
649	P67936	TPM4	-0.0018122883	0.988663259339846	1	0.2248947808	0.0829027425533036	0.239482960067513	0.9261600691	3.33503290654165e-09	2.86008848815469e-08
650	P68032;P62736;P63267	ACTC1;ACTA2;ACTG2	-0.9758348659	0.0961702803624878	0.256033037848096	-1.5023399042	0.0120376134844519	0.050600121452149	-1.7346932012	0.00413025626827828	0.0131144170105167
651	P68104;Q5VTE0	EEF1A1;EEF1A1P5	-0.1859060867	0.312529961059152	0.635312227719186	0.175926687	0.338934169854936	0.676811372444212	0.4386124762	0.0200657034107282	0.0575316660477744
652	P68363	TUBA1B	0.2880442435	0.145779872383296	0.359490545376523	0.1713455013	0.383310900174582	0.740784948928946	0.6040476592	0.00327816327167336	0.0106016020957652
653	P68366;A6NHL2;Q9H853	TUBA4A	-0.141863686	0.627878665293378	1	0.2096059041	0.474558827034602	0.853583807802875	0.4244638703	0.151089684978943	0.364627242267022
654	P68371	TUBB4B	-0.3286493634	0.0431296250320438	0.131511126486597	0.0731024455	0.645754207267197	1	0.2921322186	0.0709061581842372	0.182099906245882
655	P68400;Q8NEV1	CSNK2A1;CSNK2A3	-0.8789927056	3.94903406696218e-05	0.000292899399329512	NA	NA	NA	NA	NA	NA
656	P78316	NOP14	-0.5770559862	0.00410340326970738	0.0183317155374602	-0.0620572771	0.746665173038318	1	0.3000641656	0.122971837011391	0.302082990919287
657	P78344	EIF4G2	0.0578876456	0.74590851875068	1	-0.0518273665	0.771702591875053	1	0.5556176941	0.00305057337310338	0.00991565389125481
658	P78347;Q6EKJ0;Q86UP8	GTF2I	-0.2291943787	0.267797030713507	0.565938499450657	-0.5273474307	0.0131211963785215	0.0547952570503039	1.9136302896	3.31491427377864e-12	4.51627682264452e-11
659	P78362	SRPK2	-1.22832133	9.99886272664362e-05	0.00067068360036563	-1.0090929217	0.00104426847464622	0.00640907265110348	NA	NA	NA
660	P78371	CCT2	0.1678104948	0.453929110107903	0.826538218499793	0.2330698101	0.299665222091324	0.631202732058589	1.5981711542	4.82840099573023e-09	3.9302365732194e-08
661	P78406	RAE1	0.8986341386	0.000655633262285012	0.00366125435130671	0.4026616686	0.108078984362593	0.293248204746527	1.0681468107	7.60474930529447e-05	0.000318967760163115
662	P78527	PRKDC	-0.0071587125	0.970376925129465	1	0.1560744144	0.419821478756813	0.78527464526956	0.4279575172	0.0305424054711979	0.0857777206289052
663	P80217	IFI35	NA	NA	NA	-0.2085741728	0.0617893885885634	0.187219898231278	NA	NA	NA
664	P80723	BASP1	NA	NA	NA	-0.5279057402	0.00366206104670601	0.0186106329913287	NA	NA	NA
665	P82979	SARNP	0.5528991885	0.0297225467471933	0.0959613652123669	-0.134302728	0.588359682568284	0.964217393306107	0.7477742126	0.00396222163510068	0.0126225999353705
666	P83111	LACTB	-0.0219383795	0.911285531418319	1	0.7113157575	0.00070727645543458	0.00459012861787104	1.5989061201	1.76396764295916e-10	1.86185815501349e-09
667	P83731	RPL24	0.4388285604	0.0198982441874043	0.0692604484006072	0.2770103007	0.134624058791367	0.346665974448011	0.8536869283	2.46174701630571e-05	0.000109977116705192
668	P83881	RPL36A	0.7406154727	0.00136898456866605	0.00701285161708662	-0.1366678875	0.532375949660184	0.912305262530966	0.8869519982	0.000176676837618	0.000695484026770857
669	P84022	SMAD3	0.3885720823	0.054827932388291	0.159341086411357	NA	NA	NA	0.648837208	0.00193007934011428	0.00641467545390923
670	P84090	ERH	0.8098008372	0.00424717077544375	0.0187991130406162	0.9667391611	0.000796822711741611	0.00511938605102219	2.5995003083	1.28282954346024e-12	1.9714524423897e-11
671	P84095	RHOG	NA	NA	NA	-0.2098943652	0.1276271628397	0.334021498385645	NA	NA	NA
672	P84098	RPL19	-0.2248727101	0.345639222920233	0.686291194409144	0.1192027414	0.615890114843642	0.997575809961751	1.1572272419	1.22688238578627e-05	5.78570282564427e-05
673	P84103	SRSF3	-0.5193220253	0.019333816406708	0.0680224566250661	0.8116249325	0.000439771808740339	0.00303885483665536	1.6842209341	4.89576568649771e-10	4.773992834397e-09
674	P85037	FOXK1	-0.195343776	0.260641845584114	0.553863921866242	0.4667617489	0.00916202346127812	0.0401832124865645	2.5379590231	4.71123415288483e-19	1.70760015239467e-17
675	P98160	HSPG2	NA	NA	NA	0.0387558921	0.817421799483053	1	1.3861874262	1.10302790873541e-10	1.19712802976312e-09
676	P98175	RBM10	0.5883846361	0.00227734434731976	0.0110195931768294	0.1012703022	0.580646430027513	0.956347765527617	NA	NA	NA
677	P98179	RBM3	0.5287361634	0.0189415031023676	0.0670103636457609	0.8535964117	0.000286966821221982	0.00207241828408807	NA	NA	NA
678	Q00059	TFAM	-0.0379848977	0.922623532809842	1	-0.1042404226	0.789886418758522	1	-0.7871252343	0.048850401620565	0.129794773877048
679	Q00325	SLC25A3	0.0881250769	0.759769542138022	1	-0.3583151215	0.217380168719624	0.495946916995722	0.7072016607	0.0173629393194558	0.0501567014025182
680	Q00341	HDLBP	-0.81858954	1.37905657979678e-05	0.000107253752623061	0.091676906	0.588216224997326	0.964217393306107	0.9442940898	1.1023403242048e-06	6.19180047601585e-06
681	Q00403	GTF2B	1.5672094602	1.44749541391456e-07	1.51121667941841e-06	NA	NA	NA	NA	NA	NA
682	Q00577	PURA	0.219203547	0.504464874192208	0.885538912281227	-0.3096375678	0.34692617560396	0.687765927074517	NA	NA	NA
683	Q00610	CLTC	0.2105202951	0.297465325182423	0.611458170033634	-0.5049304549	0.0149993966360299	0.0611758830951453	0.7339838425	0.000623514029498847	0.0022222086283252
684	Q00688	FKBP3	0.1267618094	0.320776216850354	0.649039024874585	0.0717935832	0.572479737556174	0.948046186073629	1.8274331226	1.09896618559336e-18	3.83838916822699e-17
685	Q00839	HNRNPU	-0.0308214734	0.871181883735487	1	0.3476826431	0.0723365957973719	0.214707218795324	1.1518200197	2.13756123565793e-07	1.33421778103683e-06
686	Q00978	IRF9	NA	NA	NA	-0.4475903166	4.55732283696337e-05	0.000382386816450125	NA	NA	NA
687	Q01081;P0DN76;Q8WU68	U2AF1;U2AF1L4	0.4957328827	0.0588581502445895	0.168755980029636	0.0775617576	0.763143024873531	1	1.5590693173	2.13919352711788e-07	1.33421778103683e-06
688	Q01082	SPTBN1	1.4050970575	1.05408166715422e-09	1.49991917229871e-08	0.2865626792	0.126191681405121	0.331166967184751	0.0105415393	0.954553530053182	1
689	Q01130	SRSF2	0.3137879149	0.0666432713147882	0.187809295723569	0.6556011171	0.00028911274616249	0.0020800958253863	-0.2290745246	0.176868156041736	0.421020728322398
690	Q01167	FOXK2	1.3527381076	8.32419392388998e-16	2.46011946581425e-14	NA	NA	NA	NA	NA	NA
691	Q01650	SLC7A5	-0.4547964193	0.150580297173391	0.367553685984859	0.3222085485	0.305751779486476	0.636347961423099	1.543013941	1.01657262419708e-05	4.88209002770648e-05
692	Q01658	DR1	-0.1228405055	0.432774703662432	0.79928390073039	NA	NA	NA	NA	NA	NA
693	Q01780	EXOSC10	-0.5837953811	0.00107936110301792	0.00564973481988399	0.2346457683	0.167385456105595	0.409614600227832	1.4893396298	1.50005126074831e-11	1.92106564793167e-10
694	Q01813	PFKP	0.0799904467	0.642022295564754	1	0.0976607001	0.570554733154376	0.947822329003075	2.2629342096	2.97598141509723e-17	8.16694328343111e-16
695	Q01831	XPC	-0.5838649616	0.0157531969431448	0.0573141881207976	-0.5431882399	0.0240856519381464	0.0893215007204232	NA	NA	NA
696	Q01844	EWSR1	0.4956939376	0.0666766994708349	0.187809295723569	0.0655553927	0.804898492432159	1	0.080339322	0.762143432021413	1
697	Q01970	PLCB3	-0.1734061228	0.492156561461147	0.873782582778986	-1.3812815989	1.55464118417673e-06	1.70655183703057e-05	NA	NA	NA
698	Q02040	AKAP17A	-1.0915923032	0.000791108913515943	0.00430515643870857	1.3680830693	4.55838526637578e-05	0.000382386816450125	NA	NA	NA
699	Q02241	KIF23	0.5929251536	0.00117410227952429	0.00609581210531395	0.2130967173	0.219760465129563	0.499597459779752	0.363056707	0.0394829436669247	0.107890092153858
700	Q02447	SP3	-0.3315195524	0.0464323605584863	0.139152206915526	-0.4274378967	0.0113241670489459	0.0479156936145927	0.1411216095	0.388110017555709	0.853042727373589
701	Q02543	RPL18A	0.63060756	0.00178305773604501	0.00880527997671585	0.7417628858	0.000309890923158272	0.00221301287504476	0.6700459942	0.000972488930828099	0.00337821200021841
702	Q02878	RPL6	0.1688437482	0.411775857182934	0.769476091097681	0.1166976344	0.569774582512153	0.947822329003075	0.5640457922	0.0081329322818312	0.0247596876599013
703	Q02880	TOP2B	-0.2009979759	0.323786724478093	0.653355354750438	0.5016454678	0.0164946793022762	0.0668486897461447	-0.0457048243	0.821579548794089	1
704	Q02978	SLC25A11	-0.9161624055	1.40133156975808e-05	0.000108546691351019	-0.8867907801	2.34912809176218e-05	0.000207074487270282	1.8145757561	1.39913533224602e-12	2.1163299001926e-11
705	Q03135;P56539	CAV1	-0.8095809852	0.000247531528577785	0.00149530838489914	1.4279355849	9.01123724565025e-09	1.3015478758567e-07	0.3262744775	0.115998297388979	0.286786009374812
706	Q03169	TNFAIP2	NA	NA	NA	-0.3735736531	0.107890279044048	0.293248204746527	NA	NA	NA
707	Q03252	LMNB2	0.3608054834	0.0213038029088662	0.0731588013865405	0.3997946742	0.0112369908624258	0.0476517868581015	0.2774184153	0.0732470970728791	0.187860712252337
708	Q03701	CEBPZ	-0.3475944007	0.174828266069353	0.412461444907505	-0.0119190271	0.962511209750093	1	1.514362776	2.9079453781472e-07	1.77589148824463e-06
709	Q04206	RELA	NA	NA	NA	0.1897934852	0.332046344764598	0.670726633325755	NA	NA	NA
710	Q04637;REV__Q8NEG2	EIF4G1	0.3772053609	0.0263930709192659	0.0868169336231332	0.7935643006	1.58173612067684e-05	0.000143326183387746	0.8495870103	5.05368938060907e-06	2.57510273213528e-05
711	Q04828	AKR1C1	0.1561486481	0.591198958641104	0.978889542583337	-0.1317773719	0.650204802150304	1	NA	NA	NA
712	Q04837	SSBP1	-0.1266441993	0.606304539465263	0.993780734055265	0.0577387946	0.814029886153544	1	0.4182298939	0.0933468571299961	0.237509023240692
713	Q05193	DNM1	0.410576653	0.17900957433535	0.420388010144508	0.3621707496	0.234842364912715	0.523963046454501	0.0658835547	0.827627720954232	1
714	Q05397;Q14289	PTK2	0.448847824	0.00629369160361092	0.0263402648595568	-0.4981962986	0.00265116320851182	0.0141469014543089	NA	NA	NA
715	Q05682	CALD1	-0.2352044344	0.21311763542324	0.477697516250184	0.1241767507	0.5083664932687	0.887792757790157	-0.2628222838	0.165039575800066	0.394329633223789
716	Q06210	GFPT1	NA	NA	NA	1.0389553914	3.59701827179988e-10	6.06129131590138e-09	NA	NA	NA
717	Q06265	EXOSC9	-0.1980328164	0.318513310616405	0.646107782147956	0.3525776338	0.0791736684517468	0.231495612017969	NA	NA	NA
718	Q06787	FMR1	0.9591117245	0.00432936031304604	0.0191188532445091	0.7321346215	0.0265615751427148	0.0964551717375333	2.2265335543	1.04050720115854e-08	7.96340371882691e-08
719	Q06830;P32119;Q13162	PRDX1	0.4736696621	0.102778372923413	0.271278128236112	-0.1598748597	0.576907149895112	0.951277798239065	2.0146144192	7.10640200238487e-09	5.57199928431891e-08
720	Q07020	RPL18	-0.5915669868	0.00448583655834226	0.0196741827136427	-0.165126864	0.408346672053612	0.772080666353335	1.2934606763	4.64228328618892e-08	3.2310964466554e-07
721	Q07065	CKAP4	-0.3012977926	0.209661276546658	0.473277687715781	0.3373837306	0.161004878766885	0.39857006715359	0.0362773088	0.878912983020087	1
722	Q07157	TJP1	0.2175604499	0.175220807726761	0.41249898485675	-0.2020006346	0.207522820893909	0.482895597567173	-0.4281456619	0.00944440135064606	0.0283037363410157
723	Q07666;Q5VWX1	KHDRBS1	-0.1479579373	0.566547341145842	0.958043523187643	-0.0174210313	0.946100450242574	1	0.5024200638	0.0560531202410233	0.147504169839734
724	Q07954	LRP1	1.6509957022	2.91238641200895e-20	1.36455958474858e-18	NA	NA	NA	NA	NA	NA
725	Q07955	SRSF1	0.5608042314	0.00396647286332001	0.0178863717615909	0.1830495876	0.327165696717622	0.665103682088749	0.8222596288	5.48065243627875e-05	0.000232413539295618
726	Q07973	CYP24A1	-0.3897307449	0.000756006678999819	0.00414617304476167	NA	NA	NA	NA	NA	NA
727	Q08211	DHX9	0.0892869274	0.5728112010143	0.963546687520552	0.4648781544	0.00489684583102801	0.0238752305619411	0.9208501419	4.81525744576356e-07	2.84618755486517e-06
728	Q08495	DMTN	-0.4763526646	0.0417138041594051	0.127802580207683	-0.8410274751	0.000578367483248975	0.00387936826944177	NA	NA	NA
729	Q08945	SSRP1	0.1336175053	0.412328774026968	0.769760519830715	-0.393848867	0.0186825267917848	0.0738459546646473	-0.0190059533	0.90683249036753	1
730	Q08AF3	SLFN5	NA	NA	NA	NA	NA	NA	2.8883645027	1.73502176283261e-26	1.66648840320072e-24
731	Q08J23	NSUN2	0.3746894776	0.00130025045812975	0.00673256369290364	NA	NA	NA	NA	NA	NA
732	Q09028	RBBP4	0.4926545243	0.0506157323626307	0.149359173377287	-0.2090960245	0.398608914069976	0.762677015864964	NA	NA	NA
733	Q09666	AHNAK	-0.080284456	0.593252615254893	0.978889542583337	-1.3995644287	3.20326554251874e-12	6.9925830763392e-11	0.7151694378	1.78188105431496e-05	8.14998453652152e-05
734	Q0ZGT2	NEXN	0.4832788157	0.0170255511090733	0.0613622583124387	0.8845619017	4.17135483940954e-05	0.000357730921719006	NA	NA	NA
735	Q12788	TBL3	-0.7254525838	0.00192116014095501	0.00943874330121374	0.4690140076	0.0387144672559583	0.130420576661216	-0.1673153337	0.451555158966971	0.975745174775648
736	Q12789	GTF3C1	-0.6638105022	0.000600624416124623	0.00338357625623285	-0.1968306816	0.280028611364983	0.601100750865963	NA	NA	NA
737	Q12792	TWF1	0.0228959257	0.900043644181248	1	-0.5658217073	0.00311684215239336	0.016182307499318	0.5567596394	0.00358175032667299	0.0114867151544888
738	Q12797	ASPH	0.0651078208	0.568753446771773	0.95924088783896	-0.1599150613	0.165324964488427	0.405746753786346	0.6857825159	2.51893649970404e-07	1.5659796168063e-06
739	Q12800	TFCP2	0.1150679275	0.66500433931011	1	-0.0773772329	0.770787661752269	1	NA	NA	NA
740	Q12802	AKAP13	-0.2613376354	0.407799829557003	0.766520031877694	-0.3697405754	0.243309332945339	0.538476069801839	1.2393735977	0.000258068817821416	0.000987550197280757
741	Q12824	SMARCB1	0.0154485915	0.932632722615584	1	0.17378227	0.344015778395483	0.683488212035501	NA	NA	NA
742	Q12830	BPTF	2.7069475332	1.25461989006432e-19	5.35583290847458e-18	4.7116674641	1.6479219302385e-29	3.51739780887573e-27	NA	NA	NA
743	Q12849	GRSF1	-0.056562513	0.687109018741574	1	NA	NA	NA	NA	NA	NA
744	Q12857;Q14938	NFIA	0.9198648231	8.77368150226691e-08	9.46867537407569e-07	NA	NA	NA	NA	NA	NA
745	Q12874	SF3A3	0.828742398	0.00405814233536356	0.0181962134274296	1.3926127904	6.68924452780692e-06	6.5897634553421e-05	NA	NA	NA
746	Q12888	TP53BP1	0.5274305214	0.00678614232990533	0.0279746339393737	-0.5843608865	0.00294246186667004	0.0154862171119812	0.4873867246	0.0118761138304109	0.0350847293699943
747	Q12905	ILF2	0.0998075775	0.789209449938697	1	0.3008588715	0.421796645712273	0.786671219818715	0.8265207448	0.030921758258585	0.0865899382139093
748	Q12906;Q96SI9	ILF3	-0.1717713418	0.564583863067667	0.956407055514099	0.2753432072	0.357180476394521	0.702296514998848	-0.0152914631	0.959027351252508	1
749	Q12929	EPS8	-0.7590040958	0.00403394315444667	0.0181480206081781	-1.0203318574	0.000183590651040703	0.00137228653949101	0.5089277146	0.0481419558534268	0.128267263792556
750	Q12959;Q15700	DLG1	NA	NA	NA	-1.0818222647	3.04240095842641e-18	1.24350047683769e-16	NA	NA	NA
751	Q12965	MYO1E	-0.8322560337	0.000128415467423825	0.00085358516581719	-0.2000352219	0.319883226620368	0.655112663473057	0.4242735792	0.0383297123175795	0.105037628191256
752	Q12996	CSTF3	2.2978295753	1.25440451716362e-13	2.56352242284182e-12	0.2790599079	0.213171569144779	0.491010292958178	-0.292805224	0.191859703851865	0.453894693472208
753	Q13011	ECH1	1.1772922473	5.21331891318878e-07	5.10958450624268e-06	0.234559837	0.251051942513865	0.549909671116459	NA	NA	NA
754	Q13017	ARHGAP5	NA	NA	NA	0.3192592397	0.00228740188598654	0.0125905416131236	NA	NA	NA
755	Q13033	STRN3	0.3670456982	0.0209787839445388	0.0722226594219696	0.394544673	0.0134923001187765	0.056055579822524	NA	NA	NA
756	Q13045	FLII	-0.1890793223	0.195848896419832	0.447887773836306	-0.3626857224	0.0153724721433454	0.0625646588715392	0.7964936685	1.48326265452055e-06	8.1409930266685e-06
757	Q13123	IK	-0.0104330254	0.971009164322342	1	0.3398128675	0.240106934511794	0.533231700805961	0.8279080867	0.00572072370833538	0.0177823790351331
758	Q13136	PPFIA1	NA	NA	NA	0.6759443883	0.000295877061441881	0.00212082027996214	NA	NA	NA
759	Q13148	TARDBP	-0.1351979818	0.211571701000238	0.475912456231215	0.3668909741	0.00125840745727857	0.00755399796309158	1.6334055433	1.29310321487755e-19	5.2852154803825e-18
760	Q13151	HNRNPA0	0.1613202983	0.567191548459878	0.958063230012738	0.6290746974	0.0294706115053235	0.104645184291546	1.4291779953	6.22999362587171e-06	3.12475659407299e-05
761	Q13185	CBX3	-0.2929342734	0.14176103078325	0.351838423946542	-0.0958423037	0.627064143991393	1	0.59561074	0.00390707218790387	0.012488328906761
762	Q13190	STX5	NA	NA	NA	0.1029534428	0.220917229697649	0.50163356767043	NA	NA	NA
763	Q13206	DDX10	0.4448588551	0.037990742164832	0.117331536492994	0.4834577904	0.0247246754393006	0.0913386567671086	0.4278923964	0.0455793824127321	0.121947066315959
764	Q13242	SRSF9	0.3981087191	0.165755245075344	0.395056855818531	0.3478645991	0.22472409702103	0.507279659667918	-0.1534999671	0.589720559410694	1
765	Q13243	SRSF5	-0.7171820983	0.000873133384970047	0.00468516545398732	0.2848765694	0.163865199488853	0.403570574638573	0.7361199731	0.000658860679314949	0.00232660177383091
766	Q13247	SRSF6	0.2539578572	0.24881153097664	0.534578724856985	0.2153220522	0.327185309512685	0.665103682088749	1.2587552304	6.08534930468952e-07	3.55317811985063e-06
767	Q13263	TRIM28	0.6266011463	0.000769398529085151	0.00419890504083118	NA	NA	NA	NA	NA	NA
768	Q13283	G3BP1	0.1938323552	0.377375429986019	0.722769891329155	-0.0345937167	0.874296833511215	1	0.673364038	0.00333846431475037	0.0107603858198582
769	Q13310;P0CB38	PABPC4	0.2768975228	0.21292068710698	0.477697516250184	NA	NA	NA	NA	NA	NA
770	Q13322	GRB10	NA	NA	NA	0.2975214001	0.0404492131198124	0.135370972827804	NA	NA	NA
771	Q13347	EIF3I	-0.4471370733	0.130628687492882	0.33192818607649	4.2217502709	9.32929001015734e-19	4.26703954988387e-17	NA	NA	NA
772	Q13409	DYNC1I2	-0.245931736	0.199518440590795	0.455195872179237	0.3419231822	0.0768926296995562	0.22585740313891	1.4744338348	5.98171857955687e-10	5.63278499574939e-09
773	Q13415	ORC1	-0.4178473016	0.00062503814794397	0.00351081369064435	0.5859288737	5.35082742376893e-06	5.37951934724487e-05	NA	NA	NA
774	Q13418	ILK	-0.5297687389	0.00591357870189519	0.0250772288881692	-0.0377026828	0.838098902023154	1	0.5578910617	0.00389839691720183	0.0124813674632412
775	Q13425	SNTB2	NA	NA	NA	1.5074351899	1.76226240720968e-16	6.15510197136326e-15	NA	NA	NA
776	Q13428	TCOF1	-0.2410772746	0.241716416985799	0.523491811758422	-0.2097902349	0.30742924162037	0.639146724191267	-0.0050939778	0.980114575531961	1
777	Q13435	SF3B2	0.0123700554	0.956373701449249	1	0.3752288564	0.102047164570905	0.281251941378348	1.9983473477	1.59593317366972e-11	2.03032293153611e-10
778	Q13442	PDAP1	0.9493125639	1.56303584220989e-05	0.000120103674115408	-0.0469520544	0.812218486783316	1	NA	NA	NA
779	Q13492;O60641	PICALM	2.4396234498	5.74058278901631e-08	6.48685855158843e-07	2.8424602504	1.45127546229358e-09	2.30404972154212e-08	1.9061346034	7.29745497818152e-06	3.59446436232992e-05
780	Q13501	SQSTM1	-0.8332836893	0.000131373022993475	0.000870233024725743	0.130084692	0.51763462618997	0.895834339559399	0.6194086692	0.00326440579671234	0.0105749132132958
781	Q13509	TUBB3	-0.9810458656	0.00067720292091623	0.00375984627479791	NA	NA	NA	NA	NA	NA
782	Q13557;Q9UQM7	CAMK2D	0.2115861409	0.556153605103074	0.951354474980414	0.7436906691	0.0427732668175624	0.141537332352658	NA	NA	NA
783	Q13561	DCTN2	NA	NA	NA	-0.6557045584	0.000164156534353723	0.00124151457674607	NA	NA	NA
784	Q13573	SNW1	0.0904786676	0.637683096213063	1	0.4649376668	0.0187957762249283	0.0741410392773866	-0.7779232568	0.00018053911884505	0.000707787035308859
785	Q13576	IQGAP2	-0.0878087131	0.636024709757207	1	-0.5465321905	0.00479000801284246	0.023533517628313	0.2928915351	0.118901891419333	0.293586803877299
786	Q13595	TRA2A	-0.3498297383	0.0897152183775615	0.242054683291146	-0.2489582076	0.223590441636325	0.505909585846149	1.0631809492	3.59809734932981e-06	1.85804973335015e-05
787	Q13601	KRR1	-0.0008843278	0.997036461752418	1	0.0676985709	0.776247035691104	1	1.0251570025	8.06899831705476e-05	0.000337702522158218
788	Q13625	TP53BP2	-0.8623795289	0.000550323461068539	0.00313700702882096	-1.2912594638	1.32027305384915e-06	1.47456077700245e-05	NA	NA	NA
789	Q13724	MOGS	0.4549525588	0.107542444414115	0.280691624618906	0.703366193	0.0146257591344019	0.0600343660196283	0.3204680815	0.253558981452608	0.584738059268259
790	Q13751	LAMB3	NA	NA	NA	0.4882305766	7.45632971352795e-06	7.27086770542497e-05	NA	NA	NA
791	Q13765;E9PAV3	NACA	0.3783292064	0.080929752145288	0.220519225349076	4.3997503962	6.55914939885207e-25	6.30006299759741e-23	0.2781588251	0.195990948265021	0.461961486646755
792	Q13769	THOC5	1.066229598	4.31033099968507e-09	5.63275227918029e-08	0.8758558968	3.68063123637236e-07	4.23382790722833e-06	NA	NA	NA
793	Q13813	SPTAN1	-0.2051813439	0.408539913133855	0.767160482043143	-0.285631915	0.251586961757966	0.5504539334135	-0.0482063443	0.845496869100545	1
794	Q13823	GNL2	0.7118054896	0.000136779606549958	0.000893719810144454	-0.3637431919	0.0387663452751454	0.130420576661216	-0.0083363572	0.961316318494384	1
795	Q13868	EXOSC2	0.5625007163	0.0294511692339206	0.0954058956127512	0.298080967	0.239726062420352	0.533002043876732	NA	NA	NA
796	Q13895	BYSL	0.2900132405	0.191672071967027	0.442010175861908	0.1049067066	0.633950537063771	1	0.7390167346	0.00150451660088213	0.00507939611651067
797	Q14008	CKAP5	0.198683077	0.326228019758718	0.657142602346492	0.1494766491	0.459117873919934	0.839522822803262	-0.5432082745	0.00936097630136113	0.0280975554295543
798	Q14103	HNRNPD	0.2526035754	0.247267502691079	0.531915870850574	-0.1760485957	0.418272903239705	0.783140591738278	-0.3629417141	0.0990100771406506	0.249604144602611
799	Q14126	DSG2	0.0806341283	0.691826921422501	1	0.8514932203	0.000117348474571872	0.000912657569443588	1.2124796894	2.97441003893075e-07	1.80817774834999e-06
800	Q14137	BOP1	0.2619445064	0.155402891062533	0.377884751558387	0.4771343546	0.0115567043586859	0.0487921518088695	0.1774152033	0.333028153023297	0.74389195576483
801	Q14141	SEPT6	-0.8350865051	0.0524444781405537	0.153457861463535	0.4789933744	0.259330433777503	0.562908207103484	0.8657522004	0.0446792923502957	0.119724132281453
802	Q14146	URB2	-0.1858412455	0.369752486365806	0.713062835499881	0.3959143771	0.0598413918203477	0.182468751883949	-0.1302971225	0.52851226767528	1
803	Q14152	EIF3A	-0.2002901704	0.44622482770377	0.81735412210992	-0.0138078597	0.957986527785144	1	0.4858802047	0.0687572701324096	0.176817558131672
804	Q14155	ARHGEF7	3.2723152522	1.11247348831595e-25	1.18725642836386e-23	2.4431853004	1.53694063647839e-20	8.94685746265148e-19	2.2907645083	1.85770455552352e-19	7.13730090232136e-18
805	Q14157	UBAP2L	0.5916964871	0.13837798187073	0.345675036636765	-0.5817002323	0.145004378535579	0.37078273694306	0.0106107201	0.978540425847274	1
806	Q14160;Q9BTT6	SCRIB	NA	NA	NA	0.0431741618	0.691610801919571	1	NA	NA	NA
807	Q14161	GIT2	2.8837474065	8.57819384614347e-25	6.33796553016985e-23	2.2734734618	1.25057881702487e-20	7.50738096095242e-19	1.7369693517	2.95208896138135e-16	6.67172105272185e-15
808	Q14185	DOCK1	NA	NA	NA	0.7680896555	2.21941540315366e-10	3.87590635405289e-09	NA	NA	NA
809	Q14191	WRN	1.2652572665	9.62471756771131e-09	1.18519759279317e-07	NA	NA	NA	NA	NA	NA
810	Q14202	ZMYM3	0.1047185599	0.705265888364111	1	-0.0667617667	0.809367088103603	1	NA	NA	NA
811	Q14203	DCTN1	NA	NA	NA	-2.1239678439	1.1284459907716e-18	5.04126685644708e-17	NA	NA	NA
812	Q14204	DYNC1H1	-0.6513015107	0.0440732381264425	0.133540521200151	0.0489715707	0.876965761053595	1	1.2960700689	0.000157107487702565	0.000631388041582902
813	Q14244	MAP7	0.1384975193	0.514331641342862	0.897310947462899	-0.7380001102	0.00104312178173609	0.00640907265110348	0.6353651215	0.00418329740231697	0.0132609147027243
814	Q14247	CTTN	-0.0752134904	0.745034231615295	1	-0.5132255459	0.030524361875896	0.107591374612103	0.9125185855	0.000252355323784147	0.000969549153978693
815	Q14257	RCN2	-0.0473974671	0.884152666254127	1	0.1448665067	0.656386548367996	1	-0.184938969	0.570315521465355	1
816	Q14258	TRIM25	0.1451356924	0.512259806652832	0.895405904076515	0.4458399548	0.0483125388586352	0.155752514042771	NA	NA	NA
817	Q14344;P50148;P19086;Q03113;O95837	GNA13	NA	NA	NA	-0.6575773712	2.31625135895763e-07	2.7809492878485e-06	NA	NA	NA
818	Q14444	CAPRIN1	-0.0052023173	0.977338233348069	1	0.3841943401	0.040422660185785	0.135370972827804	0.0186133213	0.919051405820535	1
819	Q14498;Q86U06	RBM39	0.3556052289	0.0270796205054079	0.0886200187238306	-0.1786469719	0.257225005918473	0.559831990003115	0.4562798604	0.00526903249869356	0.0165119272919908
820	Q14527	HLTF	-0.2198071523	0.358749479006875	0.700363566231918	0.1370566346	0.566054860963919	0.946326195945366	0.0136073007	0.954483116913719	1
821	Q14554	PDIA5	-0.0341046565	0.832266856203394	1	0.5652842147	0.000958697429229845	0.00597940831672251	NA	NA	NA
822	Q14571	ITPR2	NA	NA	NA	-0.2232817106	0.0534825127118767	0.168702638619893	NA	NA	NA
823	Q14573	ITPR3	-0.0959830089	0.699267721456634	1	-0.2557491771	0.305730299319056	0.636347961423099	-0.4184939567	0.0968818792452184	0.245204334690467
824	Q14651	PLS1	3.0064521338	2.23135616404196e-14	5.2918952976847e-13	2.9118925066	6.42311660873055e-14	1.62352723754887e-12	3.7072792003	1.41903850004839e-17	4.13026205847418e-16
825	Q14669	TRIP12	0.0769471808	0.771750175688224	1	-0.0238171392	0.928424756031509	1	0.413401527	0.123829512112248	0.303801395616384
826	Q14676	MDC1	0.790934843	4.88705318774301e-05	0.00035293342758099	0.7389830385	0.000126045367317778	0.000972422291636352	NA	NA	NA
827	Q14677	CLINT1	-0.9854790575	9.57144522860211e-06	7.62935530462434e-05	-0.1020830443	0.608562177244218	0.991558899479341	NA	NA	NA
828	Q14683	SMC1A	0.1703605364	0.309779838409188	0.631057337840986	-0.322399198	0.0580978502377564	0.179328001233155	0.063679595	0.702817281384106	1
829	Q14684	RRP1B	0.1784075356	0.265620532668063	0.562576673930925	0.1609860248	0.314527287758757	0.648987024473225	1.1327554904	5.49801002249244e-09	4.41911182142593e-08
830	Q14690	PDCD11	1.7374246706	1.83287304142404e-16	5.77204772553374e-15	-0.1940132779	0.16655821998063	0.408110128294375	-1.8034691801	4.7869209047992e-17	1.27717709140545e-15
831	Q14692	BMS1	0.3419666683	0.0112412473434906	0.0430168050733973	-0.4234101198	0.00203996827054162	0.0113587798484361	0.1387729755	0.289261366666646	0.657598917593641
832	Q14694	USP10	0.1928301278	0.246537270114988	0.531346552143149	0.4380979035	0.010550109553479	0.0452383045808776	NA	NA	NA
833	Q14739	LBR	-0.6847078418	0.00546831831395598	0.0234478559846193	-0.05315621	0.821882579617922	1	NA	NA	NA
834	Q14764	MVP	NA	NA	NA	-2.121780508	2.01537851687403e-16	6.91346809091966e-15	NA	NA	NA
835	Q14807	KIF22	-0.1282787094	0.308890069332136	0.63058217129334	-0.9683762156	6.77147402762844e-10	1.12137944888571e-08	NA	NA	NA
836	Q14839	CHD4	0.231720152	0.199926408111033	0.45558556344163	0.3892484882	0.0340744443543402	0.117600760926525	0.6414748003	0.000778949540362398	0.00273058771356965
837	Q14847	LASP1	0.5775708158	0.0425669260697861	0.130208702197546	-0.4772669972	0.0914815783216753	0.258419943187258	1.3115040476	2.13352058599912e-05	9.62087569414157e-05
838	Q14919	DRAP1	-0.0822543653	0.738326761864741	1	0.3285477583	0.186056690621482	0.443442807300083	NA	NA	NA
839	Q14966	ZNF638	-0.5767269889	7.9589219864526e-05	0.000546038897713409	0.4735754769	0.000882457330423886	0.00559472122687883	1.8823646909	2.58630662322021e-18	8.56602590207935e-17
840	Q14974	KPNB1	0.1138305428	0.70331668055471	1	0.2453721543	0.413030170843264	0.777111614289824	0.3241761338	0.280802483806111	0.640643196427006
841	Q14978	NOLC1	-0.3172357372	0.0404423093113006	0.124502686197129	-0.2398788783	0.117645078381486	0.313448260153723	0.11004665	0.468126518829348	1
842	Q14980	NUMA1	-1.4944668521	1.20418279348909e-13	2.51438602857885e-12	0.1541993294	0.288469489260828	0.612597697440606	0.7899970378	1.62827529941564e-06	8.835923305586e-06
843	Q15003	NCAPH	0.1087309086	0.62099599891386	1	0.4562318022	0.0423168830951861	0.14064140558106	-0.155885904	0.479028430518579	1
844	Q15006	EMC2	-1.6642683215	1.453410398398e-06	1.31698178081253e-05	0.5942914542	0.0541285202646693	0.169903410830768	0.114880174	0.704156075759976	1
845	Q15014	MORF4L2	0.8219572234	0.00236980171612227	0.0113525912635184	0.6242320415	0.0184230889077544	0.0731213921318103	NA	NA	NA
846	Q15019	SEPT2	0.0338052705	0.88450714198746	1	0.0498496851	0.830414414858653	1	-0.057088879	0.8062608134891	1
847	Q15020	SART3	-0.8781533695	2.67046960877614e-08	3.12803177954815e-07	0.0299835625	0.820155867250896	1	NA	NA	NA
848	Q15021	NCAPD2	-0.0509680744	0.856971815451598	1	-0.590699122	0.0412180045808555	0.137703977043171	2.7406505823	9.75533428199024e-13	1.52357700452872e-11
849	Q15022	SUZ12	0.2140105689	0.321324352196254	0.649068433826502	0.2897283551	0.181334969496454	0.437512724250919	NA	NA	NA
850	Q15024	EXOSC7	-0.1788729639	0.251143019963116	0.537843635840742	0.1446410166	0.35222474587424	0.693973063409656	NA	NA	NA
851	Q15029	EFTUD2	0.4154825464	0.0353753904354352	0.110677728056142	0.2441608687	0.20902449178559	0.484946918744104	0.6983324391	0.000682520866425412	0.00240572951266645
852	Q15050	RRS1	0.0808952148	0.53478162047706	0.925509453095885	0.2807164295	0.0352061349623541	0.120554340931697	1.2288186184	2.14617702451164e-12	3.12333792733853e-11
853	Q15054	POLD3	-0.0655990925	0.456690215814513	0.828523874436288	NA	NA	NA	NA	NA	NA
854	Q15059	BRD3	0.9282811875	7.85725265053127e-05	0.000541340017491582	0.245732651	0.256838756410239	0.559831990003115	NA	NA	NA
855	Q15061	WDR43	0.2995288338	0.164507763431661	0.393058972079877	-0.2584019906	0.229189905134055	0.515543100424496	0.1595464294	0.455608062813508	0.983396728836797
856	Q15147	PLCB4	-0.5905165027	9.62565589226639e-05	0.000648802981369956	-0.3046473688	0.032512308729623	0.113350535516526	NA	NA	NA
857	Q15149	PLEC	0.3616528727	0.0349577828073304	0.109908184571001	0.1446834301	0.389094608886577	0.749699843200717	-0.1249546637	0.456518629623181	0.984256214933929
858	Q15154	PCM1	-0.2024855605	0.193723408841008	0.444084329813337	-0.1110249521	0.473214008306707	0.852761829228128	1.1347218973	2.44463114231994e-09	2.14435453168795e-08
859	Q15233	NONO	-0.4851784416	0.024445755039482	0.0822421986529683	0.4087185131	0.0560652033094037	0.174556329914691	1.4627589198	8.89245148744797e-09	6.91595113659415e-08
860	Q15269	PWP2	0.5359683624	0.0157166722133309	0.0573141881207976	0.1853245717	0.390175208847392	0.750276853048889	-0.3329438001	0.125991329203528	0.308710897193849
861	Q15287	RNPS1	1.1915023871	0.000848851293861857	0.0045804588076085	0.7318685689	0.0333714295542712	0.115858048562895	0.6887665641	0.0446593468399503	0.119724132281453
862	Q15365	PCBP1	0.1474529164	0.561096989179198	0.955549982279391	0.2575342541	0.311882027370139	0.645609239847023	1.8298544283	3.76632200988026e-09	3.14569764390434e-08
863	Q15366;P57721	PCBP2	0.6019712002	0.0228345825386288	0.0777752359161453	-0.20033217	0.437110650144866	0.807393806661815	0.8203757287	0.00242676489288171	0.00795531631267195
864	Q15369	TCEB1	NA	NA	NA	1.1805408879	0.00144812509243427	0.00840437553645387	NA	NA	NA
865	Q15393	SF3B3	0.9974090831	6.43018473870732e-06	5.34735276322804e-05	0.318583804	0.11040117828395	0.297107868445847	1.672199923	4.94255949551483e-11	5.71967276559276e-10
866	Q15397	KIAA0020	-0.1596451009	0.580390353556351	0.97125701524678	-0.2325926837	0.421454395624764	0.786671219818715	0.4041066114	0.165489009288854	0.39491228179365
867	Q15404	RSU1	-2.4150165135	2.17674227712881e-16	6.74439018445878e-15	NA	NA	NA	NA	NA	NA
868	Q15424	SAFB	NA	NA	NA	-0.4444686391	0.00802488706216172	0.0361873428319546	NA	NA	NA
869	Q15427	SF3B4	-1.0977878377	6.26494772044234e-05	0.000445739428554435	NA	NA	NA	NA	NA	NA
870	Q15434	RBMS2	-0.1483562005	0.559900059464125	0.955292641868099	NA	NA	NA	2.1278339588	7.42074644240944e-11	8.33640579875353e-10
871	Q15459	SF3A1	0.5063853565	0.0118674397392597	0.0446132127967082	0.1616708598	0.407091345843862	0.771766077081483	-0.3232342351	0.101172063915627	0.254386825630785
872	Q15477	SKIV2L	-0.1402391296	0.433136148183413	0.79928390073039	0.2290363191	0.203006217571648	0.475579199945288	NA	NA	NA
873	Q15528	MED22	1.0622801399	2.08843313498757e-07	2.13397875122932e-06	1.0371151356	3.43522117294197e-07	3.99943022619486e-06	NA	NA	NA
874	Q15554	TERF2	0.4179863954	0.0770997015340161	0.214029662784458	0.5247284875	0.0279413812626929	0.10032783814137	-0.5869893588	0.0145563167007901	0.0424319945101939
875	Q15582	TGFBI	0.1766217563	0.484903063513548	0.86651049768328	0.7022697626	0.00746468358479093	0.0339802302520933	1.1493014123	3.55351120445423e-05	0.000154791270379968
876	Q15637	SF1	0.5163456588	0.00138749722022147	0.00708878234054639	1.3851031254	7.077803492283e-12	1.48266003268462e-10	2.4169128831	2.71844395368915e-20	1.24336448453258e-18
877	Q15646	OASL	NA	NA	NA	0.2353693364	0.3198440391928	0.655112663473057	0.8626363451	0.000602167801610118	0.00215412355101124
878	Q15648	MED1	1.8797402193	2.39337323186077e-14	5.60691460781041e-13	0.9761036125	8.95545333019756e-07	1.0060482951643e-05	NA	NA	NA
879	Q15691	MAPRE1	NA	NA	NA	0.1252903394	0.39539967740826	0.757966635059886	NA	NA	NA
880	Q15717	ELAVL1	-0.0781981081	0.712791968721103	1	0.5782766477	0.00875178772724106	0.03869261666555	0.9952374795	2.30192090850405e-05	0.000103317524888698
881	Q15742;Q13506	NAB2	3.3091976524	7.1585450194646e-22	4.167140903755e-20	2.6813518177	2.46737436979996e-18	1.03039699225777e-16	1.7906893472	2.46486295988767e-12	3.53358339249568e-11
882	Q15746	MYLK	-0.4404404786	0.0978901560279564	0.259375158247868	-0.494173498	0.0643086828837679	0.19302653096831	3.2981999984	1.52657445449283e-16	3.71208800896294e-15
883	Q15758	SLC1A5	NA	NA	NA	NA	NA	NA	3.0881139787	8.26769572207404e-20	3.52938744046761e-18
884	Q15773	MLF2	-0.1354757525	0.354197634752345	0.697608310760782	0.0424699664	0.770528834521813	1	NA	NA	NA
885	Q16181;Q6ZU15	SEPT7	0.2125397898	0.495362027285312	0.877850972707642	0.336474698	0.282260805794777	0.602874148628686	-1.6090044365	4.49336080773685e-06	2.30795350579211e-05
886	Q16352;P07196	INA	0.0333374369	0.888013071998642	1	0.47958174	0.0474522919349655	0.15450144543571	-1.3254655743	1.05188997589867e-06	5.94317836382749e-06
887	Q16527	CSRP2	-0.7211297419	0.00023113560862916	0.00140956033071942	-0.9829428092	1.95321491553679e-06	2.10793587232931e-05	1.0831478399	2.91205527744434e-07	1.77589148824463e-06
888	Q16531	DDB1	0.3370089247	0.0575254297832611	0.166174963328789	NA	NA	NA	NA	NA	NA
889	Q16555;Q14194	DPYSL2	NA	NA	NA	-0.1089649759	0.266452576543252	0.577714897900211	NA	NA	NA
890	Q16576	RBBP7	-0.0632168087	0.821852375796791	1	-0.4677132535	0.100665487636351	0.278242304675439	NA	NA	NA
891	Q16629	SRSF7	-0.2594320065	0.300338738796124	0.615742494372843	0.4234090245	0.09409780802113	0.265046758370368	2.1271624773	4.26320694390126e-11	4.99367106050873e-10
892	Q16630	CPSF6	0.9238483583	0.00222338785976538	0.0107856769661851	0.7620718898	0.0103696283298471	0.044609018568593	3.1931267549	1.05646708640703e-14	2.0294732729879e-13
893	Q16637	SMN1	0.4579443766	0.0412294345781352	0.126722790119356	0.6932860771	0.00264429884465796	0.0141469014543089	2.0307519096	3.92228823608985e-12	5.19635565622662e-11
894	Q16643	DBN1	-0.8451897601	2.31954180981639e-06	2.062888804008e-05	-0.104147275	0.509267515297224	0.888558489451378	0.9927983313	9.11833186284807e-08	6.04010879604522e-07
895	Q16658	FSCN1	-1.1707806727	0.00131082958784026	0.00676909580172349	-1.2390979399	0.000725369479362262	0.00469169956180103	2.7389138765	2.97118578464424e-10	3.00402520647452e-09
896	Q16666	IFI16	NA	NA	NA	-0.0765157633	0.659804517633952	1	NA	NA	NA
897	Q16698	DECR1	0.1293659345	0.494217871086395	0.876632068658324	-0.3869654738	0.0449782529001963	0.147950725721365	-0.0109120343	0.953899173311469	1
898	Q16778	HIST2H2BE	-0.7984381965	0.0924945464057593	0.248138080053417	-0.8863781833	0.0627311136688493	0.189773967492692	0.5827483736	0.216154420833843	0.503312293844621
899	Q16891	IMMT	-0.2847859579	0.129750541508616	0.330133497004042	-0.0603327072	0.745261242967558	1	0.7494949094	0.000189687094346314	0.000740627862274937
900	Q1ED39	KNOP1	0.0046327478	0.975948069725634	1	0.2337730466	0.132978684799264	0.345205477701873	1.4406257767	2.72623907952906e-12	3.82270457793819e-11
901	Q1KMD3	HNRNPUL2	-0.0382241192	0.840355359456279	1	-0.0233772547	0.90193757756897	1	0.3121040492	0.104944973265521	0.262841321568534
902	Q27J81	INF2	-3.3737867314	8.87591492620139e-16	2.58342917776256e-14	0.074139675	0.79253333333299	1	0.5999751558	0.0376389243740099	0.103587927969159
903	Q29RF7	PDS5A	0.314655727	0.027025351724053	0.0886200187238306	-0.0203245603	0.883331074927662	1	0.9473984823	1.42604229291524e-08	1.07428519399615e-07
904	Q2M2I8	AAK1	3.0540004216	1.35335308344174e-20	6.49947818322896e-19	1.9098838959	2.73638357991838e-13	6.41047909393074e-12	1.9230288493	2.19683605362426e-13	3.73462129116124e-12
905	Q2NL82	TSR1	-1.5355367275	2.02184923032271e-11	3.29150200970333e-10	NA	NA	NA	NA	NA	NA
906	Q2TAY7	SMU1	0.9137485779	0.000227007418639914	0.00138879379365374	NA	NA	NA	NA	NA	NA
907	Q2TB90	HKDC1	-0.1948126178	0.375437536393843	0.720789000112971	0.4569173144	0.0413388391781683	0.137867899411912	NA	NA	NA
908	Q32MZ4	LRRFIP1	0.0744054623	0.657666899572329	1	0.0787743173	0.639001801576754	1	1.2049810935	4.35211331126755e-09	3.55762113657233e-08
909	Q3KQU3	MAP7D1	0.0669746366	0.795964300216941	1	-0.3547042659	0.175079522364095	0.425731344887882	-0.536706917	0.0427542616688138	0.115840531263457
910	Q3MHD2	LSM12	0.3562456895	0.0112715769735435	0.0430471160361373	1.1645447487	3.68263182285082e-11	7.00429280365983e-10	NA	NA	NA
911	Q3ZCQ8	TIMM50	-0.2984479472	0.23603031311852	0.51465860556263	-0.4426120921	0.0815934965322855	0.23748652551291	0.9873979288	0.00024977253766984	0.000961549188103733
912	Q460N5	PARP14	NA	NA	NA	2.8989367654	1.52523672291846e-27	1.95331982981757e-25	4.866169634	2.34523162191893e-37	1.12629748642657e-34
913	Q49A26	GLYR1	-1.3441482792	0.000163779737773918	0.00103154385660228	0.2950628814	0.371996997302798	0.726225845344182	NA	NA	NA
914	Q4KMQ1	TPRN	NA	NA	NA	2.3697196107	5.49280431442837e-17	1.99088246943715e-15	2.4408799555	1.8692755161286e-17	5.35951980072096e-16
915	Q52LJ0	FAM98B	-0.9139122255	4.2407578442238e-10	6.31511303779374e-09	0.2265259872	0.0561595322464022	0.174567089717376	NA	NA	NA
916	Q53EP0	FNDC3B	0.0838796631	0.550422127828848	0.947456010357721	-0.8758745385	1.11887210357698e-07	1.37779058395601e-06	NA	NA	NA
917	Q53GQ0	HSD17B12	0.112283951	0.68584907979684	1	-0.6739265716	0.0184754801459785	0.0731781388874736	NA	NA	NA
918	Q53GS9	USP39	0.2407657926	0.246590614788785	0.531346552143149	-0.0268230899	0.896539276341231	1	1.0223265658	9.39703603036186e-06	4.5356045764636e-05
919	Q562R1	ACTBL2	-0.5256682177	0.252354927881214	0.539837212093332	NA	NA	NA	NA	NA	NA
920	Q56VL3	OCIAD2	NA	NA	NA	-0.1746223886	0.348321414912106	0.689820039222841	NA	NA	NA
921	Q5BKZ1	ZNF326	-0.121878261	0.561705712040085	0.955549982279391	0.307062979	0.147656302116867	0.375692392538413	0.4437985871	0.0387043769497695	0.105913259430922
922	Q5C9Z4	NOM1	2.3691975801	1.84462147423553e-14	4.48546563545121e-13	-0.9051883934	0.000118315285419618	0.000916466384238251	-1.5700359857	3.32922367060841e-09	2.86008848815469e-08
923	Q5H9U9	DDX60L	NA	NA	NA	-0.5705126951	0.0002717516238214	0.00197740480818526	NA	NA	NA
924	Q5JTH9	RRP12	-0.2083052517	0.209325495599402	0.473075620054648	0.5295030807	0.0022510318730359	0.012497781006075	0.6416790854	0.000291835489378824	0.0011035747541274
925	Q5JTV8	TOR1AIP1	0.2389780211	0.218846746626722	0.485455658510315	0.1042976167	0.58900874229318	0.964217393306107	0.2754664601	0.157502317536982	0.378202439985678
926	Q5K651	SAMD9	0.104937666	0.720076086599225	1	0.2815054119	0.338491148199981	0.676630068358131	0.8499620673	0.00540949644385026	0.0168969799490022
927	Q5M775	SPECC1	-0.3912045823	0.0202364908262369	0.0699881473681674	0.2050572862	0.213678474127991	0.491588441676492	0.5874561227	0.000750535164019358	0.00263793799215641
928	Q5QJE6	DNTTIP2	-0.3143034611	0.440186438483546	0.809959912190509	-0.1429599358	0.72483609058655	1	-0.4620753597	0.258263731859215	0.594873655757256
929	Q5RKV6	EXOSC6	1.0934974628	8.924532299844e-06	7.14334439500013e-05	0.1473604521	0.503902093236535	0.882402845129794	-0.0116895696	0.957613275340593	1
930	Q5SRE5	NUP188	1.5226073225	7.25730407277925e-08	8.1053960022145e-07	1.9328498239	1.96371021118144e-10	3.46081405108215e-09	NA	NA	NA
931	Q5SSJ5	HP1BP3	0.4020455355	0.0524840265390642	0.153457861463535	-0.0116929504	0.954077844499634	1	0.7739916335	0.000384982032770256	0.00143046515464538
932	Q5SW79;Q96L14	CEP170	NA	NA	NA	0.2558724118	0.0299485993811962	0.105950753980254	NA	NA	NA
933	Q5T011	SZT2	NA	NA	NA	NA	NA	NA	-2.2642183504	1.35999209650141e-05	6.34112819752235e-05
934	Q5T280	C9orf114	-0.1589424015	0.453147274248026	0.825897451452047	-0.0791360132	0.708121499615929	1	NA	NA	NA
935	Q5T3I0	GPATCH4	0.0782845835	0.641278736469186	1	-0.1142095325	0.497261417119934	0.87856134286937	0.6993256475	0.000126035832857753	0.00051295515872827
936	Q5T5Y3	CAMSAP1	NA	NA	NA	1.4020666244	2.19107566095225e-20	1.20258752705408e-18	NA	NA	NA
937	Q5T6F2	UBAP2	1.1449333894	1.091262977668e-09	1.5301577956936e-08	NA	NA	NA	NA	NA	NA
938	Q5UIP0	RIF1	0.0965431698	0.788283068559435	1	0.3470498112	0.336647493684736	0.674738206839757	-1.0522427322	0.0050760724518217	0.0159593047135016
939	Q5VT25	CDC42BPA	NA	NA	NA	0.2535062671	0.0527159929604544	0.166832656469576	NA	NA	NA
940	Q5VYK3	ECM29	-0.8549588358	0.000555066410057723	0.00315468217077185	-0.5012609559	0.0346907081493363	0.119050564988089	5.7823763547	2.15781963004977e-28	3.45430959110467e-26
941	Q5VYS8	ZCCHC6	NA	NA	NA	0.66146689	4.93186136423023e-09	7.40164506303615e-08	NA	NA	NA
942	Q63HN8	RNF213	-0.4955235375	0.00662388124635736	0.0273644642457043	-0.1072308621	0.541180685865362	0.921638384350497	0.0367371875	0.833887138582876	1
943	Q66PJ3	ARL6IP4	-0.1492003693	0.365921857824435	0.7088959017596	-2.456074057	2.58573183000393e-19	1.27363867831732e-17	0.8976693659	1.67236746319577e-06	9.04962787830725e-06
944	Q68CQ4	DIEXF	0.1042009464	0.667728826621924	1	-0.036680531	0.879783160376818	1	NA	NA	NA
945	Q68CZ2	TNS3	0.1024246724	0.504771009343021	0.885538912281227	0.4374657533	0.0061713798383395	0.0285667967938559	NA	NA	NA
946	Q68E01	INTS3	0.6603008508	0.00714818599101548	0.0293411651468819	-0.1616026102	0.494149953725923	0.875703008401751	NA	NA	NA
947	Q69YQ0	SPECC1L	0.089600725	0.615117140338525	1	-0.0402371083	0.821172856328522	1	0.4280533937	0.0196250568568947	0.0564367278773873
948	Q6DKI1	RPL7L1	-0.5657377865	0.00643267180934472	0.0266893359519465	0.1351384821	0.498550207921738	0.879009929328163	1.2240337893	1.59397309591554e-07	1.02067410575125e-06
949	Q6IAN0	DHRS7B	0.2105985388	0.36607221996123	0.7088959017596	-0.6835169747	0.00482260622713816	0.0236332310263582	-0.2937927892	0.20925549531678	0.489026528593108
950	Q6IBS0	TWF2	NA	NA	NA	0.2431344921	0.183619941442062	0.440159222372916	0.6475646268	0.00078931547968104	0.00276188531232655
951	Q6IE81	JADE1	-0.2521923733	0.0453395597700894	0.136730446339626	NA	NA	NA	NA	NA	NA
952	Q6IQ23	PLEKHA7	NA	NA	NA	-0.1545818399	0.501184418332941	0.879876924817675	NA	NA	NA
953	Q6KC79	NIPBL	0.4915594344	0.0196176689053508	0.0687365945195007	1.2538627735	1.64809322534021e-07	2.00378929485984e-06	1.4518830018	5.72595165402746e-09	4.56412992837625e-08
954	Q6NUQ4	TMEM214	0.4144320413	0.00728589347554304	0.0298426468369258	-1.4294771694	1.17164991664803e-12	2.64792881162455e-11	NA	NA	NA
955	Q6NW34	C3orf17	NA	NA	NA	0.3540926767	0.00268987616497471	0.0143137177643114	NA	NA	NA
956	Q6NYC8	PPP1R18	-0.0742349843	0.749980565118402	1	-0.2797479332	0.23321204489369	0.52153706430824	0.957636395	0.00014968725360041	0.000604094987744512
957	Q6NZI2	PTRF	-0.049124679	0.821052083664789	1	-0.3295022911	0.133916486575551	0.346236299746478	-0.2405523441	0.271101896659299	0.621463894370541
958	Q6P1J9	CDC73	-0.1968381521	0.124748446617337	0.319096892079766	-0.6159948981	1.26803998334384e-05	0.000117676560773117	NA	NA	NA
959	Q6P1L8	MRPL14	-0.8754310124	7.37715957844925e-07	7.12136861819146e-06	NA	NA	NA	NA	NA	NA
960	Q6P2C8	MED27	NA	NA	NA	1.0146636675	1.29673592485416e-10	2.39522087658158e-09	NA	NA	NA
961	Q6P2Q9	PRPF8	0.0566120398	0.696932781022908	1	0.4193056741	0.00567348612451226	0.0268442533132711	1.2777205986	1.82279841871643e-11	2.2886246812773e-10
962	Q6P5R6	RPL22L1	-0.0232128279	0.906792620264974	1	0.6465584294	0.00199381411766082	0.0111340608140303	1.9463001874	6.53684899192016e-13	1.0732723857674e-11
963	Q6P6C2	ALKBH5	-0.8102104965	0.00143744683649445	0.00730512003414243	-0.3479801052	0.151908673627293	0.380557914438407	1.4923353215	1.25243357311807e-07	8.18341800666603e-07
964	Q6PD62	CTR9	-0.1851138542	0.296850500173174	0.611458170033634	0.2981904231	0.0959501939123402	0.26868851677202	NA	NA	NA
965	Q6PGP7	TTC37	-0.4340771964	0.00276900481556184	0.0129108209968308	0.0557916129	0.686188200953896	1	NA	NA	NA
966	Q6PI48	DARS2	-0.4197681869	0.0924245150583927	0.248138080053417	-0.3814653736	0.125202640156064	0.329923555198627	NA	NA	NA
967	Q6PJF5	RHBDF2	NA	NA	NA	0.4279885162	5.11547515668856e-07	5.84930224761829e-06	NA	NA	NA
968	Q6PJG2	ELMSAN1	-2.4473342208	3.38687134260831e-09	4.48702058562108e-08	2.1911082555	4.70404612638559e-08	6.27532820054633e-07	2.09208372	1.30322027223911e-07	8.42924627263074e-07
969	Q6PJT7	ZC3H14	3.6941858339	2.673703567946e-19	1.11656185957049e-17	NA	NA	NA	1.9925132921	2.19048484459572e-10	2.27455210079372e-09
970	Q6PK04	CCDC137	-0.5699570294	0.0463174838398117	0.139024822587935	0.4795397254	0.0916106097399911	0.258419943187258	0.4024494299	0.154948363125704	0.373002262612127
971	Q6PKG0	LARP1	-0.0646724369	0.761782069984772	1	0.0741894998	0.728068901045835	1	1.6926999139	3.2781844527691e-10	3.29706404909395e-09
972	Q6PL18	ATAD2	-0.0821391179	0.75921579221439	1	NA	NA	NA	NA	NA	NA
973	Q6RFH5	WDR74	0.3820242657	0.057709333125863	0.166455899301476	0.2450463606	0.218094696695864	0.49672203030182	1.3505243019	1.40768961745645e-08	1.06463454926529e-07
974	Q6S8J3	POTEE	-0.8977616064	0.00154625669458828	0.00777580918927771	0.6276783612	0.0228994136978639	0.0860392627227661	3.7013985045	5.1651656442723e-18	1.60036825849147e-16
975	Q6SPF0	SAMD1	-0.5314414339	0.000153345293387013	0.000978658832546352	-0.3074629184	0.0211160915980042	0.0812906051297917	NA	NA	NA
976	Q6UB35	MTHFD1L	-0.3169298796	0.0156097089671326	0.0571166684302128	0.3953679241	0.00301402231672257	0.0157763947422999	0.6698777519	3.14167225326787e-06	1.63112226987232e-05
977	Q6UN15	FIP1L1	-0.2689281516	0.172252969074166	0.407796883250378	-0.1515233533	0.438640058896277	0.808663678636994	1.0632479873	1.74091660195107e-06	9.39410334929215e-06
978	Q6V2E4	NA	NA	NA	NA	0.2316342298	0.332021016204386	0.670726633325755	-0.0307885166	0.896884332619763	1
979	Q6V2E6	NA	NA	NA	NA	0.7512200583	0.0819982125761146	0.237584564643614	-0.2335016098	0.583120480927561	1
980	Q6V2E7	NA	NA	NA	NA	0.5624093586	0.0196013333789136	0.0768452273895776	1.6689299375	5.08599007020073e-09	4.10512055666202e-08
981	Q6V2F0	NA	NA	NA	NA	0.6509933588	4.1979043773183e-05	0.000358407747059042	0.0939062202	0.516636199164723	1
982	Q6V2F1	NA	NA	NA	NA	-0.3110058254	0.336842238604543	0.674738206839757	-0.7525173437	0.0232267791965914	0.0662981320009689
983	Q6V2F2	NA	NA	NA	NA	-0.1097995545	0.703757330675672	1	-0.5870025444	0.0465673467452203	0.124417069676729
984	Q6WCQ1	MPRIP	0.2664968898	0.223391049754531	0.493825324025839	0.4289656372	0.0529541341405486	0.167310677111832	0.7453812666	0.00120765783000551	0.00412795496697613
985	Q6Y7W6	GIGYF2	-0.2967044274	0.259828274667024	0.552746528942805	-0.2160334047	0.410436226008369	0.773746800944138	NA	NA	NA
986	Q6ZRS2	SRCAP	1.1490102488	1.27134548987445e-13	2.57079440636718e-12	NA	NA	NA	NA	NA	NA
987	Q6ZRV2	FAM83H	-0.351043959	0.0746736635689612	0.207895808284021	0.4532145019	0.0228702537394303	0.0860392627227661	0.2343968611	0.229477155601326	0.53047607209404
988	Q6ZSR9	NA	3.5780655716	1.30251457248829e-25	1.251065246875e-23	2.5358109172	1.33963888406527e-19	6.77222709549838e-18	NA	NA	NA
989	Q70UQ0	IKBIP	NA	NA	NA	-0.1906465888	0.247912968259865	0.544275213745372	NA	NA	NA
990	Q71DI3	HIST2H3A	0.0769451795	0.748575696167696	1	0.0608875999	0.79974026029185	1	0.0545325537	0.820251558129722	1
991	Q71RC2	LARP4	0.0853654237	0.694689523376949	1	-0.167169741	0.443209779108573	0.816304875999587	1.1907153799	1.58853169730647e-06	8.66923122308446e-06
992	Q71UI9;P0C0S5	H2AFV;H2AFZ	-1.055309928	0.00441390622507326	0.0194475088494627	1.086162155	0.0034678696860895	0.0177174937951541	-0.1292353231	0.715438371225974	1
993	Q71UM5	RPS27L	-1.5880410408	2.13487460024862e-10	3.25483659291873e-09	0.6446884405	0.00192365845214394	0.0108051107794401	NA	NA	NA
994	Q76FK4	NOL8	-0.8227936063	0.00309927284309002	0.0142774655433475	-0.176586263	0.506015652132961	0.885296965161583	0.934882264	0.000908110992389557	0.00316029205866003
995	Q76M96	CCDC80	0.5574579746	0.00984424986613542	0.0382809797426035	NA	NA	NA	NA	NA	NA
996	Q7KZF4	SND1	-1.4508885118	8.62142468367109e-13	1.63977790270615e-11	-0.2934268273	0.0538699562133183	0.169368553004557	2.1147130895	1.89813436036366e-18	6.51127876117606e-17
997	Q7KZI7	MARK2	NA	NA	NA	-0.7252293593	0.00127867020510865	0.00762833995035316	NA	NA	NA
998	Q7L014	DDX46	-0.0722493181	0.75411658961135	1	0.7881163497	0.00126227659872587	0.00755399796309158	0.5251174615	0.0266715197270031	0.0755693058931755
999	Q7L2E3	DHX30	0.5318384448	0.00258612519379861	0.0122062567500912	2.0077104818	9.0059975990535e-16	2.79040667544867e-14	-0.2725651597	0.1091766002276	0.27131726912965
1000	Q7L4I2	RSRC2	-0.1213811466	0.621990451705198	1	1.2681781656	4.75585688457279e-06	4.81992262351763e-05	NA	NA	NA
1001	Q7L576	CYFIP1	-0.0238692385	0.918200621627784	1	-1.2830589612	1.37798122662947e-06	1.53011672621689e-05	0.7909703023	0.00131938376356594	0.00450184051476052
1002	Q7L5D6	GET4	0.730589987	0.000429510125135774	0.00247774459575322	-0.386542232	0.0504643743178383	0.16103332734978	1.8634256594	1.187466512635e-12	1.83961546029987e-11
1003	Q7L7X3;Q9UL54	TAOK1	-0.1860161804	0.32668984135393	0.657142602346492	NA	NA	NA	NA	NA	NA
1004	Q7LBR1	CHMP1B	-0.2311411785	0.0233720610110811	0.0791847075878074	NA	NA	NA	NA	NA	NA
1005	Q7RTP6	MICAL3	-1.5050683549	1.72513262929673e-06	1.54138594459489e-05	-0.0471226485	0.864400217092969	1	0.2022500378	0.46482449134857	0.999919202553867
1006	Q7Z2T5	TRMT1L	0.3592914767	0.0235447005954942	0.0794892264392695	NA	NA	NA	NA	NA	NA
1007	Q7Z2W4	ZC3HAV1	0.4458701243	0.0252674908266437	0.0841342403365548	-0.4253414446	0.0324018439804931	0.113170804157322	0.8610757394	5.16873232233917e-05	0.000220158199361719
1008	Q7Z3B4	NUP54	1.2395227118	1.36022473236665e-06	1.25023526836188e-05	0.6021731573	0.00972173474915385	0.0421567775465565	0.9000700186	0.00020639136875557	0.000802586678905769
1009	Q7Z3K3	POGZ	1.4022538486	9.3668237221948e-07	8.80942351128879e-06	-1.0739968166	7.84447329441512e-05	0.000641243965896657	NA	NA	NA
1010	Q7Z406	MYH14	0.395891352	0.00265647655440493	0.0125075771103232	-0.6659839957	2.76353312250225e-06	2.88518865669936e-05	-1.091681186	2.38543212076093e-11	2.95639684127855e-10
1011	Q7Z417	NUFIP2	1.0935001305	8.38702295979832e-05	0.000571328762616049	0.4776126582	0.0656979414047556	0.196888838437653	NA	NA	NA
1012	Q7Z460	CLASP1	-0.17482856	0.226603704805674	0.500351398772069	0.2926483964	0.0459568968357379	0.150175485075078	0.577087842	0.000198718396635792	0.000774316511029121
1013	Q7Z478	DHX29	-0.2989270717	0.0152736813078287	0.0562083176098447	NA	NA	NA	NA	NA	NA
1014	Q7Z4S6	KIF21A	-0.1947035129	0.356085227473816	0.698712688434321	0.3919760295	0.0669245548581672	0.199941010703793	NA	NA	NA
1015	Q7Z4V5	HDGFRP2	0.8281547188	0.000327050445446338	0.00196332470532005	0.0396017296	0.853412981328376	1	-0.6604488562	0.00331863193010462	0.0107144402314806
1016	Q7Z5J4	RAI1	1.6401163089	1.59811603601788e-12	2.92379133827652e-11	0.9147474653	2.73328224185392e-06	2.86919955551988e-05	NA	NA	NA
1017	Q7Z6I8	C5orf24	0.2520834186	0.024802820064972	0.083297582770649	NA	NA	NA	NA	NA	NA
1018	Q7Z739	YTHDF3	NA	NA	NA	-0.2698071127	0.134098257055134	0.346240257799613	NA	NA	NA
1019	Q7Z7B0	FILIP1	0.1260042601	0.369368661287436	0.713062835499881	0.5896513962	0.000106560555821326	0.000838946015298226	0.7127591614	5.78308717926252e-06	2.90819645847207e-05
1020	Q7Z7K6	CENPV	-0.8755000417	0.000137314124062816	0.000894170957032778	0.0786467008	0.710166476169647	1	1.1468888184	1.92347485828229e-06	1.03501266183761e-05
1021	Q86SQ0	PHLDB2	0.0903607747	0.376430747383928	0.721680105513499	0.3235269723	0.0025131604136791	0.0134854222197697	2.1733829377	1.56766487338698e-25	1.25478509240683e-23
1022	Q86TB9	PATL1	NA	NA	NA	0.0508358849	0.498761490352784	0.879009929328163	NA	NA	NA
1023	Q86TJ2	TADA2B	NA	NA	NA	0.0722155634	0.667905989135811	1	NA	NA	NA
1024	Q86U38	NOP9	NA	NA	NA	1.0059253479	0.000105750000310244	0.000835990743193328	NA	NA	NA
1025	Q86U42	PABPN1	4.020899957	5.95650594590685e-22	3.57576497565221e-20	NA	NA	NA	NA	NA	NA
1026	Q86U86	PBRM1	0.1820612957	0.160688115552557	0.386819385935416	NA	NA	NA	NA	NA	NA
1027	Q86UE4	MTDH	-0.2546358363	0.195179836912919	0.446889710023501	0.5908618481	0.00379387724740584	0.0191790478743858	1.1669789804	2.71145384736924e-07	1.67482406456473e-06
1028	Q86UK7	ZNF598	0.1265534371	0.482811255339234	0.865186960360698	1.674222624	3.37931537151752e-12	7.29400542548894e-11	NA	NA	NA
1029	Q86UP2	KTN1	-0.7846189112	8.77023110724312e-06	7.07882939370338e-05	-0.4152452948	0.0110603283166197	0.0470063953456337	0.444175121	0.00683817417362717	0.0210514945313106
1030	Q86UY6	NAA40	NA	NA	NA	NA	NA	NA	0.3908127548	0.299530759007435	0.68014017500388
1031	Q86V48	LUZP1	-0.1601029876	0.586861337187521	0.977762904368801	0.1205243996	0.682283792846459	1	0.2481066091	0.400815560295254	0.877955178252204
1032	Q86V81	ALYREF	0.664779079	0.000918522242300063	0.00488775963284881	0.7093938723	0.000448485952781365	0.00308796242040503	0.8552152653	3.81229286981425e-05	0.000165314099388559
1033	Q86VM9	ZC3H18	1.0902208289	1.12115576570935e-07	1.1833737505097e-06	-0.0116682655	0.946695458572156	1	NA	NA	NA
1034	Q86VP6	CAND1	NA	NA	NA	-0.655887041	6.85564856987413e-10	1.12561546177164e-08	NA	NA	NA
1035	Q86W42	THOC6	0.9900003527	8.59929060185437e-07	8.1778402208724e-06	0.4082616782	0.0233648804706976	0.0873228314867901	NA	NA	NA
1036	Q86WX3	RPS19BP1	0.0802705137	0.700521854768841	1	-0.2240018249	0.28577510197094	0.608618593000195	NA	NA	NA
1037	Q86XK2	FBXO11	-0.0335999887	0.728359749632274	1	NA	NA	NA	NA	NA	NA
1038	Q86XP3	DDX42	0.2953052198	0.00787183732413642	0.0319699778005625	-0.2021298803	0.0633996629629161	0.191194274021604	NA	NA	NA
1039	Q86XZ4	SPATS2	0.3805863072	0.0350835828252288	0.110123468312524	0.7514844106	9.19723966136991e-05	0.000742348629810571	NA	NA	NA
1040	Q86Y07	VRK2	0.0219207939	0.901925624558773	1	0.1105279403	0.53520879509755	0.914400640577967	0.0678299137	0.703175932594006	1
1041	Q86Y91	KIF18B	-0.380161816	0.000796380456117461	0.00432160128870521	NA	NA	NA	NA	NA	NA
1042	Q86YT6	MIB1	-0.4583791497	6.90321012802683e-06	5.69144491671225e-05	NA	NA	NA	NA	NA	NA
1043	Q8IUC4;A8MT19	RHPN2	NA	NA	NA	-0.8117479979	1.71588364272778e-14	4.45434118605414e-13	NA	NA	NA
1044	Q8IUD2	ERC1	-0.2472743967	0.131968379087208	0.33400692519964	-0.1876600135	0.250451406022992	0.549220491975077	0.5728302057	0.000896610303272698	0.00312593174698158
1045	Q8IUE6	HIST2H2AB	-2.2683717662	7.25903309837707e-14	1.56680927887442e-12	0.0926081765	0.668061967268352	1	NA	NA	NA
1046	Q8IVF2	AHNAK2	-0.3328379713	0.00819730901218897	0.0330126427933229	NA	NA	NA	NA	NA	NA
1047	Q8IVS2	MCAT	-0.7404165069	0.000347220121497171	0.00207791231587559	NA	NA	NA	NA	NA	NA
1048	Q8IVT2	MISP	-0.7793676946	6.65500111970819e-05	0.000470009454079391	-0.3894522817	0.0334124720998667	0.115858048562895	0.8172578781	3.3233064153045e-05	0.000145423043822322
1049	Q8IWA0	WDR75	-0.206891171	0.395485847463622	0.748160988578507	0.6218886547	0.013213089380545	0.0550593160521192	NA	NA	NA
1050	Q8IWC1	MAP7D3	0.497518669	5.36332776463089e-06	4.55882859993626e-05	NA	NA	NA	NA	NA	NA
1051	Q8IWS0	PHF6	0.0824102474	0.508309867945328	0.890121473402894	0.2350318217	0.0635578329482274	0.191370841839412	NA	NA	NA
1052	Q8IWX8	CHERP	0.0647212162	0.65716773146883	1	0.7802186253	2.42210126075703e-06	2.57063896238357e-05	NA	NA	NA
1053	Q8IX01	SUGP2	-0.1108839506	0.395736985319625	0.748160988578507	NA	NA	NA	NA	NA	NA
1054	Q8IX12	CCAR1	-0.2173273209	0.279244149687212	0.586260121911622	0.5692036429	0.00622983859237674	0.0286990885754334	NA	NA	NA
1055	Q8IXW5	RPAP2	1.6139957792	1.06095546272844e-12	1.99813278813856e-11	1.3533663494	1.85520282105618e-10	3.33069590584011e-09	2.0088292296	7.48953311596556e-16	1.59859923508554e-14
1056	Q8IY18	SMC5	-0.5432863637	7.03154022955138e-05	0.000492977692736066	0.0043349823	0.972322749898876	1	NA	NA	NA
1057	Q8IY21	DDX60	NA	NA	NA	-0.2493664685	0.016370566503377	0.0664859582515586	NA	NA	NA
1058	Q8IY37	DHX37	0.3369434897	0.0200783803919503	0.0696219652219071	0.216240765	0.128977202706942	0.336180741384037	0.8928937461	7.86101428062025e-08	5.31725649051813e-07
1059	Q8IY81	FTSJ3	0.0352407154	0.833548368177667	1	-0.6059087683	0.000704371724567347	0.00458677316235211	1.5656610147	3.07078832944489e-12	4.24387365529758e-11
1060	Q8IYB1	MB21D2	-0.5318708375	6.81705582587627e-07	6.64749453883671e-06	NA	NA	NA	NA	NA	NA
1061	Q8IYB3	SRRM1	0.5220285886	0.00255697625349637	0.0120984024210998	0.2776902066	0.0963241750283206	0.269343144438725	2.0286382289	3.10329329380387e-16	6.93189118302004e-15
1062	Q8IZL8	PELP1	-0.7665535826	0.000194882473467013	0.00120764268235526	0.2096880591	0.273486630123535	0.589638402320214	NA	NA	NA
1063	Q8IZP0	ABI1	-0.3157714556	0.153703010283069	0.374224946455989	0.2752379435	0.21247940345474	0.490592468793937	0.8966465609	0.000157688539599579	0.000632400176556976
1064	Q8N138	ORMDL3	NA	NA	NA	0.1008259137	0.446286288218015	0.82118386941265	NA	NA	NA
1065	Q8N163	CCAR2	0.3864389655	0.00807416123671495	0.0326482730683327	-0.2699875276	0.0591569024815986	0.181244672515392	NA	NA	NA
1066	Q8N1F7	NUP93	-0.7591151644	0.000100201037639217	0.00067068360036563	0.886051495	9.69262882014174e-06	9.30976998174614e-05	0.3584811455	0.0500696677117856	0.132850596235276
1067	Q8N1G4	LRRC47	-0.3749984672	0.0167063889732679	0.0603251376271572	-0.1589315967	0.297924103234953	0.628224151826943	1.6981337413	9.16441773896149e-15	1.77826732086313e-13
1068	Q8N257;A0A2R8Y619	HIST3H2BB	-1.9659056166	3.56101750477184e-12	6.39319123987543e-11	-2.0721723243	7.0148127407387e-13	1.60422086606655e-11	1.2470430602	3.79274408001735e-07	2.27683168053542e-06
1069	Q8N3E9	PLCD3	0.7629862168	0.000589994760087709	0.00334330364049702	-0.3313609946	0.115657180144475	0.309677797735176	1.2715789532	1.73690042040332e-07	1.10482970450158e-06
1070	Q8N3V7	SYNPO	-0.2747025364	0.170009459055859	0.403693659884184	-0.3125042786	0.119631081929842	0.318298211062641	0.1347943418	0.497364977988341	1
1071	Q8N556	AFAP1	-0.3298410246	0.0198418692043166	0.0692604484006072	-0.2915350899	0.038270424316407	0.129432192098271	0.4632060039	0.00144874305257571	0.00489971021830623
1072	Q8N567	ZCCHC9	-0.0114717986	0.953237949263449	1	-0.3945717433	0.0484040868732609	0.155752514042771	NA	NA	NA
1073	Q8N5K1	CISD2	NA	NA	NA	0.9169313783	1.50503824174843e-15	4.58067931484216e-14	NA	NA	NA
1074	Q8N684	CPSF7	0.1631962535	0.507295827666152	0.889156281885655	0.717319095	0.00516733542859974	0.0249776324968551	1.4487473844	3.72392235168249e-07	2.24252502745519e-06
1075	Q8N766	EMC1	0.0629424488	0.720819820922549	1	0.0862236165	0.624669452015477	1	-0.1270402912	0.471689274068532	1
1076	Q8N7H5	PAF1	-0.5725697219	0.00904972620736307	0.0356971746290441	0.0443523228	0.833683154706979	1	NA	NA	NA
1077	Q8N884	MB21D1	-0.8079193851	0.00479348008470589	0.020975570028975	0.2301695957	0.402642704167819	0.76733793125633	0.3449918587	0.211862034212775	0.49451636418316
1078	Q8N8A6	DDX51	-0.3366437245	0.0734704039246327	0.20484273721222	-0.1060983903	0.566514901268699	0.946326195945366	2.2106119969	9.11802794842192e-16	1.92480568010093e-14
1079	Q8N8S7;Q9UI08	ENAH	-0.1751685726	0.453024502682278	0.825897451452047	-0.081337453	0.726878274750522	1	3.0951049245	2.06117172803067e-17	5.82281013168664e-16
1080	Q8N9B5	JMY	NA	NA	NA	-0.7531163464	4.69818995047333e-10	7.84801990857328e-09	NA	NA	NA
1081	Q8N9T8	KRI1	0.0474522301	0.804974187901871	1	0.2425937555	0.210626379476322	0.486899247862833	-0.3285192363	0.0923086612738763	0.235178963272038
1082	Q8N9W4	GOLGA6L2	5.2105334156	1.82849790335538e-42	1.17084815744856e-39	5.6962120824	3.29864476265187e-44	6.33669658905424e-41	NA	NA	NA
1083	Q8NB90	SPATA5	-0.5012980514	0.0430947265723814	0.131511126486597	0.7043633299	0.00536676993986056	0.0257739126361803	-1.2504624336	4.69556470744566e-06	2.3989839901604e-05
1084	Q8NBL1	POGLUT1	-0.7124249267	0.000155913994918867	0.000988484436432817	-0.5801548356	0.00159295332493115	0.00916186627902018	-1.3647611434	4.35715098258513e-10	4.27045257017655e-09
1085	Q8NBM4	UBAC2	NA	NA	NA	0.1912948945	0.0746503826086179	0.219943842010974	NA	NA	NA
1086	Q8NBQ5	HSD17B11	NA	NA	NA	-0.6276201152	0.00427778319063169	0.0212341641064689	NA	NA	NA
1087	Q8NC51	SERBP1	0.4131468071	0.00245962411088827	0.0116953908837039	-0.0631691311	0.626387404172353	1	0.8987193301	1.03013902493855e-08	7.94737777874279e-08
1088	Q8NC56	LEMD2	-0.2532004057	0.328672178639263	0.660438551428896	0.1800889157	0.486085553995728	0.86620626087736	0.3158025394	0.224449588729377	0.52136355495663
1089	Q8NCA5	FAM98A	0.6352161535	6.2902100981877e-05	0.000445885372642752	1.7712006802	4.33684146584541e-16	1.43639180273949e-14	NA	NA	NA
1090	Q8ND04	SMG8	0.0171887904	0.894526449868352	1	1.84875967	1.54864092648753e-18	6.76122549950578e-17	NA	NA	NA
1091	Q8ND30	PPFIBP2	NA	NA	NA	1.6511133097	1.88527903426998e-15	5.57172465358866e-14	NA	NA	NA
1092	Q8ND82	ZNF280C	NA	NA	NA	0.4559888898	0.15108677030591	0.379892258845096	0.5273398861	0.0981009646650743	0.247963096212642
1093	Q8NDD1	C1orf131	-0.4520521999	0.00830886837407751	0.0333222048989622	-0.4397737303	0.0100933578069161	0.0436696854664095	NA	NA	NA
1094	Q8NDI1	EHBP1	NA	NA	NA	1.474415913	4.3349609615512e-15	1.22462647163821e-13	NA	NA	NA
1095	Q8NE71	ABCF1	0.3678026154	0.0802478817008109	0.219595699070168	0.0566975069	0.783966870101094	1	0.7685821074	0.000513883315132932	0.00186610557347895
1096	Q8NEF9	SRFBP1	0.1399615551	0.582746426738991	0.973439900665741	-0.1017505079	0.689373981136123	1	0.4881752707	0.0598358215464858	0.155540748566711
1097	Q8NEJ9	NGDN	0.3571197801	0.406029947783073	0.763940773448857	-0.0700414159	0.870076044485918	1	0.1522679525	0.722302380456818	1
1098	Q8NEY1	NAV1	0.5363495461	0.000204456036158831	0.00125884629955485	1.3740709694	1.48515341741957e-13	3.5221971788432e-12	NA	NA	NA
1099	Q8NF64;Q9ULJ6	ZMIZ2	1.0239665014	5.76979163915515e-06	4.84007412175417e-05	0.4518306533	0.0284158323146599	0.101651422488755	NA	NA	NA
1100	Q8NF91	SYNE1	0.3705622147	0.26949139090013	0.567645791578015	0.0125020628	0.970081153546478	1	2.743133581	1.2213143128503e-10	1.31069541619298e-09
1101	Q8NFD5	ARID1B	3.1518202854	6.1034976010619e-18	2.2122299795547e-16	2.1899745289	1.53959965358259e-12	3.43903597038623e-11	2.1302773981	3.58737741613045e-12	4.81912728418643e-11
1102	Q8NFH5	NUP35	1.7756365336	3.4146396007018e-11	5.46626889412346e-10	0.8257511534	0.000211730946970789	0.00157040598120033	2.5905317967	1.63630215895359e-16	3.90578447089602e-15
1103	Q8NFW8	CMAS	0.1991014291	0.434753425217983	0.801498397162903	-0.0453323509	0.858401234914501	1	0.6708498743	0.0108729602188141	0.0323828784191347
1104	Q8NHQ9	DDX55	NA	NA	NA	0.1864782656	0.162433402756054	0.401072707833393	NA	NA	NA
1105	Q8NI27	THOC2	0.6993089879	0.00169531684731335	0.00843705612354649	0.0576815153	0.784442795414702	1	0.673499215	0.00241086411662008	0.00791670080004645
1106	Q8NI36	WDR36	0.4505305875	0.00589011430411674	0.0250329857924961	-0.1443407657	0.359539693612872	0.705491063769486	0.1430514014	0.363808321872026	0.806085105324293
1107	Q8TAE8	GADD45GIP1	2.4487733557	6.52720520536622e-12	1.11953224995612e-10	2.7989125926	1.00171988268721e-13	2.43582771473687e-12	NA	NA	NA
1108	Q8TAG9	EXOC6	NA	NA	NA	0.3327293516	0.00284785471639753	0.015029475028021	NA	NA	NA
1109	Q8TAQ2	SMARCC2	1.0011309153	2.43499579722492e-05	0.000184886439781386	-0.0440534029	0.837168731139401	1	-0.2145006701	0.319518852116644	0.719859857151606
1110	Q8TBC3	SHKBP1	0.9102163364	0.00134271350842377	0.00690732265168979	-0.0054947199	0.983636849986374	1	0.4020604144	0.138187641571841	0.337303751236169
1111	Q8TCJ2	STT3B	2.6961890928	4.83053826192434e-12	8.43587636468787e-11	0.9644752269	0.001830663807561	0.0103129183997791	1.4396583317	1.08952115220811e-05	5.1934742764064e-05
1112	Q8TCS8	PNPT1	0.0654899309	0.755088961059109	1	-1.3437545349	6.50263340059321e-08	8.38359648492588e-07	-0.1813278518	0.389446787785419	0.855002604955188
1113	Q8TDB6	DTX3L	NA	NA	NA	0.372875002	0.00925263569835493	0.0404881849123914	0.266688896	0.0580895420841241	0.151684701260071
1114	Q8TDD1	DDX54	0.2087225864	0.268690102375909	0.567201853477056	-0.0861365042	0.646214328083232	1	1.3596043668	3.42321778439151e-09	2.89691690035951e-08
1115	Q8TDM6	DLG5	0.119766542	0.50325185295172	0.884489304227131	-0.62753004	0.000945588132389309	0.00591685603361519	NA	NA	NA
1116	Q8TDN6	BRIX1	-1.1569093651	1.19371603764056e-06	1.10779154990701e-05	0.4974865597	0.0202721810388653	0.0785208052274667	0.4678070441	0.0285198678755711	0.0805686267484884
1117	Q8TED0	UTP15	0.3418132706	0.169640180157323	0.403315329309675	0.0172273008	0.944240078801851	1	0.0075995812	0.975385609990805	1
1118	Q8TEH3	DENND1A	2.5392031384	1.19119321151181e-20	5.86739015208766e-19	2.1362862511	8.58681688204059e-18	3.23436769223529e-16	NA	NA	NA
1119	Q8TEM1	NUP210	1.0421187986	0.00637258310246615	0.0264972557139339	0.6688748538	0.0729656064049294	0.215641430621337	0.9849022792	0.00962563584391594	0.0288019415205024
1120	Q8TEW0	PARD3	0.1257490884	0.353115407244237	0.696442194369794	0.4647634439	0.00115598296882027	0.00702245496142691	NA	NA	NA
1121	Q8TEX9	IPO4	-0.3403476921	0.28614938219411	0.594905804323469	0.1912474932	0.547226105343577	0.9286407671069	NA	NA	NA
1122	Q8WTT2	NOC3L	0.1867842937	0.436918950191931	0.804718411619079	-0.0546887394	0.819402969924298	1	1.0070923967	0.000111400046645727	0.000458243018429211
1123	Q8WU90	ZC3H15	-0.0217874416	0.930070718838798	1	1.1382369709	3.24344993141195e-05	0.000279402121894276	NA	NA	NA
1124	Q8WUA4	GTF3C2	0.4081945051	0.00350063317470023	0.0159731979301642	1.6170909339	5.56925986726532e-16	1.78309136750278e-14	NA	NA	NA
1125	Q8WUK0	PTPMT1	-0.2551880941	0.0200251659831127	0.0695630087767803	NA	NA	NA	NA	NA	NA
1126	Q8WUM0	NUP133	0.4919084734	0.00155112153439831	0.00777990722605523	NA	NA	NA	NA	NA	NA
1127	Q8WUM4	PDCD6IP	-0.242338195	0.0874314772410599	0.236557560253628	0.3981237766	0.00620768024806518	0.0286657542224356	NA	NA	NA
1128	Q8WVM7	STAG1	0.0093996171	0.985864184103782	1	1.2202237149	0.0252965741940323	0.0925613695747353	NA	NA	NA
1129	Q8WVV4	POF1B	NA	NA	NA	2.7500186283	7.59929068511375e-25	6.95154162195405e-23	NA	NA	NA
1130	Q8WVV9	HNRNPLL	-5.4398634122	1.39492199090853e-34	3.82806449219327e-32	NA	NA	NA	NA	NA	NA
1131	Q8WWI1	LMO7	-0.618444802	0.0179062392899472	0.0640556530279117	0.9586936484	0.000416272182515729	0.00290785040950078	1.5793170976	1.15698079764835e-07	7.58552939345556e-07
1132	Q8WWQ0	PHIP	-0.3537013478	0.0484154401781006	0.143972230003299	0.4442071782	0.0143013269919044	0.0589546119129793	NA	NA	NA
1133	Q8WWY3	PRPF31	0.716168969	8.87898423225542e-08	9.52878698891769e-07	NA	NA	NA	NA	NA	NA
1134	Q8WX93;Q86TC9	PALLD	1.9703385593	7.73697364238505e-14	1.65141404078019e-12	2.6652876433	1.84499104097989e-18	7.8760617549386e-17	3.2744339276	6.29849742235973e-22	3.78106673386033e-20
1135	Q8WXF1	PSPC1	-0.1293094845	0.57801263063772	0.970596384139039	1.0920403406	2.17186784533464e-05	0.000193155469022585	1.1549093133	8.77421766263613e-06	4.26715750124658e-05
1136	Q8WXI9	GATAD2B	0.1279636068	0.544700028790639	0.940133652566772	6.6792e-06	0.999974722787968	1	NA	NA	NA
1137	Q8WXX5	DNAJC9	0.0434968196	0.904328503843358	1	0.318053504	0.381444100570331	0.738663424592345	-0.5377198516	0.142005170083079	0.344434257234337
1138	Q8WY22	BRI3BP	NA	NA	NA	-0.1914084868	0.470501789509362	0.849564896927194	NA	NA	NA
1139	Q8WYJ6	SEPT1	-5.7932890001	3.03184560620931e-25	2.76029562675336e-23	2.4072244823	2.21725864321881e-11	4.34627944247279e-10	NA	NA	NA
1140	Q8WYP5	AHCTF1	0.2241205121	0.409139256653435	0.767535656280516	-0.0263164629	0.922503417990404	1	0.8523878988	0.00273217796930531	0.00889578623565339
1141	Q92466	DDB2	0.0571787966	0.773871452417614	1	-0.533926146	0.00971681634418086	0.0421567775465565	NA	NA	NA
1142	Q92499	DDX1	0.2056896066	0.370079982818002	0.713062835499881	0.5775225308	0.0144872355476729	0.059593103826723	0.0134461527	0.953069043754052	1
1143	Q92522	H1FX	0.760058766	3.60355298147162e-05	0.000268311057263836	-0.2921450196	0.0851687553332135	0.244557816136178	-0.0248249712	0.881801116364391	1
1144	Q92599	SEPT8	-0.1541730083	0.645401002642346	1	-0.3146417529	0.34944182723447	0.690469763356476	-0.972206704	0.00540211721412409	0.0168969799490022
1145	Q92614	MYO18A	-0.2879972101	0.122930964993542	0.314867178336792	-0.3115573036	0.0958864261022059	0.26868851677202	-0.6795503171	0.000562732325833931	0.00202436104480708
1146	Q92616	GCN1L1	-0.4125620712	0.0560952225869411	0.162675720098593	0.7067042575	0.00159181881148167	0.00916186627902018	2.9723998494	2.74459279116556e-18	8.93620805394753e-17
1147	Q92621	NUP205	-0.0383977808	0.842524999857333	1	0.0851784965	0.65970088279662	1	1.1019596454	7.37336622647164e-07	4.2535244807964e-06
1148	Q92785	DPF2	0.4183350434	0.00106418168051971	0.00558550002261848	NA	NA	NA	NA	NA	NA
1149	Q92793	CREBBP	1.7882955392	3.03138692179739e-15	7.97711544763395e-14	1.5948135913	1.38769505839567e-13	3.3322027589726e-12	NA	NA	NA
1150	Q92804	TAF15	0.3143052743	0.25103100310379	0.537843635840742	0.037809499	0.889390117771594	1	0.2212233151	0.417440471807146	0.913329323851398
1151	Q92841	DDX17	0.0956431347	0.562228069202242	0.955549982279391	0.3578701372	0.0340987110026416	0.117600760926525	-0.3391864795	0.0440936126611091	0.118857240801756
1152	Q92878	RAD50	-1.7259481722	1.6155044462376e-08	1.92756772746735e-07	0.6254273	0.0169039248698755	0.067864752227871	-0.0017778118	0.994407082268654	1
1153	Q92879	CELF1	0.205522638	0.150173142395382	0.367026216973955	-0.1384461812	0.329393364750538	0.666769919584598	NA	NA	NA
1154	Q92896	GLG1	1.894505321	1.1678612019891e-07	1.22593517432845e-06	-0.3132524733	0.305362678397202	0.636347961423099	1.0169094143	0.00155710425225524	0.00523852411310388
1155	Q92900	UPF1	-1.1703935341	7.37050113855581e-09	9.25407365174229e-08	-0.3982345498	0.0202414664636953	0.0785208052274667	0.0228259869	0.890930607656745	1
1156	Q92925;Q6STE5	SMARCD2	-0.2120964954	0.418832803670514	0.78038585436572	-0.3967472183	0.13388002181243	0.346236299746478	NA	NA	NA
1157	Q92945	KHSRP	0.8239353023	1.52229275474215e-09	2.08880312989976e-08	NA	NA	NA	NA	NA	NA
1158	Q92974	ARHGEF2	0.3280029566	0.0490208315512014	0.14554716755774	0.0588031344	0.71861508340442	1	0.4102065341	0.0149501511174471	0.043514000449418
1159	Q92979	EMG1	0.0792511882	0.634510383885822	1	0.0536859533	0.747261565170298	1	1.4805679141	1.3313133406634e-11	1.7164113606808e-10
1160	Q93062	RBPMS	3.7298226123	2.13924982031735e-23	1.41706858787229e-21	2.21400258	7.44829212260977e-15	2.01523509401878e-13	NA	NA	NA
1161	Q93074;Q86YW9	MED12	1.1322352299	2.15667102487472e-09	2.93827307715201e-08	0.4504208817	0.00492608181130906	0.0239524454477253	1.3735124467	1.05613332695601e-11	1.37083251424493e-10
1162	Q93077;Q7L7L0;P04908	HIST1H2AC;HIST3H2A;HIST1H2AB	-0.7077328947	0.129484510308253	0.329893560082432	0.6297147272	0.176206547496579	0.426850917706089	-0.2071271511	0.653500412814202	1
1163	Q93079;Q5QNW6	HIST1H2BH;HIST2H2BF	2.0736684346	0.00406359997936872	0.0181962134274296	-1.1827299299	0.091156899765662	0.25789750287163	1.0290947341	0.140095575090213	0.340662784491518
1164	Q93100	PHKB	0.9942914814	2.90037278797493e-06	2.54411695237436e-05	NA	NA	NA	NA	NA	NA
1165	Q969G3	SMARCE1	-0.3021700036	0.320971927970253	0.649039024874585	0.9893428509	0.00196130038654068	0.0109844257800135	0.4329550455	0.157350340863657	0.378202439985678
1166	Q969V6	MKL1	1.7817978889	8.12946278565465e-20	3.63179023517269e-18	NA	NA	NA	NA	NA	NA
1167	Q969X6	CIRH1A	0.0859623509	0.77059349159621	1	-0.3456572873	0.244296312717377	0.540038224085249	-0.7794513437	0.0107444821594279	0.032049922714691
1168	Q96A08	HIST1H2BA	-0.3920393855	0.0507769695881413	0.149605151194508	-3.8077363719	8.85123559584842e-24	7.3927059041847e-22	NA	NA	NA
1169	Q96A19;Q6NY19	CCDC102A	-1.8005791519	1.24457581092616e-13	2.56352242284182e-12	0.1116521457	0.522292911508688	0.900650523346669	1.4691319734	6.05702555216878e-11	6.9259202891168e-10
1170	Q96A33	CCDC47	0.0111196805	0.959332937250189	1	0.4775144349	0.0327683110607707	0.114036097006776	1.7496382125	2.45541891023141e-10	2.52238488051045e-09
1171	Q96A65	EXOC4	0.0269552716	0.895792115169112	1	1.3384267498	4.5910820822132e-08	6.16746061533675e-07	1.6551789428	2.29297226660739e-10	2.3681718947058e-09
1172	Q96A72	MAGOHB	0.4034601143	0.0581101134124466	0.167360611492219	0.7062971243	0.00139704314906963	0.00819650668149897	NA	NA	NA
1173	Q96AE4	FUBP1	0.4185939143	0.0258440294086002	0.0854498803681945	-0.1331022447	0.467613318931561	0.849564896927194	NA	NA	NA
1174	Q96AG4	LRRC59	0.0428017288	0.779803232580568	1	0.1955583384	0.205291446994426	0.479611953501462	0.3678773845	0.0196900306221076	0.0565389369582492
1175	Q96AQ6	PBXIP1	-0.7899203862	0.00154465785708063	0.00777580918927771	0.1336353487	0.571618901763133	0.94788884402734	NA	NA	NA
1176	Q96AZ6	ISG20	NA	NA	NA	0.0428350385	0.64676789140533	1	NA	NA	NA
1177	Q96B26	EXOSC8	0.7779481434	0.000392973343379435	0.0022945343241091	NA	NA	NA	NA	NA	NA
1178	Q96BK5	PINX1	0.0390595542	0.84769078913498	1	0.6918954103	0.00132146573356228	0.00781087899745581	1.0999233019	2.01702395207404e-06	1.0823192770766e-05
1179	Q96BY6	DOCK10	-0.3860611696	0.269381432573423	0.567645791578015	0.1485925197	0.668974288931285	1	-0.481691267	0.169752138586759	0.404582950651568
1180	Q96C19	EFHD2	NA	NA	NA	-0.4014021131	0.183762465561207	0.440159222372916	1.60145892	2.42846784808187e-06	1.28514786120255e-05
1181	Q96C36	PYCR2	-0.3959588574	0.00217450707979761	0.0105752610133955	NA	NA	NA	NA	NA	NA
1182	Q96C57	C12orf43	0.0949136709	0.666201734983621	1	-0.4938997587	0.0286750113150065	0.102197953128251	NA	NA	NA
1183	Q96CS3	FAF2	-0.5869031745	0.00267572176287985	0.0125367353816883	1.1539875511	1.27325183181547e-07	1.55790877001116e-06	NA	NA	NA
1184	Q96CT7	CCDC124	0.2267875646	0.206135731485721	0.467001942208707	0.7455052583	0.000116041253539656	0.000906159544917395	0.239912412	0.181534820366025	0.431594541984077
1185	Q96CW1	AP2M1	1.0030762138	0.000160334355036823	0.00101316544745308	0.055260672	0.821713471534607	1	1.194769497	1.24241747357933e-05	5.8354131216281e-05
1186	Q96D53	ADCK4	-0.4506404761	0.018207101506616	0.0649012784646903	1.1951758649	5.3433812376473e-08	7.03057216268525e-07	NA	NA	NA
1187	Q96DI7	SNRNP40	-0.2082478479	0.498008303082228	0.880104830010083	NA	NA	NA	NA	NA	NA
1188	Q96E11	MRRF	0.3082074236	0.0469172986822435	0.140208978006586	NA	NA	NA	NA	NA	NA
1189	Q96EP5	DAZAP1	-0.0698067129	0.773189114016548	1	NA	NA	NA	NA	NA	NA
1190	Q96EU6	RRP36	0.0262130233	0.834150118641932	1	NA	NA	NA	NA	NA	NA
1191	Q96EV2	RBM33	NA	NA	NA	2.617854558	1.36865816549659e-21	9.73774939229241e-20	NA	NA	NA
1192	Q96EY1	DNAJA3	0.2911901617	0.103640512320395	0.272582230896727	0.0953476017	0.589260198836128	0.964217393306107	0.6901448753	0.000280158468395946	0.00106569958451508
1193	Q96FS4	SIPA1	NA	NA	NA	-0.2747265729	0.242621492189346	0.537573110145022	NA	NA	NA
1194	Q96G21	IMP4	0.0527684522	0.836906017342635	1	0.6341795061	0.0165494053581799	0.0669292793538181	NA	NA	NA
1195	Q96GQ7	DDX27	0.1985238702	0.180955888502152	0.424439880113106	-0.1118095394	0.448120702995729	0.823170090566106	0.3797916172	0.0125431135064045	0.0368994196719802
1196	Q96H55	MYO19	0.9903228513	0.000165440301690681	0.00103859744950261	1.9777241147	1.59174225419164e-10	2.88465742481334e-09	0.5188531846	0.0368643520424682	0.101747730278134
1197	Q96HC4	PDLIM5	NA	NA	NA	-0.5160545091	1.56596450267686e-06	1.70921466456946e-05	NA	NA	NA
1198	Q96HP0	DOCK6	0.45193001	0.0257839131886741	0.0854498803681945	0.0068006994	0.972486306621256	1	NA	NA	NA
1199	Q96HQ2	CDKN2AIPNL	0.3225579796	0.131372015840197	0.333258036476676	0.4870449416	0.0248810481531223	0.0915641637972183	1.5078269542	5.03441034349083e-09	4.08063386913328e-08
1200	Q96HS1	PGAM5	-0.3136951238	0.118234959435236	0.304871620235018	0.682956983	0.00115883301549835	0.00702245496142691	0.1188186972	0.549441010818879	1
1201	Q96HY6	DDRGK1	NA	NA	NA	-3.1679855744	1.51618239626705e-37	9.70862127743001e-35	3.3753109742	8.97552431785136e-39	5.74732740486415e-36
1202	Q96I24	FUBP3	0.3360504233	0.077295948466406	0.214264815301538	0.3045023398	0.108361524811488	0.29360012575863	4.4385559219	1.86388909090739e-27	2.10619467272535e-25
1203	Q96II8	LRCH3	0.2856576899	0.228072757131249	0.503016953443317	-1.6575517404	6.90987078962382e-09	1.02898153386569e-07	NA	NA	NA
1204	Q96IX5	USMG5	0.0859783684	0.688921629184598	1	-0.2795889918	0.1967145556922	0.464236684870659	NA	NA	NA
1205	Q96IZ0	PAWR	-0.4131532608	0.0445274577607679	0.13449252572081	0.2577238259	0.203976038222002	0.477269146680226	1.7558622605	2.26471917225106e-11	2.82501657785343e-10
1206	Q96JJ3	ELMO2	0.0864627626	0.72720199555715	1	0.1990628965	0.423216615831724	0.787789844004595	0.0461119428	0.852337715335926	1
1207	Q96JM3	CHAMP1	2.5321662179	7.88173570780895e-18	2.8038544990187e-16	NA	NA	NA	-0.8641318384	2.53881491926952e-05	0.000112894987498073
1208	Q96JP2	MYO15B	NA	NA	NA	-1.4561973904	4.66337782578194e-15	1.29831142077204e-13	NA	NA	NA
1209	Q96K37	SLC35E1	0.5512868812	0.0110743190481377	0.0424626085658134	0.133362301	0.524999040293915	0.904505073008619	0.8582032382	0.000156215521276387	0.00062911953117807
1210	Q96KC8	DNAJC1	NA	NA	NA	-0.1381996662	0.150251905789688	0.379282406073575	NA	NA	NA
1211	Q96KQ7	EHMT2	0.4387769196	0.0190890461298992	0.0674081941462066	NA	NA	NA	NA	NA	NA
1212	Q96KR1	ZFR	0.9812706987	1.91207621141516e-05	0.000145757873100338	1.4565748412	7.10779116612063e-09	1.05031283308598e-07	-0.4086793786	0.0529622421927942	0.140138384645121
1213	Q96L91	EP400	0.7930604628	0.000639622328919899	0.00358225799957763	0.5782929952	0.0103801308173665	0.044609018568593	0.9629678215	5.44007219326007e-05	0.000231203068213553
1214	Q96ME7	ZNF512	-0.5480216638	0.0159274269880329	0.0578385392136318	-0.3588069609	0.108037257033409	0.293248204746527	-0.980665361	4.95584112899184e-05	0.000212030530262658
1215	Q96MG7	NDNL2	-0.1735366265	0.393371036635829	0.746705297803782	0.0526210389	0.795050844702432	1	0.9542647577	2.12636774427666e-05	9.6111822041305e-05
1216	Q96MU7	YTHDC1	0.8074690148	7.54295125392392e-09	9.40909698622588e-08	NA	NA	NA	NA	NA	NA
1217	Q96N66	MBOAT7	0.1069144197	0.577277970961571	0.970210833085895	NA	NA	NA	NA	NA	NA
1218	Q96N67	DOCK7	0.1705000146	0.553641746457398	0.95044306965564	0.4205490114	0.147915852241863	0.375854963170131	0.4874635747	0.0947891447805948	0.240859718417358
1219	Q96P11;Q63ZY6;Q3KNT7	NSUN5	0.0777451095	0.708151025312285	1	-0.0609742658	0.769004983232055	1	-0.0987897309	0.634470431223938	1
1220	Q96P16	RPRD1A	-0.3157030772	0.00069836200008962	0.00386614813306098	NA	NA	NA	NA	NA	NA
1221	Q96P70	IPO9	-0.2594951127	0.222439054799045	0.492287355148578	0.3050158648	0.152809721156325	0.381726234514045	NA	NA	NA
1222	Q96PE2	ARHGEF17	-0.3271448452	0.0717712821084595	0.20098051447573	NA	NA	NA	NA	NA	NA
1223	Q96PK6	RBM14	-0.0857831857	0.652605021263299	1	0.7095183793	0.000499264319106065	0.00341312013168239	1.0772878981	8.55807007461116e-07	4.87835389119526e-06
1224	Q96PU4	UHRF2	-0.0560820392	0.771677415928871	1	-0.5538865178	0.00598442494323841	0.0279709983356715	1.8097378029	2.7895862612322e-12	3.88318493320801e-11
1225	Q96PU8	QKI	1.6322353881	1.35777903671443e-22	8.69431176509473e-21	NA	NA	NA	NA	NA	NA
1226	Q96QC0	PPP1R10	-0.3518524707	0.0252760604873098	0.0841342403365548	-0.9670698271	8.62269137557912e-08	1.08974935082155e-06	NA	NA	NA
1227	Q96QR8	PURB	0.0551946651	0.759808840489572	1	0.2125963339	0.242268714488393	0.537411317011782	NA	NA	NA
1228	Q96QZ7	MAGI1	1.9431060704	2.68067978527278e-14	6.20432032230001e-13	NA	NA	NA	NA	NA	NA
1229	Q96S97	MYADM	NA	NA	NA	0.6417188053	0.00320456315059627	0.0165928997635996	1.6302825596	4.25870148634431e-10	4.19536695141919e-09
1230	Q96SB3	PPP1R9B	-0.2494906979	0.263418962809561	0.558613342407896	-0.0642943103	0.771765875029997	1	0.5773203472	0.0118897234876972	0.0350847293699943
1231	Q96SB8	SMC6	-0.5326050597	0.0105588116779578	0.0407298739625641	-2.1287751722	5.55910433552763e-14	1.42387192380648e-12	1.5605384086	5.80886279245463e-10	5.52417100213136e-09
1232	Q96SK2	TMEM209	-2.8960352121	5.72167372768287e-13	1.11023588190695e-11	0.6263426066	0.0373785288769187	0.127086998181524	NA	NA	NA
1233	Q96T23	RSF1	7.6032506137	3.65442191961313e-39	1.40402890151536e-36	1.308718463	1.16993503627399e-09	1.87287100390195e-08	NA	NA	NA
1234	Q96T37	RBM15	-0.5796396863	0.000499960204225479	0.00286693597706611	0.5159275099	0.00169699729654779	0.00963851595562329	NA	NA	NA
1235	Q96T60	PNKP	-0.430946246	0.0639842303643065	0.181934741662104	-0.6868920566	0.00406315170827311	0.0203794110485448	0.2778460271	0.22726886366307	0.52727474287048
1236	Q96T88	UHRF1	-0.0058464752	0.976896647308415	1	0.3342432102	0.102807703836719	0.282942119011944	NA	NA	NA
1237	Q96TA2	YME1L1	-0.2561289221	0.164006571217736	0.392838682430512	0.428424484	0.0222808575757879	0.0850924998073331	1.2936736506	5.71952242920524e-09	4.56412992837625e-08
1238	Q99439	CNN2	NA	NA	NA	-0.8548049277	0.000109808255058051	0.000860986359047004	NA	NA	NA
1239	Q99442	SEC62	NA	NA	NA	NA	NA	NA	2.6748473703	6.20236365630627e-28	8.5105289884031e-26
1240	Q99459	CDC5L	0.4849257267	0.00521971312962649	0.0225834885630912	0.398304838	0.0200473038149535	0.0782741272937514	0.655732297	0.000254061278915854	0.000974155123348015
1241	Q99496	RNF2	0.6380424635	0.0132673967237219	0.0492020639117177	-0.4820446763	0.0577221333421554	0.17855751715021	1.0363574275	0.000127854334349343	0.000519256186649234
1242	Q99543	DNAJC2	-0.0191760224	0.875128977195177	1	0.3749623674	0.00340070354096316	0.0174206706725073	NA	NA	NA
1243	Q99549	MPHOSPH8	0.136840557	0.583621842934207	0.974055221786804	0.1484222292	0.552299450306018	0.933344413722446	0.3224455196	0.199857556956927	0.46877456277687
1244	Q99567	NUP88	0.5637974934	0.0248883746577418	0.0834390361562339	0.1696171863	0.488824264420682	0.869473529585306	1.8756723663	8.06265992613426e-10	7.44633159524227e-09
1245	Q99569	PKP4	0.0445186946	0.752648454258527	1	0.2039961888	0.153105573669434	0.381968580544133	NA	NA	NA
1246	Q99575	POP1	-3.3475688545	1.11121489509689e-30	1.64203370267779e-28	0.4734838864	0.000219122975430745	0.00161898167616331	NA	NA	NA
1247	Q99613;B5ME19	EIF3C;EIF3CL	-0.4181102842	0.00993078330963087	0.0385394641167695	-0.0721877369	0.644491337235086	1	0.5473485015	0.000983492987993467	0.00340796039445863
1248	Q99623	PHB2	-0.0904517895	0.604805106049844	0.992169606081768	0.1891158338	0.281628231030583	0.602874148628686	0.4872694856	0.00731998767444064	0.0224627736782755
1249	Q99661	KIF2C	-0.2594838184	0.0328608962282029	0.104340134965914	NA	NA	NA	NA	NA	NA
1250	Q99700	ATXN2	0.2822110606	0.340205622614143	0.678644860894879	0.8039432044	0.00860426587641954	0.0382610989550971	1.5383707015	3.78482105079718e-06	1.94923357602718e-05
1251	Q99714	HSD17B10	NA	NA	NA	0.3528607775	0.00607215259886979	0.0281753747401663	NA	NA	NA
1252	Q99719	SEPT5	0.2999839016	0.207714352011271	0.469987361853535	0.58193322	0.0169220282754556	0.067864752227871	NA	NA	NA
1253	Q99733	NAP1L4	-0.1936483643	0.464455060087834	0.839339765219877	-0.2784200982	0.294413845111842	0.623560084299723	1.0149724272	0.000346940570943496	0.00129663976027715
1254	Q99816	TSG101	NA	NA	NA	1.9203413279	2.59095585583097e-25	2.61959273634279e-23	NA	NA	NA
1255	Q99832	CCT7	-1.7566062494	1.31702854352716e-12	2.43270368472661e-11	-0.8702228432	1.84037865961422e-05	0.00016597969038117	-1.0365550813	8.39982240281574e-07	4.8023984630384e-06
1256	Q99848	EBNA1BP2	-0.0801525014	0.619144250676703	1	0.1056116051	0.512923145338462	0.891697160357634	-0.2625572584	0.10799251226161	0.268722300588799
1257	Q99877	HIST1H2BN	-2.5341122604	8.06354750665275e-08	8.80117884106814e-07	-1.2409198446	0.00310636716539753	0.0161716296063107	1.8358241861	3.14281590792588e-05	0.000138154447577245
1258	Q99879	HIST1H2BM	0.4671964224	0.172374320249509	0.407796883250378	-0.3527372071	0.300749634215787	0.632793041980862	0.9194558448	0.00900223534627868	0.0272335340160651
1259	Q99985	SEMA3C	NA	NA	NA	1.2227171815	9.35194066548317e-18	3.45482269584484e-16	NA	NA	NA
1260	Q99986	VRK1	NA	NA	NA	-0.1526580182	0.514878209893845	0.892812037021055	NA	NA	NA
1261	Q9BPX3	NCAPG	-0.1744116662	0.533008919855235	0.924941404735236	-1.1135536085	0.000221764135784595	0.00163221802621535	3.1673215612	5.70591952516301e-15	1.1184766742692e-13
1262	Q9BPX6	MICU1	-0.4098089545	0.160223571836604	0.386185045794374	0.582436765	0.048319589155487	0.155752514042771	1.2894326697	4.77425094457922e-05	0.000205175303457196
1263	Q9BQ39	DDX50	0.0971416559	0.554448866384825	0.950541661869745	0.5755201969	0.000966066187061796	0.00600586778429032	NA	NA	NA
1264	Q9BQ67	GRWD1	-0.1391273623	0.456744811571072	0.828523874436288	0.3959613141	0.0380486867247127	0.128909219044397	1.6142299222	2.86790569721743e-11	3.50907442315585e-10
1265	Q9BQ70	TCF25	-0.4166587287	7.11402330825501e-05	0.000495146332433256	NA	NA	NA	NA	NA	NA
1266	Q9BQ75	CMSS1	0.5198358693	0.016137800165101	0.0584919134286019	-0.191712546	0.361698104011508	0.70900209980215	NA	NA	NA
1267	Q9BQE3	TUBA1C	-0.1564538133	0.592711756371378	0.978889542583337	0.2885126837	0.325747490673528	0.66361529271646	NA	NA	NA
1268	Q9BQE5	APOL2	NA	NA	NA	-0.0534666509	0.556866162392026	0.936653542715147	NA	NA	NA
1269	Q9BQG0	MYBBP1A	-0.7574413328	1.49355136951621e-06	1.34700102386884e-05	0.3051179831	0.030938706125815	0.108653116028685	1.7543675797	1.00192216043939e-16	2.46755444897957e-15
1270	Q9BR76;A9Z1Z3	CORO1B	-0.082969881	0.642919963946293	1	0.5128888704	0.00595131515271905	0.0278840888009105	-0.2651415568	0.142710132404961	0.34570764735174
1271	Q9BRJ6	C7orf50	0.428835211	0.0843495128879271	0.228540781745709	-0.2165091071	0.377705892551015	0.735875273418357	NA	NA	NA
1272	Q9BRS8	LARP6	0.1797635192	0.141678405013275	0.351838423946542	0.0852906956	0.481609531167784	0.860625031975175	NA	NA	NA
1273	Q9BRT6	LLPH	0.1968602714	0.00960697277432361	0.0375101518282026	NA	NA	NA	NA	NA	NA
1274	Q9BRZ2	TRIM56	NA	NA	NA	-0.138316957	0.229101453535205	0.515543100424496	NA	NA	NA
1275	Q9BSC4	NOL10	0.112385583	0.590557393354181	0.978889542583337	0.3785434095	0.0745272457923443	0.219918339734398	-0.2076401394	0.32205048259108	0.723577750944403
1276	Q9BSD7	NTPCR	-0.0288431769	0.855879703666697	1	-0.1122462394	0.480816132690828	0.860133902593998	NA	NA	NA
1277	Q9BSI4	TINF2	1.2898085477	1.99824877687509e-11	3.28088538493765e-10	NA	NA	NA	NA	NA	NA
1278	Q9BT23	LIMD2	NA	NA	NA	-0.686597239	0.000403253896941778	0.00282719246724509	NA	NA	NA
1279	Q9BT40	INPP5K	0.2030935646	0.429592153248649	0.795801857657333	NA	NA	NA	NA	NA	NA
1280	Q9BTC0	DIDO1	-0.2777766174	0.152471333790321	0.371697248998993	-0.3576557553	0.0673926073685928	0.201026706141408	NA	NA	NA
1281	Q9BTE1	DCTN5	NA	NA	NA	-0.312673673	0.0566245632680979	0.175444816190348	NA	NA	NA
1282	Q9BTM1;P0C0S8;Q99878;Q96KK5;P20671	H2AFJ;HIST1H2AG;HIST1H2AJ;HIST1H2AH;HIST1H2AD	-0.1368906233	0.703769786060718	1	-0.181139015	0.615074488313197	0.99709543632882	-0.676249478	0.0650789564793211	0.168259320857033
1283	Q9BTX1	NDC1	1.3055846055	9.32813033835407e-10	1.33726405820733e-08	1.1010024429	5.81505187960204e-08	7.55228251523364e-07	NA	NA	NA
1284	Q9BUF5	TUBB6	0.0310747236	0.881219017353614	1	-0.0423402005	0.838687111819498	1	1.4099445957	1.75955539733995e-08	1.30004073780386e-07
1285	Q9BUH6	C9orf142	0.3227142264	0.0498436378083853	0.147534095885837	0.1687962353	0.297525314143483	0.628072668647946	-0.3316006355	0.0441151549670234	0.118857240801756
1286	Q9BUJ2	HNRNPUL1	-0.0702963846	0.693857000928299	1	0.1264151002	0.479865041130061	0.85990741045788	0.8474196038	1.88117936622547e-05	8.5633781102349e-05
1287	Q9BUP0	EFHD1	NA	NA	NA	-0.2826273171	0.138167722306388	0.354366080841884	NA	NA	NA
1288	Q9BUQ8	DDX23	0.0137015546	0.953194872682178	1	0.3786134613	0.109793655796151	0.296226984247761	0.7579971508	0.00207736542687468	0.00686853525822076
1289	Q9BVC6	TMEM109	NA	NA	NA	-0.8747483431	0.000795582449070227	0.00511938605102219	NA	NA	NA
1290	Q9BVG8;Q9P2E2	KIFC3	-0.074629415	0.688747692365048	1	-0.5987825352	0.00226727617623922	0.0125516931831572	NA	NA	NA
1291	Q9BVI4	NOC4L	0.5462832463	0.0702066259591721	0.197173872028611	0.4304289273	0.150921494968326	0.379892258845096	NA	NA	NA
1292	Q9BVJ6;Q5TAP6	UTP14A	1.2473751574	7.74822372060061e-08	8.50533586701358e-07	2.8460128389	8.36676668086749e-19	3.92013629120645e-17	0.4570867651	0.0236544416642987	0.0674186683043291
1293	Q9BVL2	NUPL1	2.9049803213	1.98995036580789e-21	1.06185962575471e-19	NA	NA	NA	NA	NA	NA
1294	Q9BVP2	GNL3	0.4533006191	0.0171409409895452	0.0616624487657609	-0.3363609556	0.0729141224216929	0.215641430621337	0.3861362139	0.0406045736259722	0.110340333737224
1295	Q9BVQ7	SPATA5L1	-0.117129204	0.651828667136907	1	-0.3416456015	0.191806093844712	0.454327381351038	0.2543413335	0.32918015076324	0.737870559645489
1296	Q9BW19	KIFC1	0.890315729	2.67375965841432e-06	2.36695497871609e-05	NA	NA	NA	NA	NA	NA
1297	Q9BW60	ELOVL1	-0.9368841135	0.000473020258829932	0.00272057460243203	0.0993543573	0.691513549620355	1	1.2563430216	7.53837255152656e-06	3.70363521009783e-05
1298	Q9BWE0	REPIN1	NA	NA	NA	0.8395095199	7.10071436788054e-12	1.48266003268462e-10	NA	NA	NA
1299	Q9BWF3	RBM4	-0.1125910946	0.334838193639587	0.669327960438758	-0.6407356118	1.39828470383151e-06	1.54373845750594e-05	NA	NA	NA
1300	Q9BWJ5	SF3B5	1.6760427855	1.48872383292045e-07	1.54209082697641e-06	0.817706425	0.00407785588302292	0.0203998988314766	NA	NA	NA
1301	Q9BWM7	SFXN3	0.1563926545	0.522186788852352	0.907801648312551	0.5454787015	0.0293400305792739	0.104374442116269	0.7718351722	0.00262212233770064	0.00856649151483492
1302	Q9BX66	SORBS1	NA	NA	NA	0.2343802193	0.271719023728171	0.58780658173628	NA	NA	NA
1303	Q9BXP5	SRRT	1.2853734363	4.16945191155076e-14	9.31339200242908e-13	NA	NA	NA	NA	NA	NA
1304	Q9BXY0	MAK16	-0.1272528014	0.590852058865137	0.978889542583337	0.5723947929	0.0188381287567176	0.0741558306181445	0.4567443808	0.0581538397223947	0.151684701260071
1305	Q9BY44	EIF2A	0.0581395129	0.753782260515603	1	-0.1456216917	0.43340439679381	0.802090410636714	-0.0698671265	0.7062966144068	1
1306	Q9BY77	POLDIP3	1.8516419502	4.51411170296987e-13	8.84858018510727e-12	0.7033265029	0.000433705358272167	0.00300775448823405	0.871959827	2.38381923529617e-05	0.000106743980209882
1307	Q9BY89	KIAA1671	-0.3822995496	0.0502324496963481	0.148456209025669	0.322395792	0.0966909527077149	0.269975756034187	0.0879910129	0.645647021173268	1
1308	Q9BYG3	NIFK	-0.2366957727	0.103725981668666	0.272582230896727	0.1366659282	0.342821614842053	0.683075465219339	1.5791273089	1.54959634768083e-14	2.94730156821275e-13
1309	Q9BYK8	HELZ2	NA	NA	NA	-0.5816579124	1.29287652472541e-05	0.000119404605961419	NA	NA	NA
1310	Q9BYX7	POTEKP	-0.450277675	0.206151820402386	0.467001942208707	-0.1004681384	0.77606018643503	1	0.9225381588	0.011668154346784	0.0345370177198337
1311	Q9BZ95	WHSC1L1	NA	NA	NA	-0.1571800223	0.165189789497701	0.405746753786346	NA	NA	NA
1312	Q9BZE4	GTPBP4	0.1730350561	0.217368503588964	0.483852717722364	0.1583425953	0.258331975287194	0.561375253989479	0.6385460001	3.1816880915125e-05	0.000139543900086656
1313	Q9BZF1	OSBPL8	-0.3323320187	0.171451534014909	0.406615304744	-0.5769968667	0.0199267640409916	0.077961942408849	0.9757917454	0.000178746511161833	0.000702192327079512
1314	Q9BZF9	UACA	0.8018858867	0.0109493606283417	0.0420674435340888	-0.9556575898	0.00278905918488207	0.0148005046799957	-1.2550892926	0.000142380842619182	0.000575818102466208
1315	Q9BZL4	PPP1R12C	-0.8352708654	0.0196441386731941	0.0687365945195007	-0.0984282366	0.776969743398227	1	1.114076599	0.00232635060957539	0.00765225945375741
1316	Q9BZZ5	API5	0.250011396	0.107337170926169	0.280537014080504	-0.1043491042	0.496450851553588	0.878160300031715	NA	NA	NA
1317	Q9C005	DPY30	0.3081805818	0.0777250318090389	0.215143784013204	-0.0119375757	0.944576130904686	1	NA	NA	NA
1318	Q9C0C2	TNKS1BP1	NA	NA	NA	1.0928484932	1.008423670816e-07	1.26613194224676e-06	0.2860239642	0.105392835156563	0.263619318145518
1319	Q9GZL7	WDR12	-0.1020042493	0.638582565646931	1	-0.2415373429	0.268720335537668	0.581974931869064	2.6956168117	2.39019377110812e-16	5.46614551702226e-15
1320	Q9GZR2	REXO4	-0.2893365127	0.177327549321922	0.416947640449709	0.2067838613	0.332619714501634	0.671179066762226	1.4721936926	1.03560326334508e-08	7.95757547554359e-08
1321	Q9GZR7	DDX24	0.3032000253	0.159681022249055	0.385360858970395	0.1450302593	0.497592264987962	0.87856134286937	0.8907317278	0.000122315715223996	0.000498871526423134
1322	Q9GZS1	POLR1E	0.9475915413	4.08942527466362e-14	9.24210112073978e-13	NA	NA	NA	NA	NA	NA
1323	Q9GZT3	SLIRP	-0.2512719326	0.0357000151932178	0.111511754774262	0.0672177636	0.565450440810944	0.946326195945366	NA	NA	NA
1324	Q9H078	CLPB	1.0778623942	4.35946796925574e-07	4.31677214893829e-06	-0.0546261803	0.766785685278024	1	1.5503287882	6.40255353130938e-11	7.27769546369546e-10
1325	Q9H098	FAM107B	NA	NA	NA	-0.9070953022	2.19167471490718e-09	3.39532832849733e-08	1.9133848169	5.38235949507611e-20	2.40453781163749e-18
1326	Q9H0A0	NAT10	-0.5813326178	0.00358917468911204	0.0163383994734223	-0.0668058579	0.725806129110266	1	0.5839115429	0.00345615503240018	0.01112106167042
1327	Q9H0D6	XRN2	-0.034504941	0.851494742158375	1	0.4518861773	0.0174887523014744	0.0699914441065257	3.0851952906	3.17913584382527e-21	1.79621175176128e-19
1328	Q9H0H5	RACGAP1	0.4550371559	0.0270415706620015	0.0886200187238306	-0.114248626	0.569085989400211	0.947822329003075	3.9554321811	4.07758188767261e-24	2.90112400230336e-22
1329	Q9H0S4	DDX47	0.1404851774	0.309331268449388	0.630812491179697	-0.4836057203	0.000935231755549486	0.00587117713206066	0.2562848847	0.0671220944996869	0.17330852625524
1330	Q9H0U3	MAGT1	-1.3583444769	1.45911311527958e-08	1.75184768403255e-07	0.1175604056	0.554937295874134	0.936653542715147	NA	NA	NA
1331	Q9H0U9	TSPYL1	-0.5446545664	0.00507757781244503	0.0220679343387034	-0.0628337737	0.735689364157532	1	NA	NA	NA
1332	Q9H1A4	ANAPC1	4.368413106	1.5062485606023e-42	1.17084815744856e-39	NA	NA	NA	NA	NA	NA
1333	Q9H1E3	NUCKS1	0.2535114113	0.333361458803135	0.667765758457583	0.0931194515	0.721149706587322	1	0.6595711165	0.0144129201632669	0.0420778413885041
1334	Q9H223	EHD4	-0.2417131866	0.0943286750099902	0.252375187596367	0.0972564704	0.495285316065131	0.876906075724531	NA	NA	NA
1335	Q9H267	VPS33B	NA	NA	NA	-0.2203367896	0.232173481288113	0.520426204847684	0.97128762	2.84966741369408e-06	1.49161065441589e-05
1336	Q9H299	SH3BGRL3	NA	NA	NA	-0.4535699722	0.0250713047740535	0.0920879091222883	2.1555163007	1.90155818775384e-14	3.5464983288108e-13
1337	Q9H2C0	GAN	0.7471214456	4.47569486985694e-06	3.85552010986331e-05	0.4908928382	0.0013295837780401	0.00783475594360439	NA	NA	NA
1338	Q9H2D6	TRIOBP	1.2478583887	5.51948792733144e-06	4.67089705216022e-05	0.0877330418	0.719368223522765	1	3.1129421593	9.33749052526294e-17	2.33655590506137e-15
1339	Q9H2P0	ADNP	0.052557263	0.762728547117003	1	-0.3697229828	0.0380249333102832	0.128909219044397	0.5913090217	0.00133946568003007	0.0045622581052088
1340	Q9H2U1	DHX36	-0.0431645911	0.879465813177251	1	NA	NA	NA	NA	NA	NA
1341	Q9H307	PNN	0.1271599125	0.653572185209744	1	1.2662703111	4.6643629818134e-05	0.000389575708176676	2.7625862066	7.83607306753216e-13	1.24405755063878e-11
1342	Q9H3Q1	CDC42EP4	0.2376839624	0.0821746645818316	0.223594236064729	0.0499395827	0.710560324111833	1	NA	NA	NA
1343	Q9H3U1	UNC45A	0.2359538806	0.297612383644689	0.611458170033634	-0.5990157216	0.0103401294209734	0.044609018568593	1.6639594718	2.1461879709226e-09	1.89120508813868e-08
1344	Q9H444	CHMP4B	0.5489888187	0.000358978060714858	0.00212930169555902	0.7619784173	2.7202483767134e-06	2.86919955551988e-05	NA	NA	NA
1345	Q9H4G0	EPB41L1	NA	NA	NA	1.792870729	8.73079157149609e-22	6.4507117726323e-20	NA	NA	NA
1346	Q9H4L4	SENP3	-2.4231103515	4.09043298478816e-19	1.67185569442086e-17	0.020201546	0.901992108766733	1	NA	NA	NA
1347	Q9H4L5	OSBPL3	NA	NA	NA	1.3869043377	9.94012614362562e-05	0.000792322917921362	NA	NA	NA
1348	Q9H4M9	EHD1	NA	NA	NA	-0.2258301178	0.139939091918427	0.358430660767064	1.4375651964	1.76151156558267e-12	2.60297209037255e-11
1349	Q9H501	ESF1	-2.1527923804	1.77652962155745e-16	5.68785567168644e-15	-0.5994328437	0.00102410085002208	0.00632571618293381	-1.2755008924	1.90204042057623e-09	1.68378785618753e-08
1350	Q9H583	HEATR1	-0.0078786376	0.968022467068732	1	-0.1357334957	0.490919295721998	0.871585921517521	0.0415994148	0.832404595135315	1
1351	Q9H694	BICC1	-0.0654530297	0.564036185420685	0.956407055514099	NA	NA	NA	NA	NA	NA
1352	Q9H6F5	CCDC86	0.1540027803	0.484428890796534	0.866469179907022	-0.023895319	0.91338118484441	1	1.7577477485	2.63939881961152e-10	2.69696017684773e-09
1353	Q9H6R0	DHX33	1.4143992123	6.51207188014215e-06	5.39210779385908e-05	-0.0140809218	0.959782763499109	1	NA	NA	NA
1354	Q9H6R4	NOL6	0.3774746178	0.0567330444296973	0.164132798719049	0.0355638397	0.854691137077622	1	1.2062632226	1.26202358981457e-07	8.21812649502979e-07
1355	Q9H6T3	RPAP3	0.8457159255	4.2574914412777e-05	0.000312161872469254	0.416605196	0.0307050559977276	0.108030059655009	1.8033753095	1.31630542768156e-12	2.0068434337907e-11
1356	Q9H6Y2	WDR55	-0.7707467894	3.0654527047625e-08	3.56893008839319e-07	NA	NA	NA	NA	NA	NA
1357	Q9H7B2	RPF2	-0.5088075762	0.0187247413253413	0.066365734475979	-0.0612280096	0.770577982829005	1	-0.69699231	0.00167756692103182	0.00561429626359255
1358	Q9H7D0	DOCK5	0.4226703499	0.162823782287727	0.3904924916039	0.3088293042	0.305443739062038	0.636347961423099	-1.4697018334	1.11555658002684e-05	5.30441631245436e-05
1359	Q9H7E9	C8orf33	0.8462654746	0.00489353330216502	0.0213162754500204	0.5040458798	0.0848252105090869	0.244026829558414	2.9766650636	1.22549085924879e-13	2.14015267328811e-12
1360	Q9H840	GEMIN7	1.8954945432	2.16516054537819e-14	5.19909175958938e-13	0.4073989698	0.0227694942193446	0.0860392627227661	NA	NA	NA
1361	Q9H8H0	NOL11	0.5560864607	0.0286530938663124	0.0931346756635975	-0.1064976822	0.667230258125047	1	NA	NA	NA
1362	Q9H8H2	DDX31	0.4611075168	0.0514492254518909	0.151353693863832	0.2299886375	0.323723773117282	0.66156741293436	NA	NA	NA
1363	Q9H944	MED20	1.0351133853	1.63937215789159e-15	4.56410712363731e-14	NA	NA	NA	NA	NA	NA
1364	Q9H9B4	SFXN1	0.0540851484	0.802308551065584	1	-0.0461164955	0.830941883003345	1	NA	NA	NA
1365	Q9H9L3	ISG20L2	0.127220908	0.617325574466135	1	-0.1659539004	0.514958738687834	0.892812037021055	0.9273494405	0.00063755972528773	0.0022638673424727
1366	Q9H9Y2	RPF1	-0.5264541399	7.86225220615052e-05	0.000541340017491582	-0.2475121789	0.047230184457989	0.154039362213577	1.1615109633	1.71928893218019e-12	2.56027444861872e-11
1367	Q9HAF1	MEAF6	0.2123616816	0.347871188606667	0.688091553330111	-0.4665271977	0.042807490940601	0.141537332352658	NA	NA	NA
1368	Q9HAU0	PLEKHA5	NA	NA	NA	-0.279867396	0.00833607998421237	0.0372409526736557	NA	NA	NA
1369	Q9HB58	SP110	NA	NA	NA	-0.2041530892	0.0591119483391899	0.181244672515392	NA	NA	NA
1370	Q9HB71	CACYBP	-0.0869189471	0.674207045403139	1	-0.0022527081	0.991298614238336	1	1.2905869423	1.11707179873352e-07	7.3489552238599e-07
1371	Q9HBH0	RHOF	0.2429070023	0.410630615269414	0.768347282486043	0.4982860874	0.0952768303260561	0.267583027860166	NA	NA	NA
1372	Q9HBL0;Q63HR2	TNS1	-0.2046982232	0.190487370612118	0.440059645731339	1.9135448593	2.94300700725152e-16	9.91844993145644e-15	NA	NA	NA
1373	Q9HC07	TMEM165	NA	NA	NA	0.2959123685	0.296244627427247	0.626112599990208	NA	NA	NA
1374	Q9HC35	EML4	0.3192765031	0.23370806235945	0.510174077036936	-1.0835092151	0.000169921869010701	0.00127507777488108	NA	NA	NA
1375	Q9HC36	RNMTL1	NA	NA	NA	0.268424545	0.190761301209362	0.452969665788856	NA	NA	NA
1376	Q9HC52;O95503	CBX8	-0.0458480887	0.816918360117561	1	0.0709444921	0.72027796334959	1	-0.0209918877	0.915563707230126	1
1377	Q9HCD5	NCOA5	-0.1116963872	0.580271869084069	0.97125701524678	NA	NA	NA	1.3373404383	2.94517968806915e-08	2.11714330668892e-07
1378	Q9HCE1	MOV10	0.7663917023	4.11649041138744e-05	0.000304145310779818	NA	NA	NA	NA	NA	NA
1379	Q9HCK8;Q9P2D1	CHD8	0.3069010537	0.0153953606717189	0.0565477779165813	NA	NA	NA	NA	NA	NA
1380	Q9HCU5	PREB	0.5258115858	0.0229946385113138	0.0781817709384669	0.5228750444	0.0237271665836113	0.0883331143548785	-0.1670036665	0.458732556625733	0.987920674078512
1381	Q9HD20	ATP13A1	NA	NA	NA	NA	NA	NA	0.5566256113	0.000166658806053598	0.000665595772201584
1382	Q9HD42	CHMP1A	NA	NA	NA	-0.2709217627	0.0424430712410095	0.14081716727803	NA	NA	NA
1383	Q9HD67	MYO10	0.1001202774	0.559947691173076	0.955292641868099	-0.0448293903	0.793786609745493	1	NA	NA	NA
1384	Q9NPA0	EMC7	0.1412576522	0.498996791428208	0.88104120986543	NA	NA	NA	NA	NA	NA
1385	Q9NPD3	EXOSC4	0.4417820705	0.0310746362593274	0.0998233716624882	0.0939088017	0.638527584360556	1	NA	NA	NA
1386	Q9NPJ6	MED4	NA	NA	NA	1.408825502	2.14065921842716e-20	1.20258752705408e-18	NA	NA	NA
1387	Q9NQ29	LUC7L	0.0504826764	0.867379818636524	1	0.6098276738	0.0483492637384001	0.155752514042771	NA	NA	NA
1388	Q9NQ55	PPAN	-0.3862451542	0.0184808594341272	0.0656224232402188	0.1320866002	0.407778536302814	0.771766077081483	1.3560314788	4.43606407230713e-11	5.16465398963757e-10
1389	Q9NQC1	JADE2	2.1490163825	1.15202395676629e-15	3.25446767786477e-14	-0.4787090888	0.0106864297934734	0.0457207831475777	NA	NA	NA
1390	Q9NQT5	EXOSC3	-1.9427779239	4.90254129349478e-10	7.18914643114769e-09	NA	NA	NA	NA	NA	NA
1391	Q9NQW6	ANLN	-0.6024870651	0.0113009858371727	0.0430737972087475	NA	NA	NA	NA	NA	NA
1392	Q9NQX4	MYO5C	0.3582316883	0.0253147271809103	0.0841342403365548	-0.2005863006	0.201904017199449	0.47473392538573	0.0217916009	0.888754982916032	1
1393	Q9NQZ2	UTP3	0.1505397061	0.450510989252412	0.823436356188281	0.2331448844	0.244607215310833	0.540103977715069	1.0995007086	1.34236180120589e-06	7.39839213098093e-06
1394	Q9NR12	PDLIM7	-0.3333889217	0.304818653203216	0.623595988076015	-0.3484793746	0.283706260589472	0.604883159370006	0.7351643262	0.0267801549919267	0.0757653574955688
1395	Q9NR30	DDX21	-0.1002470545	0.590467741044165	0.978889542583337	-0.104235279	0.575823244593998	0.950306230983737	-0.2068371424	0.269304434065618	0.618081024898509
1396	Q9NR56	MBNL1	1.5441543674	6.33299601803055e-09	8.05674526532231e-08	1.5787035077	3.66555761210231e-09	5.58852077210201e-08	4.7296138767	8.65674456957411e-26	7.5589119627963e-24
1397	Q9NRL2	BAZ1A	-1.3201374092	9.40099854145863e-07	8.80942351128879e-06	1.1531038898	1.06441215301357e-05	0.000100725898814732	0.204736291	0.384397758037665	0.847793447979741
1398	Q9NRX1	PNO1	0.4651699549	0.0117372227171807	0.0442981626581879	0.0087152332	0.960986798763375	1	0.6240175583	0.000984600738638491	0.00340796039445863
1399	Q9NRY4	ARHGAP35	NA	NA	NA	-0.2798225775	0.000536197892951159	0.00363970371858366	NA	NA	NA
1400	Q9NRZ9	HELLS	-0.0106487523	0.949687827053434	1	NA	NA	NA	NA	NA	NA
1401	Q9NS69	TOMM22	0.2032638378	0.392657479474013	0.746088049524806	0.0669143807	0.77762426069373	1	0.4015826106	0.0949904858541006	0.240899039479364
1402	Q9NSD9	FARSB	0.503937762	0.0516165630792348	0.151613788494205	0.0530187338	0.83439017337185	1	1.2658379629	8.31384461629898e-06	4.06384109616039e-05
1403	Q9NSI2	FAM207A	0.3195239551	0.0334366718262803	0.105818528135559	-0.2603957073	0.080544120759414	0.23514476592528	NA	NA	NA
1404	Q9NTI5	PDS5B	0.1327717824	0.615151063458248	1	0.3763522164	0.158133641024076	0.392473804143734	0.2666749671	0.314643084247624	0.711930936206932
1405	Q9NTJ3	SMC4	0.7288082445	0.0395221819032376	0.121865347409501	1.8307307585	2.98793664348822e-06	3.10260880656263e-05	-1.0008484834	0.00555915187786205	0.0173081535775899
1406	Q9NTM9	CUTC	0.6927299183	0.0438319909400271	0.13322983322119	-0.3692178622	0.274980729332592	0.592195046017835	NA	NA	NA
1407	Q9NUG6	PDRG1	0.7820827596	1.17578176955784e-08	1.43864763014052e-07	1.7564854144	6.63503995448685e-20	3.54053104238034e-18	NA	NA	NA
1408	Q9NUI1	DECR2	0.7500946227	0.0721444664281284	0.201731470172394	-0.0221533251	0.956880165092922	1	-0.422243434	0.305546425199161	0.692980735310021
1409	Q9NUL3	STAU2	0.2506789282	0.230569743503994	0.506199402595626	-0.2585263353	0.216530263998862	0.495184091835493	0.8837467632	9.34273522545857e-05	0.000386797292416076
1410	Q9NUQ3	TXLNG	1.2187187664	3.88330956833889e-12	6.90725711183242e-11	0.7447542113	8.45269348853895e-07	9.55154364204901e-06	NA	NA	NA
1411	Q9NUQ6	SPATS2L	0.6103466423	0.0132292708779165	0.049155569354889	0.5729323834	0.0195597211199742	0.0768389044406348	0.4813560707	0.0478723985001848	0.127726218776188
1412	Q9NV06	DCAF13	0.0966450683	0.643222853948334	1	0.7302220529	0.000980178374862862	0.00607394405842438	0.5384564591	0.0125774495409215	0.0369438540796792
1413	Q9NV31	IMP3	0.2027551022	0.368727979282791	0.712602060565635	NA	NA	NA	NA	NA	NA
1414	Q9NVA2	SEPT11	-0.0669508919	0.748187244203806	1	0.1260459154	0.546162101094467	0.927654638552141	-0.4892659995	0.0225861030429676	0.0645653332522928
1415	Q9NVC6	MED17	1.3093510607	2.24062539644653e-15	5.97811303690803e-14	1.28902577	3.83885498490392e-15	1.10066275014932e-13	NA	NA	NA
1416	Q9NVH1	DNAJC11	8.9382745479	3.04210984732476e-46	5.84389301671086e-43	NA	NA	NA	6.8407179493	5.22037944861729e-41	1.00283489207938e-37
1417	Q9NVI7;Q5T2N8	ATAD3A	0.6939716711	0.00924497128964831	0.0362440609130906	-0.4778479745	0.0676709333785375	0.201543973674683	0.8450048199	0.00182808777447661	0.00608623330116043
1418	Q9NVN8	GNL3L	-2.7295145521	5.83454754778033e-19	2.28738078352776e-17	-0.2702672618	0.151945820080301	0.380557914438407	4.5014884243	9.25925322716573e-28	1.11168909058659e-25
1419	Q9NVP1	DDX18	-0.107570163	0.375590728325395	0.720789000112971	-0.1506637634	0.216490010597405	0.495184091835493	-0.1174384971	0.333775675596498	0.7446957872484
1420	Q9NVU7	SDAD1	1.7457242287	4.66132489985705e-19	1.86550106929696e-17	NA	NA	NA	NA	NA	NA
1421	Q9NVX2	NLE1	-0.1698268902	0.431854133230575	0.799221377587606	-0.0340630837	0.874319799820256	1	NA	NA	NA
1422	Q9NW13	RBM28	0.0210383303	0.897262151368529	1	0.2284229662	0.165382461329885	0.405746753786346	-0.0618737067	0.704333639739121	1
1423	Q9NW64	RBM22	0.8364790365	4.82521111035863e-11	7.59772995327781e-10	NA	NA	NA	NA	NA	NA
1424	Q9NWH9	SLTM	1.037197923	3.07106085139811e-07	3.08874758928574e-06	0.6333862866	0.00065679280221597	0.00432088689403041	0.5558834474	0.00243122098856309	0.00795634671044241
1425	Q9NWS0	PIH1D1	0.7348961386	0.00232778270225579	0.0112353531935512	-0.0491185588	0.830295149131638	1	1.9578312	4.22988282932328e-11	4.98503369026382e-10
1426	Q9NWY4;A8MVJ9	C4orf27	0.9077448663	2.18283393681662e-09	2.95297464269347e-08	-0.2508139701	0.0459673010016377	0.150175485075078	NA	NA	NA
1427	Q9NX24	NHP2	0.0789648877	0.657172012221563	1	0.0964628742	0.58790195599536	0.964217393306107	0.5787070073	0.00202458685141767	0.00670557127857473
1428	Q9NX58	LYAR	-0.0962763759	0.525960059433166	0.913534605941331	-0.0942503884	0.534667512599028	0.914400640577967	0.9878770763	4.31966924982918e-08	3.02544078412831e-07
1429	Q9NX63	CHCHD3	0.2125322476	0.311790313457021	0.634480076431078	-0.9908499096	1.92463708965951e-05	0.000172767656506351	0.9741389623	2.51008227997177e-05	0.000111876289091085
1430	Q9NXF1	TEX10	0.2165463229	0.44387566005148	0.815966643979802	0.4119334709	0.148611992805347	0.376627491001414	1.5246805363	2.02565625158876e-06	1.08392358197828e-05
1431	Q9NXW2	DNAJB12	-1.1184052576	9.52506049446253e-05	0.000644283141192342	NA	NA	NA	NA	NA	NA
1432	Q9NXX6	NSMCE4A	0.2857947251	0.0925891477271384	0.248138080053417	NA	NA	NA	NA	NA	NA
1433	Q9NY12	GAR1	-0.3551779955	0.132983975433928	0.335692794755027	1.1024859369	2.05725619483265e-05	0.000183813448849931	NA	NA	NA
1434	Q9NY61	AATF	-0.2267510633	0.299878289491995	0.615455335592011	0.1226823037	0.573263135466769	0.94852582535027	1.3419998825	1.45332623969924e-07	9.33725654335197e-07
1435	Q9NY93	DDX56	0.3191197607	0.134112224663844	0.338096566376961	0.0858098611	0.683645947958947	1	1.7342253002	1.16694439778449e-10	1.25938212817079e-09
1436	Q9NYB0	TERF2IP	0.5007515433	0.0239442882288862	0.0806964520836674	0.2027563692	0.349237686417171	0.690469763356476	0.8710384761	0.00018822697784981	0.000736423675049868
1437	Q9NYF8	BCLAF1	0.2721132874	0.0828974678658663	0.225241917638372	0.2505178893	0.109495696837491	0.295838584563742	0.7980046568	4.55069075524588e-06	2.33116718422062e-05
1438	Q9NYH9	UTP6	0.0608990882	0.7776300001077	1	-0.2378320997	0.273041572298529	0.589340292567949	-1.3660828445	8.18056833404961e-08	5.51399009463484e-07
1439	Q9NYL9	TMOD3	-0.6283919924	0.00105835327190113	0.00557012776800567	0.053447334	0.767470265658549	1	2.0580965411	4.97284995714239e-15	9.95087996632347e-14
1440	Q9NYV4	CDK12	-0.7182872738	0.000233226129997029	0.00141780821431738	-0.0806430703	0.655926051495059	1	1.3771776761	9.81698405395402e-10	8.98020303221222e-09
1441	Q9NZ01	TECR	-0.452312801	0.196983572710763	0.449947019235881	-1.5581004414	4.49500536788635e-05	0.000380392304480603	NA	NA	NA
1442	Q9NZ32	ACTR10	NA	NA	NA	-0.9302327321	2.97349282079867e-07	3.48297543216722e-06	2.0088141613	6.57897380889201e-17	1.70786603876778e-15
1443	Q9NZB2;Q5T035	FAM120A	-0.1963030465	0.410301066744964	0.768347282486043	1.1617099053	1.17157775149836e-05	0.000110323571599429	NA	NA	NA
1444	Q9NZI8;Q9Y6M1	IGF2BP1	0.1912175017	0.249061925427903	0.534578724856985	0.2212691805	0.183349228728433	0.440159222372916	0.9048838578	1.50721060932397e-06	8.24886490174173e-06
1445	Q9NZM1;O75923	MYOF	-0.1892272984	0.48215455798931	0.864816905599874	NA	NA	NA	NA	NA	NA
1446	Q9NZM3	ITSN2	1.9829882673	1.48059001465457e-09	2.04619670370606e-08	2.0262460506	8.44964621018235e-10	1.36401431678658e-08	3.4966651195	2.5679229588006e-17	7.14924638239993e-16
1447	Q9NZM5	GLTSCR2	-0.1167100427	0.589144541031731	0.978889542583337	0.1823697205	0.39980331544994	0.763441519860174	0.5864192775	0.00889454082576719	0.0269501781171905
1448	Q9NZN4	EHD2	-0.1033723725	0.570499826813721	0.961282235708515	-0.2384661158	0.193990493605573	0.458371141717473	NA	NA	NA
1449	Q9NZR1	TMOD2	0.1894676031	0.271446843676586	0.571138430123463	-0.0168542124	0.921552020425975	1	0.8494413492	9.1785604069091e-06	4.44131348656735e-05
1450	Q9P031	CCDC59	0.1584199828	0.345825026646565	0.686291194409144	-0.2419697762	0.152521223093167	0.381501653075487	NA	NA	NA
1451	Q9P035	HACD3	-0.0150253486	0.967422303182505	1	0.3113938774	0.399165950449045	0.762982876430463	0.2802911084	0.447575926787815	0.970421394310827
1452	Q9P0I2	EMC3	-0.7384152896	0.00971438008092487	0.037852584453259	NA	NA	NA	NA	NA	NA
1453	Q9P0K7	RAI14	-0.7677402146	0.00143560152619008	0.00730512003414243	-0.31559044	0.169813653179407	0.415028025136948	-3.2233910069	1.97662598858046e-18	6.66157635800537e-17
1454	Q9P0L0	VAPA	-0.2170743077	0.553564965238801	0.95044306965564	1.1417512766	0.00296553276287896	0.0155649957308483	NA	NA	NA
1455	Q9P0M6	H2AFY2	1.3473684537	3.18046892935426e-07	3.1821254235883e-06	0.1815668169	0.424606951970132	0.789612734496247	-0.9750555925	8.14076642375786e-05	0.000339965484783453
1456	Q9P0S3;Q53FV1	ORMDL1;ORMDL2	0.1160769453	0.708124989858925	1	0.8371091416	0.00927577997367372	0.0404972121123346	1.5636784033	6.92388553701442e-06	3.41922470863874e-05
1457	Q9P0V9	SEPT10	0.2503564282	0.396085229247445	0.748160988578507	0.691076787	0.0223420066271817	0.085156735577016	-1.9424498522	3.17365662981376e-08	2.26639196500826e-07
1458	Q9P258	RCC2	0.5218362101	0.0119496465860904	0.044747117138167	0.1708740393	0.395752490871976	0.757966635059886	-0.9319757435	2.61202083020893e-05	0.000115882032675089
1459	Q9P265	DIP2B	-2.1010924233	1.98030967920617e-15	5.35799280810571e-14	-0.3137253335	0.085670138551699	0.245264286375281	1.109932354	1.40905547998821e-07	9.08320663442064e-07
1460	Q9P266	KIAA1462	-0.8381791064	0.000359132612889704	0.00212930169555902	-0.380811053	0.0865423569609718	0.247392660300635	NA	NA	NA
1461	Q9P270	SLAIN2	1.5272075326	2.72958798214703e-18	1.02814480660871e-16	NA	NA	NA	NA	NA	NA
1462	Q9P275	USP36	0.1276719769	0.360616949352983	0.702581297877363	-0.1590651592	0.255909246456329	0.558811100451069	2.0777197538	2.61656069521814e-19	9.85571195198833e-18
1463	Q9P2E3	ZNFX1	NA	NA	NA	0.6486442284	0.00117449231984829	0.00707272647783249	NA	NA	NA
1464	Q9P2E9;Q8N4C6	RRBP1	-0.2124070083	0.0603793981683259	0.172345949303646	-0.4855022586	6.39444559710297e-05	0.000524945726155334	0.2435880443	0.0322743952501248	0.0898537873557822
1465	Q9P2M7	CGN	-0.5652811595	0.00608696143411812	0.0256990173954745	0.2604918433	0.191554109307988	0.454290671581043	-0.0215824454	0.913024627019095	1
1466	Q9UBC2	EPS15L1	5.2359090557	8.27107890179274e-30	1.13491018359599e-27	4.783514251	3.97983228369483e-28	5.88096755152136e-26	5.071786019	3.25542579476763e-29	6.25367295174862e-27
1467	Q9UBM7	DHCR7	-0.5153996759	0.000257833700068645	0.00155265999320334	-0.3627262379	0.00768757735614179	0.0347478496497609	NA	NA	NA
1468	Q9UBP0	SPAST	0.269158913	0.0177230176111396	0.0635185015503716	NA	NA	NA	NA	NA	NA
1469	Q9UBP9	GULP1	4.6276258887	5.11279528746355e-31	8.92879977019771e-29	3.778380498	3.06112917033459e-27	3.67526821013297e-25	3.6608721692	1.16222868640797e-26	1.17507437188932e-24
1470	Q9UBU8	MORF4L1	-0.0276886056	0.929967664390484	1	-0.1842760413	0.559334689227721	0.939232463292353	0.2731119494	0.387944859307279	0.853042727373589
1471	Q9UBU9	NXF1	1.5455378213	4.79503190306034e-08	5.45044750637806e-07	0.1352053036	0.570788256330431	0.947822329003075	1.3304716131	1.09285811642911e-06	6.15654088463437e-06
1472	Q9UBX3	SLC25A10	-0.5571925269	0.065580616258691	0.185811746066291	0.5734578958	0.0583597147679625	0.179661878316115	0.0267646856	0.928190285300222	1
1473	Q9UDY2	TJP2	NA	NA	NA	-0.0232800497	0.872245610665813	1	NA	NA	NA
1474	Q9UDY4	DNAJB4	-0.2956720397	0.135011792254503	0.339918286921232	-0.0827502212	0.672226532093874	1	NA	NA	NA
1475	Q9UEY8	ADD3	-0.2340182463	0.118182632507533	0.304871620235018	0.1417288138	0.339911311749168	0.678057767258725	NA	NA	NA
1476	Q9UG63	ABCF2	0.5921613037	4.34380534030094e-05	0.000317279469913236	0.3622582371	0.00816942521113215	0.0366669762396843	0.6683308714	6.3170973705394e-06	3.16019376270994e-05
1477	Q9UGI8	TES	NA	NA	NA	-0.2324768044	0.218237060684402	0.49672203030182	1.2890696228	1.22715467735673e-08	9.31764480317106e-08
1478	Q9UH62	ARMCX3	NA	NA	NA	NA	NA	NA	0.8509818241	0.000498543434480239	0.00181382942734193
1479	Q9UHA3	RSL24D1	0.4466086729	0.0113282836616847	0.0430923424041511	-0.0291124574	0.864172794931481	1	-0.4470865857	0.0112469044723177	0.0333415177335221
1480	Q9UHB6	LIMA1	0.2244720786	0.112080008588793	0.29077798931004	-0.1041481315	0.456087355319627	0.836015085466606	0.6821261871	1.15004553652059e-05	5.4549073472989e-05
1481	Q9UHB7	AFF4	-0.0890838847	0.567556457966942	0.958063230012738	0.1302622939	0.404172006046567	0.76872715209451	NA	NA	NA
1482	Q9UHB9	SRP68	-0.4212976327	0.0337931885585945	0.106770913192533	0.2851504074	0.145427254478073	0.371003659830516	NA	NA	NA
1483	Q9UHD8	SEPT9	-0.1501858667	0.446029406709251	0.81735412210992	0.1695459609	0.390046142092319	0.750276853048889	-0.2506756426	0.205949058706516	0.481885678167134
1484	Q9UHR4	BAIAP2L1	1.0448500737	8.60039040489292e-09	1.06589354630963e-07	0.3008823958	0.0489290456614589	0.157178422601442	1.859229356	2.34882901173791e-16	5.43626570066087e-15
1485	Q9UHV7	MED13	1.2679102976	2.15430840830998e-08	2.55458422985399e-07	1.9830396947	7.26605660410547e-14	1.81273957616709e-12	1.3285779247	7.0698101450738e-09	5.57199928431891e-08
1486	Q9UHV9	PFDN2	0.8233225861	7.38833878640804e-06	6.01398254605502e-05	0.6767810242	0.000140498543392773	0.00106678933540521	NA	NA	NA
1487	Q9UHX1	PUF60	-0.1991154184	0.356759070064716	0.698900679778846	0.2111866898	0.3286387815262	0.666499268367145	1.2803448718	3.09807370277434e-07	1.87741311767492e-06
1488	Q9UI10	EIF2B4	NA	NA	NA	0.10835136	0.434129950871023	0.802659899541131	NA	NA	NA
1489	Q9UI30	TRMT112	-0.2649629075	0.143272175727045	0.354672486561409	NA	NA	NA	1.7547106967	6.72200986389497e-13	1.09432041936799e-11
1490	Q9UIF9	BAZ2A	0.5430644624	0.0372579698017652	0.115253719789357	-0.2641965541	0.302082189159798	0.633515158707393	0.1626545566	0.523692859901387	1
1491	Q9UIG0	BAZ1B	0.238946608	0.192768156403425	0.44295170867342	-0.3226351419	0.0809094554122688	0.235852904168389	0.0673616562	0.711119485355763	1
1492	Q9UII4	HERC5	NA	NA	NA	0.1981282507	0.103131467217426	0.283022212178108	NA	NA	NA
1493	Q9UJS0	SLC25A13	-0.3074648981	0.112937357635233	0.292389035063723	0.2561916554	0.184728924289007	0.441373462138287	1.0574488479	1.34411184472272e-06	7.39839213098093e-06
1494	Q9UJU6	DBNL	NA	NA	NA	-0.1392663	0.384330713177131	0.742009346747004	0.8863986313	1.20379601925481e-06	6.70287580576374e-06
1495	Q9UJV9	DDX41	-0.429013895	0.00532197080514092	0.0229226590059993	0.3354273257	0.026799129803751	0.0969949221609546	NA	NA	NA
1496	Q9UJW0	DCTN4	NA	NA	NA	0.2421197748	0.400935712813969	0.764843599121782	1.1237327562	0.000280710041522453	0.00106569958451508
1497	Q9UKD2	MRTO4	-0.1123911734	0.77345792287668	1	-0.3613932689	0.356694328314159	0.70205922611834	-0.4174381772	0.287797705818505	0.655823716343236
1498	Q9UKM9	RALY	-0.1110107138	0.592670467491123	0.978889542583337	0.0203315498	0.921829712806486	1	2.1521887856	1.0757875885739e-13	1.89595225472519e-12
1499	Q9UKN8	GTF3C4	1.1111000924	2.93393458392952e-06	2.56185833442209e-05	-0.2695041825	0.202642438968532	0.475306624247314	-0.5731982903	0.00852555780494175	0.02591391858116
1500	Q9UKS6	PACSIN3	0.0123554978	0.942776524029579	1	0.0135929251	0.937057218085415	1	0.1927364218	0.266085378820975	0.611423460185518
1501	Q9UKV3	ACIN1	-0.0099655903	0.952786129688804	1	0.5963729352	0.000871531375077825	0.00554374758782948	1.5618544385	3.72578271541368e-12	4.97029763632617e-11
1502	Q9ULD2	MTUS1	-0.1009184481	0.228920171577202	0.504148669441817	NA	NA	NA	NA	NA	NA
1503	Q9ULJ8	PPP1R9A	-0.0650501456	0.832484229708648	1	0.759706866	0.0167012458966124	0.0674014566541857	1.5565364069	6.57414197324285e-06	3.27174267632112e-05
1504	Q9ULV4	CORO1C	-0.0989756086	0.548888808239309	0.94566403643741	-0.0557472496	0.735303505008966	1	0.8102439602	1.07394935812621e-05	5.13198188298619e-05
1505	Q9ULW0	TPX2	-0.7654048179	1.43828696308016e-06	1.30945462373317e-05	0.0334888322	0.80960842430453	1	NA	NA	NA
1506	Q9ULW3	ABT1	-0.1656262249	0.501480144576086	0.883172454914408	-0.0908901696	0.711752557542981	1	NA	NA	NA
1507	Q9ULX3	NOB1	0.0602180907	0.501597541192232	0.883172454914408	NA	NA	NA	NA	NA	NA
1508	Q9UM00	TMCO1	-0.031222915	0.781449456681528	1	0.2665076304	0.0214341216565947	0.082021808171949	NA	NA	NA
1509	Q9UM54	MYO6	-0.3846192345	0.0352013920845446	0.110313008473752	-0.0757484542	0.671050414613747	1	0.3957627288	0.0304610421984672	0.0856744686138441
1510	Q9UMS4	PRPF19	0.5538791192	0.0283425509546028	0.0924380991235857	-0.1194000307	0.627798840120125	1	0.686107279	0.00736617695373808	0.0225684624053124
1511	Q9UMS6	SYNPO2	NA	NA	NA	-0.8462808249	3.19698798918879e-05	0.000277888876175903	NA	NA	NA
1512	Q9UMY1	NOL7	-0.0790953285	0.789967568828832	1	-0.0541636144	0.855242663721435	1	-1.9131183469	5.63947467035433e-08	3.89691756897506e-07
1513	Q9UN86	G3BP2	0.1726375255	0.540798301130347	0.934238791790824	-0.6404769993	0.0269254506278255	0.0972251704061143	NA	NA	NA
1514	Q9UNF0	PACSIN2	-0.0346804222	0.890850528162452	1	0.0483960228	0.84814882863457	1	-0.6654149138	0.0110814121974179	0.0329016890745592
1515	Q9UNF1	MAGED2	-0.5639453537	0.0586231496960008	0.16833343881318	0.9696024948	0.00170091458040411	0.00963851595562329	1.851839023	8.28560064464122e-08	5.56525833508944e-07
1516	Q9UNL2	SSR3	0.2137178129	0.326425998898356	0.657142602346492	-1.3710116735	8.43496597584217e-08	1.07308408209224e-06	2.9637950062	7.27546856445611e-18	2.21844049401908e-16
1517	Q9UNQ2	DIMT1	0.0153720892	0.952252590832337	1	0.7857980057	0.00351924927891238	0.0179323020286225	NA	NA	NA
1518	Q9UNX4	WDR3	0.3123647577	0.147830461203642	0.362222341801271	0.0824997376	0.699218187737903	1	0.7892338046	0.000543918936157259	0.0019677368669644
1519	Q9UPN3	MACF1	0.5820216929	0.000952825265465868	0.0050562909805523	0.3536859767	0.0371502428595509	0.126534781087229	-1.2021979291	3.3841617644851e-09	2.88932211092261e-08
1520	Q9UPN4	CEP131	-0.2189493978	0.238178398478621	0.517579981309311	-0.9691767912	3.34443395082853e-06	3.45411699975355e-05	NA	NA	NA
1521	Q9UPP1	PHF8	NA	NA	NA	-2.7823929958	1.0928971083641e-27	1.49961096083388e-25	NA	NA	NA
1522	Q9UPQ0	LIMCH1	-0.890947553	5.81812759880494e-06	4.85940135534969e-05	0.3903321351	0.0295803769914142	0.104841151661451	-0.0681537841	0.696763139236669	1
1523	Q9UQ13	SHOC2	NA	NA	NA	1.7626518795	5.15362449357342e-18	2.02043115350093e-16	NA	NA	NA
1524	Q9UQ35	SRRM2	0.0288682892	0.886840650038362	1	0.3145044983	0.125894202632133	0.331166967184751	-0.1331213911	0.512642260957242	1
1525	Q9UQ80	PA2G4	0.3729160452	0.00627450507514109	0.0263173018544673	0.1190904159	0.364977493618327	0.713973284359273	1.4926280863	4.76026417894865e-15	9.62575525027406e-14
1526	Q9UQB8	BAIAP2	NA	NA	NA	NA	NA	NA	3.0618605941	4.87524593957004e-19	1.73432360183593e-17
1527	Q9UQE7	SMC3	-1.3208660584	1.97196626509522e-11	3.26564413383441e-10	0.1453650217	0.336718847053351	0.674738206839757	-0.2251977817	0.139440383692312	0.33949933722805
1528	Q9UQN3	CHMP2B	-0.2046242862	0.281187989718523	0.588269706721219	2.1755311884	3.27451910577947e-15	9.53083515485206e-14	-0.3724268359	0.0531803555232202	0.140521957304135
1529	Q9UQR0	SCML2	-0.560787686	0.0332266455365716	0.10532736976197	0.7933232792	0.00325189059249805	0.0167926930865289	-0.0448252336	0.861455745667311	1
1530	Q9Y224	C14orf166	0.3977129707	0.0440419932744413	0.133540521200151	0.7182994592	0.000510978582577239	0.00348081509620878	NA	NA	NA
1531	Q9Y230	RUVBL2	0.2011304226	0.191898223148793	0.442010175861908	0.6232968902	0.000165025099203071	0.00124318908066313	0.7053364445	2.890290051567e-05	0.000127345119015142
1532	Q9Y237	PIN4	-0.5200820644	0.0274681610835952	0.0897386691183442	-0.4500418502	0.0548002378563323	0.17117277548295	NA	NA	NA
1533	Q9Y241	HIGD1A	NA	NA	NA	NA	NA	NA	2.6610746917	2.76621510519684e-25	2.12555968683325e-23
1534	Q9Y262	EIF3L	NA	NA	NA	-1.3282113262	3.414430191361e-21	2.32655857288511e-19	NA	NA	NA
1535	Q9Y265	RUVBL1	0.5856764922	0.00073872882515862	0.0040778680262348	-0.21930169	0.182151749026814	0.43793931149	0.8757310186	2.22962669647279e-06	1.18975357886784e-05
1536	Q9Y277	VDAC3	-0.8955560302	0.00111802206246567	0.00582038043901505	0.8554131548	0.00176072237220449	0.00994808140295537	NA	NA	NA
1537	Q9Y281	CFL2	1.2926290162	0.000155542187167167	0.000988484436432817	0.9488574434	0.00404961391054292	0.0203646814716046	1.2587397452	0.000218531348718877	0.000844665434384231
1538	Q9Y285	FARSA	0.3002329718	0.0315706165771735	0.101247336301753	0.2442611849	0.0777546934056879	0.228040864171491	0.6544383979	1.54555545252725e-05	7.13704813534819e-05
1539	Q9Y295	DRG1	0.1476988168	0.45513898577247	0.827398908410375	-0.1558750856	0.430728478417982	0.797906853462819	0.8475272998	8.24820761632839e-05	0.000342961186817464
1540	Q9Y2A7;P55160	NCKAP1	0.6396932003	0.00447136838031375	0.0196556033377179	0.1252364946	0.561082632384612	0.940523330550471	3.6648721862	1.57956319713714e-21	9.19497242939529e-20
1541	Q9Y2D5	AKAP2	-0.8990173109	0.000151697052661877	0.000974615512252394	0.2117911165	0.335531669932245	0.674738206839757	1.0641125858	1.28440270396473e-05	6.01789657150304e-05
1542	Q9Y2H5	PLEKHA6	-0.3341762994	0.0547930610925817	0.159341086411357	0.0715671282	0.674922202465622	1	NA	NA	NA
1543	Q9Y2K7	KDM2A	1.316446196	1.45054260316907e-08	1.75184768403255e-07	0.2915163636	0.134858173218718	0.346803950138095	-0.3570558572	0.0686976940288308	0.176817558131672
1544	Q9Y2L9	LRCH1	0.7615695206	0.000147700402866743	0.000955328194973109	0.6540205558	0.000891120815337119	0.00563106278375857	NA	NA	NA
1545	Q9Y2P8	RCL1	0.0661358085	0.805399166776424	1	0.1640693	0.541774408257358	0.921832274811678	0.6855803254	0.0135375281292866	0.0395823311055701
1546	Q9Y2R4	DDX52	-0.3671705667	0.186305903629128	0.432761355346499	1.0889437802	0.000244634206347185	0.00178685289122792	-0.0880932456	0.748983286403957	1
1547	Q9Y2S6	TMA7	-0.2634985269	0.205943650411606	0.467001942208707	0.6986511092	0.00139950764785615	0.00819650668149897	-0.4004859014	0.0573150028693464	0.15020753139429
1548	Q9Y2W1	THRAP3	-0.1210287147	0.556999967882072	0.95195457144258	0.682645817	0.00168880679576162	0.00962669986545422	0.3556915421	0.088799872262211	0.226841163052802
1549	Q9Y2W2	WBP11	0.8651843427	2.84011246711617e-05	0.000214797482257093	-0.1353706089	0.470555466075239	0.849564896927194	NA	NA	NA
1550	Q9Y2X0	MED16	0.7115651159	0.000204442697489546	0.00125884629955485	0.5647050575	0.00247385782486487	0.0133755637927328	NA	NA	NA
1551	Q9Y2X3	NOP58	-0.0379918279	0.832956375181464	1	-0.0317575646	0.860046483093653	1	0.1451257991	0.421975990537383	0.92220236384791
1552	Q9Y2X7	GIT1	4.0980948338	2.15400591299051e-29	2.75856357256985e-27	3.9101516187	1.61145973319713e-28	2.57967845622641e-26	4.0218688664	4.82386587054673e-29	8.42422394301843e-27
1553	Q9Y2X9	ZNF281	0.2439901421	0.090446198495928	0.243684638584401	-1.2442048768	1.9844969605637e-11	3.93012233117821e-10	NA	NA	NA
1554	Q9Y2Y9	KLF13	0.2541913926	0.0176718889442665	0.0634536423587588	NA	NA	NA	NA	NA	NA
1555	Q9Y305	ACOT9	-0.3734389745	0.213359952598989	0.477697516250184	1.1097294299	0.000495732319185729	0.0034010778041278	0.3378628122	0.259504441431967	0.597015607174621
1556	Q9Y324	FCF1	-0.0672349621	0.580962215086914	0.971304103726686	NA	NA	NA	NA	NA	NA
1557	Q9Y383	LUC7L2	-0.1720118141	0.594549092208708	0.979527277987074	-0.9578643925	0.00454391801186337	0.022439245503315	1.7848046333	1.32917366995731e-06	7.35833608065704e-06
1558	Q9Y3A2	UTP11L	1.6305558554	3.75204062935664e-13	7.43058767937537e-12	1.4652433435	9.99977407468894e-12	2.04357085079547e-10	NA	NA	NA
1559	Q9Y3A4;Q9NSQ0	RRP7A	-0.4307466404	0.0369352469969424	0.11499612557719	0.222533113	0.272636813598232	0.58912859271339	NA	NA	NA
1560	Q9Y3B2	EXOSC1	NA	NA	NA	0.4869999062	0.0141251860469992	0.0583537255834096	NA	NA	NA
1561	Q9Y3B4	SF3B6	0.4993149724	0.00747156206008241	0.0304731862365569	NA	NA	NA	3.2330867366	1.66245644243287e-22	1.06452627530451e-20
1562	Q9Y3B7	MRPL11	-0.6376628022	0.00280541960531778	0.0130489371956791	NA	NA	NA	NA	NA	NA
1563	Q9Y3B9	RRP15	0.1618724022	0.55583577913852	0.951354474980414	0.2940181823	0.286762306859131	0.610044730317155	-0.1780342192	0.517250049255432	1
1564	Q9Y3C1	NOP16	0.1373949332	0.585329322436737	0.976056969098066	0.1440828956	0.567266187719071	0.946757903221838	0.9236888394	0.000587246745303016	0.00210466604053562
1565	Q9Y3C6	PPIL1	0.5206385824	0.000411603817140775	0.00238879435869314	NA	NA	NA	NA	NA	NA
1566	Q9Y3C7	MED31	2.0817370708	3.16119228467329e-25	2.76029562675336e-23	3.0017544939	5.15506371778607e-32	1.65047956697784e-29	2.442516931	3.76936863969728e-28	5.56996704373729e-26
1567	Q9Y3E1	HDGFRP3	NA	NA	NA	-0.0297718026	0.901537435302952	1	NA	NA	NA
1568	Q9Y3F4	STRAP	0.3468780401	0.00240631306264246	0.0114988243615327	0.0549531593	0.613156138007209	0.99682345023773	NA	NA	NA
1569	Q9Y3I0	RTCB	0.240769114	0.131499006584758	0.333258036476676	0.2788915207	0.081908218272917	0.237584564643614	0.7976886655	6.62434901613485e-06	3.28821045477908e-05
1570	Q9Y3T9	NOC2L	0.1465045643	0.473512451013897	0.853299642024105	0.559890735	0.00824221594194305	0.0369074518052974	-0.0544440498	0.789453710100332	1
1571	Q9Y3U8	RPL36	-0.0433166689	0.873604130384999	1	-0.1973076643	0.469904498304004	0.849564896927194	0.3526410568	0.199311808452192	0.468638903349646
1572	Q9Y3X0	CCDC9	3.2934080959	2.37037933436621e-21	1.2306753246804e-19	1.8439782312	2.18204174487066e-12	4.8180484964328e-11	NA	NA	NA
1573	Q9Y3Y2	CHTOP	0.2400885444	0.414993136497812	0.773982344866308	0.5891520481	0.0494133184602802	0.158204974603664	1.9623044353	2.43587631742855e-08	1.78599939151918e-07
1574	Q9Y3Z3	SAMHD1	NA	NA	NA	-0.1900704322	0.231622842663746	0.519798458828337	NA	NA	NA
1575	Q9Y446	PKP3	0.2430200733	0.231038427793703	0.506360581534964	0.3203883824	0.116421521774271	0.310619087956076	NA	NA	NA
1576	Q9Y490	TLN1	NA	NA	NA	-0.2674742453	0.207637565637941	0.482895597567173	NA	NA	NA
1577	Q9Y4A5	TRRAP	0.6432966193	0.020683905069885	0.0713353350794418	0.5388150641	0.0506238635867597	0.16127436475981	NA	NA	NA
1578	Q9Y4B5;Q5TF21;O94964	MTCL1	-0.3234451029	0.231170343574265	0.506360581534964	-0.750713632	0.00714280858820123	0.0326698459474632	NA	NA	NA
1579	Q9Y4C8	RBM19	0.3280063711	0.144586776637487	0.357466149189977	0.1309685536	0.556324017695151	0.936653542715147	0.8814891847	0.000237359166476193	0.000915596302812785
1580	Q9Y4I1;Q9ULV0	MYO5A	-0.0357486561	0.861561567954816	1	-0.1093440619	0.594276200282204	0.9707521945086	0.8649679562	0.000106319304038646	0.000439224479695138
1581	Q9Y4K0	LOXL2	NA	NA	NA	NA	NA	NA	0.4058493877	0.00521363289717351	0.0163650143716835
1582	Q9Y4P3	TBL2	0.2414205655	0.425500893525004	0.78993307395569	-0.7389772302	0.0176779309568467	0.0704549903902542	1.3637927394	4.04587427269693e-05	0.000174654482648333
1583	Q9Y4W2	LAS1L	1.0592567073	3.07784231776644e-05	0.000230958402048021	0.3179941106	0.171644624249742	0.418438227390551	NA	NA	NA
1584	Q9Y4W6	AFG3L2	-0.3972051909	0.00773921444004528	0.0314979469053538	0.414313689	0.00562406481924715	0.0266761197969723	NA	NA	NA
1585	Q9Y512	SAMM50	NA	NA	NA	1.6419566267	1.93884446997918e-10	3.44862983965741e-09	NA	NA	NA
1586	Q9Y5A9	YTHDF2	1.5311290046	1.16679065335719e-21	6.40401384314046e-20	NA	NA	NA	NA	NA	NA
1587	Q9Y5B0	CTDP1	1.75385812	1.23001220241598e-06	1.1359872311736e-05	NA	NA	NA	NA	NA	NA
1588	Q9Y5B9	SUPT16H	0.181937786	0.395476640561873	0.748160988578507	0.1368156559	0.522112780680165	0.900650523346669	-0.0078883797	0.97049370957341	1
1589	Q9Y5J1	UTP18	-0.0015764281	0.994642047135469	1	-0.1267623384	0.589807420674587	0.964272387332665	1.1566728979	1.03722665177094e-05	4.96885884800991e-05
1590	Q9Y5M8	SRPRB	-1.4731406413	2.35998801047188e-11	3.80969493119032e-10	-0.3471832873	0.0444910773943969	0.146851133461575	2.0540847561	5.18289430888166e-16	1.13140226901837e-14
1591	Q9Y5Q8	GTF3C5	0.4181759714	0.0317641538911176	0.101698232708062	0.1994453262	0.296270876309786	0.626112599990208	0.5140850279	0.00911967657702717	0.0275454382145742
1592	Q9Y5Q9	GTF3C3	-0.0839252998	0.552296510393666	0.949831330766546	0.0577139571	0.682448127984542	1	NA	NA	NA
1593	Q9Y5S2;Q6DT37;Q09013	CDC42BPB	-0.7904323165	0.00194385438284078	0.00952587823836005	-0.1499068271	0.535978720088907	0.914400640577967	1.1744277735	1.30374645532653e-05	6.09366652234128e-05
1594	Q9Y5S9	RBM8A	2.0450962732	3.01037489883638e-09	4.04400711934593e-08	1.6121552512	6.31368955436078e-07	7.17668499048938e-06	2.2135869321	3.83977436013921e-10	3.80216832259145e-09
1595	Q9Y608	LRRFIP2	-0.1999418849	0.47532238966392	0.855758491606739	0.2175396628	0.437586345124414	0.807496031684918	0.3938254654	0.163041310733703	0.391014179674711
1596	Q9Y613	FHOD1	0.8694026567	0.00630830742805799	0.0263440403680422	2.0609081743	1.95418390462016e-08	2.74013670129586e-07	1.8333888356	2.59229142044256e-07	1.60638445763553e-06
1597	Q9Y618	NCOR2	-0.0336857072	0.733323086486563	1	1.6500871211	3.51224355094576e-21	2.32655857288511e-19	NA	NA	NA
1598	Q9Y657;Q5JUX0	SPIN1	0.5129296374	0.0127932196697526	0.0477199514283393	-0.6051207762	0.00372790099068974	0.0188952448631002	NA	NA	NA
1599	Q9Y678	COPG1	-0.4501381449	0.0527338357297089	0.153953948992053	0.3354856174	0.145147640906393	0.37078273694306	2.1360341292	2.63671982927239e-12	3.75195466076464e-11
1600	Q9Y679	AUP1	-0.785374296	0.00876627147056346	0.0347216649380462	-0.4384294568	0.133214493841228	0.345350934775977	NA	NA	NA
1601	Q9Y6K5	OAS3	-0.3009029283	0.200917044895047	0.457300525169888	0.1764284706	0.450652908361837	0.826842633202568	NA	NA	NA
1602	Q9Y6N5	SQRDL	0.2931903788	0.212986553767561	0.477697516250184	0.3038449226	0.197104176883674	0.464585427967531	-0.6983198955	0.00426211244462112	0.013488497538908
1603	Q9Y6V7	DDX49	0.5210487165	7.06602604150663e-05	0.000493594037299427	0.0561959457	0.639615834768821	1	NA	NA	NA
