# Supplementary material for: Discovery of RSV-Induced BRD4 Protein Interactions Using Native Immunoprecipitation and Parallel Accumulation—Serial Fragmentation (PASEF) Mass Spectrometry
Source: Viruses. 2021 Mar 11;13(3):454. doi: 10.3390/v13030454 (PMC8000986; doi:10.3390/v13030454)
Supplement: Supplementary file 1 [file viruses-13-00454-s001.zip › SI/Tables/Supplementary Table 2.csv]

	id	gene	l2FC (RDBvCDB)	pval (RDBvCDB)	padj (RDBvCDB)	l2FC (RZBvRDB)	pval (RZBvRDB)	padj (RZBvRDB)
1	A0FGR8	ESYT2	2.3988996047	5.9886466341457e-08	5.20098388870575e-07	0.9265265988	0.00764800691855517	0.0193981266388808
2	A1A4S6	ARHGAP10	-0.6144339789	0.00329254484960973	0.00706630779262396	NA	NA	NA
3	A5A3E0	POTEF	1.3304590655	0.0148844659244073	0.0262491910324673	0.7828759381	0.136931052189089	0.215232470764822
4	A6NDB9	PALM3	-4.1391264121	2.5533422512318e-15	1.78095622023418e-13	NA	NA	NA
5	A8CG34;Q96HA1;Q6PJE2	POM121C;POM121	-0.9076656273	0.00512372405738986	0.0105038109886283	0.9714816412	0.00301322894313338	0.00853493274247932
6	L0R819	ASNSD1	-0.3877296952	0.0480278622196764	0.0759193969364856	0.4978590063	0.0130737099499552	0.0305235571216527
7	O00148	DDX39A	-0.2383032709	0.305797065828018	0.374199041079022	-0.2333718173	0.315714244503966	0.436060763448547
8	O00151	PDLIM1	1.1276060547	0.000536014615722837	0.00147338007671598	0.4660305073	0.114859771162138	0.188174098711011
9	O00255	MEN1	0.8653981001	0.0593264234000465	0.0906962856362355	NA	NA	NA
10	O00422	SAP18	0.4251795117	0.207096725641597	0.268744123041886	-0.73741946	0.0335656037975752	0.0686066187510878
11	O00468	AGRN	-0.2006642565	0.398761664552446	0.461636947759886	0.1787396209	0.451623984196866	0.58879949341554
12	O00541	PES1	0.122640372	0.661152702044604	0.702710871887408	-0.3616315779	0.202509952496354	0.295812967259072
13	O00560	SDCBP	1.1962248766	0.000371265331269309	0.00109123630603459	-0.7264383433	0.019820764158529	0.0427026501948231
14	O00566	MPHOSPH10	0.2014720189	0.373706941517367	0.439007312350928	-0.6110218517	0.0108232842725022	0.0262582288002445
15	O00571;Q9NQI0	DDX3X	0.6231371152	0.00311312907689109	0.00670705028920938	-0.6632510418	0.00183707026237649	0.00548173907169027
16	O14497	ARID1A	0.4885720486	0.00113749304176947	0.00282098274358829	-0.9846425619	7.95282794001804e-08	7.27488195168863e-07
17	O14578	CIT	1.2440864862	7.6271112139085e-05	0.000269362535276009	-3.4029725183	9.38771033052878e-13	3.49222824295671e-11
18	O14617	AP3D1	3.3376940484	7.04325315443829e-11	1.26778556779889e-09	-0.6351994266	0.055468926747096	0.102488944122118
19	O14776	TCERG1	0.2409537207	0.315376292386179	0.383398629959669	-0.5345744936	0.0316397061257994	0.0649079265374855
20	O14893	GEMIN2	0.0992787418	0.784152773604429	0.811794522581209	0.7281962191	0.0527019954285914	0.09802571149718
21	O14979	HNRNPDL	-0.5414918173	0.0899296364391375	0.130001909671085	1.6621934362	1.15090984021301e-05	5.68325390122885e-05
22	O15027	SEC16A	2.0518935103	1.95146975308133e-06	1.12146342358648e-05	1.1444724401	0.00220289994585655	0.00650379984014791
23	O15160	POLR1C	0.6278966477	0.0107955286743655	0.0200510893069104	0.8927764702	0.0005989368120256	0.00212870535739035
24	O15231	ZNF185	2.0795327948	1.26956527872879e-09	1.61003960347878e-08	-0.2676461928	0.249074954419766	0.355457351831789
25	O15260	SURF4	1.2055233621	0.000131374456393467	0.000428613350065724	0.0140713476	0.958665208181005	1
26	O15371	EIF3D	1.0015440256	0.00185755906298567	0.00433689521818412	-0.1591219838	0.586772204108593	0.735772786275494
27	O15446	CD3EAP	0.8937766453	5.88667230130336e-05	0.000219033903673078	0.4968452075	0.0131650591625878	0.0306032847563495
28	O15511	ARPC5	3.061319924	3.78868997608223e-15	2.34898778517098e-13	-0.7927348561	0.000268374724971357	0.00102570614064395
29	O15514	POLR2D	0.3857626529	0.0872148139269265	0.127064924729047	-0.8719406919	0.000446674836837242	0.00163976683523145
30	O43159	RRP8	0.8483000885	0.00033097537134059	0.00099292611402177	-0.8080284056	0.000552357945998779	0.0019884886055956
31	O43175	PHGDH	0.1999190262	0.412357962995511	0.469962775197486	0.5328378033	0.0353044461683756	0.0708628811581064
32	O43395	PRPF3	3.2306243319	1.34210301852889e-13	5.34923917385086e-12	-1.5870853028	2.76484371016111e-07	2.17293350742239e-06
33	O43402	EMC8	3.1120693882	4.69087959509807e-14	2.01346985697286e-12	-2.7314215778	9.36453866646486e-13	3.49222824295671e-11
34	O43432	EIF4G3	-2.188472734	7.95977274429209e-06	3.92200727833114e-05	NA	NA	NA
35	O43583	DENR	1.3894541853	1.13177631039981e-05	5.26275984335912e-05	0.6272863966	0.0216236657056645	0.0458783477709536
36	O43633	CHMP2A	0.1465585131	0.59288473243013	0.6399026705919	0.9359932504	0.00188993462902453	0.00560948682444515
37	O43674	NDUFB5	0.7469140416	0.00107339078870302	0.00269798225268597	-0.8446939631	0.000307083659403465	0.00116566450304172
38	O43684	BUB3	0.7310276443	0.000273974426274261	0.000839987526708998	-0.4784432652	0.0106620858832819	0.0259801044666869
39	O43776	NARS	1.8011744551	1.16600110116964e-05	5.37709598721206e-05	2.0943203246	1.19538659242219e-06	7.32995295133607e-06
40	O43809	NUDT21	-0.1512381877	0.754370912139461	0.787149396732725	-1.5737390071	0.00287638131320487	0.00818888149371591
41	O60231	DHX16	0.4042632531	0.201054293844531	0.262736056124703	1.1054308129	0.00135846338778169	0.00430694642262604
42	O60244	MED14	1.2409769975	5.88800816325479e-05	0.000219033903673078	0.1069700116	0.683245192965274	0.830611803212686
43	O60287	URB1	0.4757672185	0.0679427660887479	0.102188850343723	-1.1016863972	0.000159211717711481	0.000639137686928104
44	O60292	SIPA1L3	0.6644694699	0.149639218606265	0.204153261570406	-0.1759570926	0.697402070709418	0.844143938082116
45	O60828	PQBP1	-0.6561146691	0.000827385312983171	0.00214735350997493	NA	NA	NA
46	O60841	EIF5B	2.1450559358	2.84454587680982e-10	4.66840176252906e-09	-1.0783145516	3.77690073464509e-05	0.000167262746819997
47	O60884	DNAJA2	0.1384343729	0.640989378638497	0.685195542682531	1.4979962613	2.54129503255775e-05	0.000115288018550181
48	O75122	CLASP2	1.8779648069	1.71514877937936e-08	1.70902324802443e-07	-2.674324629	1.26547277615911e-11	3.07014699607297e-10
49	O75146	HIP1R	1.4322998688	2.29483052408915e-07	1.73042626005641e-06	0.0431128727	0.836231997592633	0.95034104818063
50	O75352	MPDU1	0.5886115973	0.00709064721110894	0.0139148376277641	2.6569298661	4.95493996208724e-13	2.43753485572897e-11
51	O75369	FLNB	1.4575063567	7.75921236076306e-06	3.86575044402302e-05	0.252891218	0.343796805050966	0.467899066386437
52	O75400	PRPF40A	0.7113479437	0.000854567319188758	0.00220763224123763	0.3079121936	0.114995282545618	0.188174098711011
53	O75475	PSIP1	0.3375872089	0.0777863194888778	0.11574604339945	1.1760290142	8.90524665567072e-07	5.84603251042854e-06
54	O75477	ERLIN1	0.0907242432	0.761891305520126	0.793162963582519	0.4766551231	0.119747206492361	0.193678090500688
55	O75494;Q8WXF0	SRSF10	0.0658178944	0.863012675661625	0.880367592356831	-0.5554718937	0.153381540850531	0.23512884558955
56	O75528	TADA3	0.5372107324	0.02001260756035	0.0343601077497702	-4.9116273974	1.18924222331741e-18	2.21199053537038e-16
57	O75533	SF3B1	0.9764075293	3.62711254117494e-07	2.52991099746952e-06	-1.2445553375	4.35111198944936e-09	5.16578827683562e-08
58	O75592	MYCBP2	1.5249764357	1.61563677192481e-05	7.15496284709559e-05	-0.8811066599	0.00521820933039795	0.0140664773254206
59	O75607	NPM3	0.4016712025	0.142446119382666	0.195775701023467	0.4617459917	0.0938968098475254	0.157814517755781
60	O75643	SNRNP200	0.2941330867	0.147830588312835	0.202180069310201	0.2102785414	0.296055853279808	0.410943199328689
61	O75691	UTP20	1.1563685562	9.21219181430085e-07	5.58739460041291e-06	-0.0147205501	0.935858154930348	1
62	O75746	SLC25A12	2.1961571284	3.04246254260833e-07	2.20479753087721e-06	-2.3170227915	1.20320418910156e-07	1.04904365237292e-06
63	O75934	BCAS2	0.2393769742	0.409139173082815	0.469119859756717	0.4348629199	0.139555612254726	0.21874166190488
64	O75962	TRIO	-1.9965712538	3.53895338342927e-10	5.64210282272438e-09	NA	NA	NA
65	O94762	RECQL5	-0.2315927839	0.409428981543945	0.469119859756717	NA	NA	NA
66	O94763	URI1	0.3751223444	0.173297295594081	0.233011785401198	0.0115631878	0.965904852676062	1
67	O94901	SUN1	1.0043449786	0.0142842475823882	0.0253841087610593	NA	NA	NA
68	O94905	ERLIN2	0.2254108448	0.283404309341443	0.350642138830433	1.0582889374	2.30509697470337e-05	0.000106301166271445
69	O94973	AP2A2	0.5173446195	0.0101451914808832	0.0190606627822654	-1.056255846	5.92639209607246e-06	3.27418494020637e-05
70	O94979	SEC31A	-0.2513583211	0.1931225161887	0.254757361780838	NA	NA	NA
71	O95104	SCAF4	0.2111412844	0.390890199661505	0.455358520691273	0.0191727105	0.937454232762504	1
72	O95239;Q2VIQ3	KIF4A	0.2543090742	0.486596586332321	0.532393912104775	0.5057928375	0.172227820782239	0.256960224589544
73	O95251	KAT7	-0.45407038	0.0237725166319021	0.0397157613191658	-0.0145105617	0.939416799389671	1
74	O95359	TACC2	0.9573698835	2.38609157540481e-05	0.000103212333261696	-1.4602604801	2.67100037225391e-08	2.76003371799571e-07
75	O95425	SVIL	1.3530349265	4.89738244317524e-07	3.33260902840461e-06	0.2045291365	0.325247349713112	0.447014830393883
76	O95478	NSA2	0.1704973009	0.398476943100707	0.461636947759886	-0.2425803708	0.232886224674296	0.335789440228055
77	O95573	ACSL3	1.2042263603	7.72077374628793e-06	3.86575044402302e-05	-2.0891950928	4.46109774436419e-10	7.11226440387205e-09
78	O95782	AP2A1	-0.3846092107	0.0520451798202157	0.0811206992728502	0.5112500521	0.0118470629084447	0.0282506884739835
79	O95819;Q9UKE5	MAP4K4;TNIK	1.7280906463	2.29643243338297e-06	1.2814092978277e-05	-0.5531687657	0.0647004735796411	0.115714308517435
80	P00338	LDHA	0.9215888137	0.000110008514785434	0.00036978765813417	NA	NA	NA
81	P01857;P01860;P01859	IGHG1;IGHG3	0.4442389741	0.298118071815185	0.366409436283862	-1.2352959293	0.00660355461044642	0.0172994529231413
82	P02751	FN1	0.11221157	0.659046069355752	0.701808600573492	-1.6386455825	6.54767789264383e-07	4.51062254826575e-06
83	P04075	ALDOA	1.2881521928	1.29203883908601e-05	5.86144448951214e-05	-0.2124176947	0.384628260354858	0.512500852613781
84	P04083	ANXA1	0.2492915346	0.353996571812259	0.418063706720703	0.1222846063	0.647270160795745	0.797299668264957
85	P04150;P08235	NR3C1	0.7462806302	0.0108520232449587	0.0200510893069104	-0.402775168	0.150639889317356	0.232845036673365
86	P05023;P13637;Q13733;P54707;P20648	ATP1A1;ATP1A3	0.8962183505	0.000491826425267851	0.00135860963019535	0.2777854859	0.228341827927676	0.330089999957625
87	P05141;Q9H0C2	SLC25A5	0.5788866194	0.0504633135618421	0.0790969914817637	0.3043699894	0.29075410189488	0.404590495903599
88	P05198	EIF2S1	-0.1229533705	0.602893834457654	0.649449342909983	1.3566788133	4.00616443990442e-06	2.25801995703704e-05
89	P05386	RPLP1	0.7329710508	0.0256086166948543	0.0424023979695214	-0.0524376958	0.866792881337116	0.977111975325476
90	P05412	JUN	4.0944147635	1.51475957937698e-09	1.87830187842746e-08	-1.5849204831	0.00163289198437445	0.0050619651515608
91	P06576	ATP5B	1.394789096	2.91934115209941e-06	1.5970513361485e-05	0.704036619	0.00595651207632223	0.0156779893329613
92	P06753	TPM3	1.3068606968	8.35750696886914e-05	0.000288509280370349	0.4662804058	0.108774406600023	0.180643210960752
93	P07199	CENPB	0.6766958326	0.113356410121377	0.158132192119321	0.8619817564	0.0468163818114867	0.0894641816808547
94	P07437	TUBB	0.832365116	0.00137030101208751	0.0033684051310345	0.6142338484	0.0136871385244639	0.0314608300870938
95	P07910;O60812;B7ZW38;B2RXH8;P0DMR1	HNRNPC	0.2377236481	0.265518656769365	0.332195987617277	0.3037587187	0.157896482323918	0.240071490835821
96	P07951	TPM2	0.784830444	0.00157577082600384	0.00377373442450705	0.535485307	0.0234430503278762	0.0495500836475565
97	P08238;Q58FF7	HSP90AB1	1.3417775017	1.4063218340185e-05	6.32844825308325e-05	2.1773031544	3.95475945018945e-09	4.79729515914285e-08
98	P08651	NFIC	0.1559411085	0.467271634687048	0.517336452689232	0.2393856285	0.267748789965144	0.380162404072647
99	P08708	RPS17	1.3041635672	2.52959363387432e-05	0.000108577942130913	0.8190155207	0.00353622134429527	0.0098660575505838
100	P08865	RPSA	1.7533551641	0.000989400624507375	0.00249812465373355	1.3692467821	0.00753191883749852	0.0192789482170834
101	P09382	LGALS1	2.7831965188	3.1928871115876e-14	1.48469250688823e-12	0.6595797384	0.00160611052975657	0.00500675796426908
102	P09496	CLTA	0.3784630852	0.152829371348938	0.207490971320456	NA	NA	NA
103	P09651;Q32P51	HNRNPA1	0.3537689526	0.188039315038474	0.249230256036742	-0.4899677948	0.0724340289619327	0.12630683800237
104	P09661	SNRPA1	0.7588580848	0.000306349742644312	0.000934115608718722	NA	NA	NA
105	P0CAP2;Q9BZD3	POLR2M;GCOM2	0.1697630861	0.34634843786994	0.411891012908843	0.3496550153	0.0589250164146983	0.107803800522628
106	P11413	G6PD	0.9062740471	0.00254066352483151	0.00567076098742393	0.1166908426	0.670709258578224	0.817152328136788
107	P11940;Q9H361;Q5JQF8	PABPC1	-0.0286700744	0.841273987072777	0.861341073002953	-0.5557070541	0.000574411779036925	0.00205462674809362
108	P12081	HARS	0.4131573193	0.0713227662698151	0.106984149404723	-0.0898123269	0.686089236174198	0.832256073446092
109	P13797;P13796	PLS3	0.1884094183	0.474173757675034	0.522903076645591	0.0588890689	0.822202690766613	0.938219021365583
110	P13984	GTF2F2	0.507505943	0.0299281827901012	0.0489733900201656	-0.3586761154	0.116586772212399	0.190220523083388
111	P14635	CCNB1	-0.7496315266	0.0121342671406666	0.0219835099496492	0.9846269648	0.00152574574218948	0.00478295575360522
112	P14923	JUP	1.4563753255	2.45752644136116e-07	1.8283996723727e-06	-1.7450725282	9.22410674322062e-09	1.0092257966112e-07
113	P15407	FOSL1	1.7855379739	1.12972074903566e-06	6.70621465916913e-06	-0.0285168586	0.920586546267308	1
114	P15559	NQO1	0.9143058517	0.0157347369712304	0.027437447593583	-0.2521259201	0.482464923007983	0.626082388461522
115	P16989;Q9Y2T7	YBX3	2.7857147058	2.71286547815482e-13	9.46111835506493e-12	-2.4196107659	6.44423491102451e-12	1.71232527635794e-10
116	P17302	GJA1	0.4552435234	0.18691479758963	0.248329659654794	0.5426342758	0.118225635767624	0.192151529896635
117	P17987	TCP1	1.4312061068	5.32882891992517e-06	2.75322827529467e-05	-0.1167319214	0.645787144655772	0.797232802473276
118	P18583	SON	0.3699564409	0.0945117765212645	0.136272794053916	1.8712188963	2.9670951783504e-09	3.76281615799892e-08
119	P19338	NCL	0.5294757767	0.0572090641991067	0.0876996094041251	-0.0694647323	0.796096399284994	0.927394135283981
120	P19387	POLR2C	-0.1475061109	0.272034489199097	0.338394487633704	0.4580349549	0.00176308685732464	0.00528926057197392
121	P19388	POLR2E	0.1010851588	0.771163433004069	0.801320662227692	0.0411181063	0.90575772029759	1
122	P19447	ERCC3	1.0460870204	0.00897350505243732	0.0170667175902921	0.3436870214	0.361977385943284	0.489063877376156
123	P20020;P23634;Q01814;Q16720	ATP2B1	2.5200661466	6.20782792212392e-09	6.92793596109029e-08	-0.0759497136	0.800956715745123	0.92826692135317
124	P20290	BTF3	0.8800953614	0.000233788677994639	0.000732888102927014	-0.0929434703	0.656192206594064	0.804245324806225
125	P21291	CSRP1	1.8749171523	3.5758094550864e-06	1.91855930378674e-05	0.8883273958	0.010107936093798	0.0247378435979793
126	P22314	UBA1	3.4160579514	7.80401981598106e-16	7.25773842886239e-14	-2.0512699147	8.64311812263494e-11	1.55576126207429e-09
127	P22626	HNRNPA2B1	0.0851100029	0.717048381801189	0.754011794691898	0.2115202032	0.370900835317728	0.498270957253354
128	P23193;Q15560	TCEA1	0.3607717437	0.222589566916446	0.285528685837648	-0.3675037646	0.214323580686882	0.311438953185625
129	P23396	RPS3	0.8290412789	0.00041731119611334	0.00119415203810894	-0.4232977687	0.0490797670935726	0.0928356272481814
130	P23528	CFL1	1.780262208	1.26861638890548e-05	5.80236020499392e-05	-0.1025193184	0.759616921308114	0.894232578248792
131	P24928	POLR2A	0.2816086934	0.0372508445092405	0.0602491919888586	0.2417659121	0.0706734175845959	0.12479673105128
132	P25705	ATP5A1	-0.9353528404	0.000101629230110663	0.000345787258547256	2.2378217359	3.03219103649274e-11	6.50754845524211e-10
133	P26196	DDX6	0.5416927106	0.0948182824964111	0.136362375342777	-0.3421332458	0.283560790144485	0.400574483292715
134	P26232	CTNNA2	-0.2416877871	0.47994278805137	0.528221056671922	-0.2679893486	0.43397985565128	0.569790022243328
135	P26368	U2AF2	0.8607308628	0.00534795593650661	0.0108514887729843	-0.0665730825	0.815994836759671	0.938166323091274
136	P26373	RPL13	0.8134063998	8.3760758817198e-05	0.000288509280370349	-1.7534084004	1.97590847661263e-10	3.34108160590863e-09
137	P26599	PTBP1	0.2734994211	0.182799649807493	0.244024412900912	-0.60096912	0.00577796375810499	0.015352875128679
138	P27635;Q96L21	RPL10	0.5346376665	0.0217079840367145	0.0368177966336981	1.249602698	5.23963068865557e-06	2.92371392426981e-05
139	P27695	APEX1	0.699645711	0.00268731348900581	0.00590362569631985	0.3067286857	0.157794537500386	0.240071490835821
140	P28289	TMOD1	1.4006315863	9.32908524079683e-06	4.47953149962682e-05	0.9450979367	0.00101044906903192	0.00335613440785602
141	P28290	SSFA2	1.6094046233	8.06116480566169e-08	6.81534842660488e-07	1.1640839677	1.42357730952641e-05	6.84789774754946e-05
142	P29083	GTF2E1	0.339654714	0.136570270383749	0.188163483639832	NA	NA	NA
143	P29372	MPG	0.3366860014	0.302768489416723	0.371307290317652	-0.2155541776	0.506821892152675	0.651628147053439
144	P30050	RPL12	0.8795455069	0.000268970225351315	0.000832664743744458	-0.0137806655	0.947899832334121	1
145	P30876	POLR2B	0.4028100594	0.0101949070040899	0.0190897923096717	0.1516182132	0.306636148430682	0.424573128596329
146	P31942	HNRNPH3	0.231360657	0.349000754171277	0.413465861629666	-0.383748709	0.125754722354696	0.20164119274115
147	P31943	HNRNPH1	0.1804710234	0.31257040764068	0.380817221536025	-0.748153521	0.00023083447103292	0.000898938004693753
148	P32969	RPL9	0.5319441023	0.0974866756092239	0.138769298443742	-0.0790849194	0.800290224004506	0.92826692135317
149	P33176;O60282	KIF5B	1.1984612392	0.000398697568175048	0.00116478137718155	1.0913272408	0.00102257164799008	0.00337630165431044
150	P34897	SHMT2	-0.0669477597	0.814439779069273	0.838482281772425	1.1573650701	0.000360927327961771	0.00136079357434235
151	P35052	GPC1	1.4625278535	2.90747431062735e-05	0.000122906868585611	-1.899431485	5.82280772281604e-07	4.14371447366595e-06
152	P35222	CTNNB1	1.1651446675	0.000456045411648435	0.00128521888737286	-0.7588543963	0.0147793017404327	0.0332534289159736
153	P35269	GTF2F1	-0.1742090489	0.435617662027391	0.489083813704797	0.1997021792	0.372363779882883	0.498270957253354
154	P35606	COPB2	1.7747804252	2.8796191083679e-07	2.1142466611438e-06	-0.5300563198	0.0511552717119162	0.0961099044284486
155	P35611	ADD1	0.3440274752	0.179068212284802	0.239616456726426	-1.6815650061	3.65763186021953e-07	2.72127810400333e-06
156	P36954	POLR2I	0.5064679665	0.0987606097497045	0.140224987888893	-1.0381544244	0.00165450054995883	0.00507258959822542
157	P37198	NUP62	-0.8291936005	0.0014999526761111	0.00362326230852811	-0.8892708662	0.000774960174270553	0.00265293114872987
158	P37802;Q9UI15	TAGLN2	2.1523074067	2.15950645358252e-07	1.65069123438226e-06	2.1195305731	2.80971495714782e-07	2.17752909178956e-06
159	P38919	EIF4A3	-0.2642726119	0.274766009036509	0.340709851205271	0.9555401099	0.00042760887701421	0.00158017055214523
160	P39023	RPL3	0.744910938	0.000744494817809336	0.00195956654876231	-0.3059441546	0.128682696445832	0.204572491785682
161	P39060	COL18A1	1.7996042072	5.79118824558341e-07	3.84003270854687e-06	0.1989555322	0.474338509475654	0.616971767569732
162	P39656	DDOST	0.7178443571	0.0229863898042398	0.038517734266564	-0.0381949021	0.898681265875477	1
163	P40227	CCT6A	1.8064847935	1.77513359985902e-06	1.03179640491806e-05	-0.0234482204	0.937225941172925	1
164	P40937	RFC5	0.6718793085	0.00591864586866006	0.0117950156954011	0.1378624681	0.543851798914031	0.69285229176719
165	P41091;Q2VIR3	EIF2S3;EIF2S3L	0.7874631836	0.000149280364155497	0.000478726685050387	-0.0510176414	0.776144358252745	0.909849898960151
166	P42224	STAT1	0.4489621783	0.05628917561003	0.0867661878187755	-0.4719636334	0.0455565861270096	0.0876571553754185
167	P42566	EPS15	0.2829172375	0.0824033471483071	0.121002809759883	0.0753622324	0.634367954849384	0.785359725740551
168	P42677	RPS27	0.8882807614	0.00999782976039162	0.0188472601564139	-0.2003154963	0.536365122254585	0.684878119492125
169	P42696	RBM34	0.7344540613	0.0123200448905345	0.0222478480547516	0.0432097653	0.87548675868177	0.984922603516991
170	P42704	LRPPRC	-1.2404038956	6.50712135729404e-05	0.000234256368862585	2.756530136	6.78127554458354e-11	1.35141134067058e-09
171	P43243	MATR3	0.2379746451	0.160727075685364	0.216632145488969	-1.1112197744	3.72823178867758e-07	2.73730702379222e-06
172	P43246	MSH2	1.3767460019	4.03057044776398e-06	2.12175312250217e-05	-1.3102136078	8.37559597721359e-06	4.53346232607647e-05
173	P45880	VDAC2	1.4392699634	6.27261805746767e-05	0.000231704993014519	0.1626583439	0.594935115830074	0.744335862406236
174	P46778	RPL21	0.9431629907	0.00200102379546195	0.00461393090028003	-0.2683692088	0.337423265010982	0.461475935970902
175	P47755	CAPZA2	1.8032226545	1.98566253186919e-07	1.5605629475817e-06	0.4039553762	0.129190024156442	0.204795549657087
176	P47756	CAPZB	2.2194308529	5.15843458530693e-11	9.59468832867089e-10	0.4588307177	0.0360978143805025	0.072195628761005
177	P48643	CCT5	3.1649770209	4.37852211979302e-13	1.43718549579089e-11	0.448627151	0.0713100164161186	0.125523625111023
178	P49207	RPL34	0.9662729917	0.000987563959002993	0.00249812465373355	-0.0984814131	0.708313958712246	0.848152766011659
179	P49458	SRP9	0.2661361754	0.409001675710146	0.469119859756717	0.65623643	0.048588315370187	0.0922186393760692
180	P49711	CTCF	0.7594384422	0.0567842829168353	0.087288236549846	0.1458232198	0.704982453094297	0.847802174195297
181	P49750	YLPM1	-0.6962178875	0.0225708415130998	0.037935330012981	-0.4157320407	0.159606370244865	0.241640669907245
182	P49756	RBM25	1.5753733213	1.11834450299131e-08	1.17742685409274e-07	-1.7453601758	1.51561364188608e-09	2.01360098136293e-08
183	P49757	NUMB	-0.1330437064	0.754704170702523	0.787149396732725	0.1344256409	0.752244119049047	0.887425408941582
184	P49790	NUP153	0.5753842095	0.0222273726643279	0.0374709182679606	-1.2184857001	2.26485898151683e-05	0.000105315942640533
185	P49792;P0DJD0;P0DJD1	RANBP2	1.4895888511	3.5029779114589e-06	1.89772978115929e-05	3.2300132204	1.14694001427308e-12	3.76466192920223e-11
186	P50416	CPT1A	0.3387972948	0.198429606708863	0.25991483695668	0.1469574029	0.571938482550416	0.72041009765944
187	P50579	METAP2	2.035545733	1.28580583704555e-08	1.30450846740258e-07	0.0096983874	0.969376851498537	1
188	P50914	RPL14	0.7784979307	0.000328797788698568	0.000991725222128654	-0.2335577736	0.225910307089893	0.327423250275741
189	P50990	CCT8	1.6210918646	1.24339699303471e-06	7.30332128540387e-06	0.601675445	0.0281124335941292	0.0587518275113262
190	P50991	CCT4	0.5741041599	0.0082372006514091	0.0158495102189182	-0.3154677262	0.128102776932236	0.204353399086
191	P51114	FXR1	0.4087666419	0.0108308922448299	0.0200510893069104	-1.043266849	1.93682127720307e-07	1.56629894591205e-06
192	P51116	FXR2	-0.5123713504	0.0406676790745134	0.0652085198953404	1.2531912388	1.65346313777438e-05	7.81891890574664e-05
193	P51572	BCAP31	1.2172357907	0.000405962740627963	0.00117371611020934	-0.0369882523	0.902907787742689	1
194	P51610	HCFC1	0.1967351545	0.553339456517477	0.600707036452825	-0.0372767716	0.910278286067733	1
195	P51659	HSD17B4	1.210490088	0.000969709452810211	0.00247076655099588	-0.2225632853	0.500229814181778	0.644637959153423
196	P51991	HNRNPA3	0.5078492976	0.00838620954589695	0.0160807729436787	-0.4384760049	0.0207096553226423	0.044275814827718
197	P52272	HNRNPM	0.1558691061	0.483586835793154	0.530866221518695	-0.5798738366	0.013700684070186	0.0314608300870938
198	P52294;O15131	KPNA1	1.0069754654	0.000640296625785175	0.00170950008223985	-0.9116363336	0.00164606245975969	0.00507258959822542
199	P52434	POLR2H	0.4269815665	0.0241444942983386	0.0402167994581282	-0.5185150505	0.00735269368759785	0.0189069266252516
200	P52435;Q9GZM3;Q9H1A7	POLR2J;POLR2J2;POLR2J3	-1.4848689573	2.24858455155085e-08	2.20124592941294e-07	NA	NA	NA
201	P52943	CRIP2	1.2767236977	0.00355826624477548	0.00752088092645726	0.8716939876	0.0378341848144853	0.0751298047205794
202	P52948	NUP98	0.2079179147	0.316896710265919	0.384409487670397	-0.0252782059	0.902214943724625	1
203	P53355	DAPK1	0.7634491117	0.00174995332957153	0.00415520833149325	-0.4027862318	0.0772082480141643	0.133381431553881
204	P53985	SLC16A1	2.1926460625	5.05699589722008e-07	3.39976350680579e-06	0.7414670314	0.0339448876618207	0.0688772629647126
205	P54098	POLG	-2.1256658205	4.90456045495198e-12	1.24397487902873e-10	NA	NA	NA
206	P54259	ATN1	0.9294338872	4.56996445894003e-05	0.000179580293527362	-1.4640788354	3.65297902907852e-08	3.70611326950148e-07
207	P54652	HSPA2	0.6905405593	0.00138573034953695	0.00339139269755096	-0.4927600354	0.016850599291735	0.0371912954729023
208	P55060	CSE1L	0.4917180768	0.147326214003411	0.201985325341286	-0.4982540975	0.142235052583939	0.222316972946325
209	P55072	VCP	2.8024632201	2.6655383204814e-11	5.63049343228057e-10	1.2822918356	2.98591461689561e-05	0.000134366157760302
210	P55196	MLLT4	0.8637050678	0.0011347244589748	0.00282098274358829	-1.2756225488	1.16706501011672e-05	5.71247610215026e-05
211	P55209	NAP1L1	1.1915123311	0.00442405747982266	0.00924578304771927	-0.0457295457	0.905705542852845	1
212	P55265	ADAR	0.5891837576	0.0183466008087514	0.0315969236150719	-0.1493073022	0.52919925924089	0.678834911853831
213	P56537	EIF6	0.6763915893	0.0120050788730928	0.0218203062253609	-0.4906120752	0.0609128282269793	0.11071452166337
214	P57723	PCBP4	-0.9656345552	3.09114616735261e-05	0.000129688688825771	NA	NA	NA
215	P58876;Q99880	HIST1H2BD;HIST1H2BL	1.3006054896	0.00345663661906388	0.00733385259862222	2.6537399599	5.84343440691682e-07	4.14371447366595e-06
216	P59998	ARPC4	2.9167370889	8.21072807181725e-10	1.13616533077889e-08	0.3131457056	0.324174415266645	0.446640305478489
217	P60468	SEC61B	1.1181618426	0.000104248804475328	0.000352550502407473	-0.2103595598	0.397687598763964	0.527101377934185
218	P60866	RPS20	0.5895444238	0.0508353796986642	0.0794569800332062	0.3855469893	0.192156597163995	0.282658729905863
219	P60981	DSTN	1.4916083559	0.00163913841786362	0.00390871468875171	0.8690190539	0.0508989382049424	0.095951376751209
220	P61158;Q9P1U1;Q9C0K3	ACTR3	1.8375314387	4.12372431464325e-05	0.000163194196281626	1.4185026617	0.000786244793980119	0.00267514996976162
221	P61619;Q9H9S3	SEC61A1;SEC61A2	1.1169349862	0.000439907456227361	0.00124603228718207	-0.7053250237	0.0173796268264666	0.0378821553483139
222	P62263	RPS14	0.5854935737	0.00495503061647381	0.0102026091660236	0.1002719129	0.603444678806321	0.753293357436079
223	P62280	RPS11	0.6853276964	0.00262307200565113	0.00580823086965607	0.1632090565	0.435322407102176	0.570211040288766
224	P62304	SNRPE	0.9201860099	0.0073578517543638	0.0143555289473252	-0.2883671297	0.370594068059379	0.498270957253354
225	P62306	SNRPF	0.6726787874	0.034112753982617	0.05549538403003	-0.8204954201	0.0112673930866251	0.0271000230273138
226	P62310	LSM3	-1.8690350394	2.013803070965e-10	3.40515791999536e-09	NA	NA	NA
227	P62314	SNRPD1	0.2569453129	0.484248936833362	0.530866221518695	0.3947954586	0.285562202426146	0.401369543964205
228	P62316	SNRPD2	0.275185772	0.354380167166474	0.418063706720703	-0.4644830345	0.123555452244677	0.199259948995751
229	P62487	POLR2G	-0.3171874454	0.260362876232844	0.326477494242532	-0.1644629784	0.555935963268346	0.703429178013009
230	P62750	RPL23A	0.8014402363	0.0019659953100957	0.00455197254370706	0.1969837976	0.405318920121532	0.53594302708013
231	P62829	RPL23	0.7967209371	0.0369537982511103	0.0599424983259289	0.1044036315	0.77548842156184	0.909849898960151
232	P62854;Q5JNZ5	RPS26;RPS26P11	-0.3073072614	0.335777320423806	0.402068121880866	0.2557555218	0.421808859688327	0.555116376665298
233	P62857	RPS28	0.5169431855	0.136359070920157	0.188163483639832	0.8556504212	0.0172368705575398	0.0377183285141459
234	P62899	RPL31	0.5855369974	0.0457711963491866	0.0727644659910146	-0.0948516759	0.736697032345625	0.872774828129212
235	P62910	RPL32	0.621360246	0.112663803891276	0.157559906193815	-0.6841248633	0.0822374333426823	0.140010074918582
236	P62913	RPL11	0.9516912904	8.01270304175179e-06	3.92200727833114e-05	-0.5464749066	0.00374667545748447	0.0104012184342106
237	P62917	RPL8	0.9224353564	1.84631233428572e-05	8.04876783227681e-05	0.1647028418	0.359264508479019	0.486576688668186
238	P62937;F5H284;Q9Y536;P0DN26;A0A0B4J2A2;A0A075B767;A0A075B759	PPIA	1.5479841539	0.00206035592821089	0.00473118768700278	1.3755423026	0.0053153192531328	0.0142593660733082
239	P62995	TRA2B	0.3930924432	0.233681921261615	0.298385611130392	-0.7161032386	0.035254050389305	0.0708628811581064
240	P63010	AP2B1	0.2093038372	0.252538466506425	0.318815530114446	-1.6580832603	9.99208366233555e-10	1.39389567089581e-08
241	P63104	YWHAZ	1.5688639254	4.64870140271266e-08	4.25241866018634e-07	-0.38082493	0.0767974562843838	0.133083790703994
242	P63167	DYNLL1	0.8136656909	0.0291604231842174	0.0479985726749065	-0.9992796609	0.008739785042369	0.0217714288109013
243	P63220	RPS21	-0.5121100098	0.185991692825718	0.247692994264321	2.7700117377	8.36719218038104e-08	7.53047296234294e-07
244	P67809	YBX1	0.4194476237	0.104621463337893	0.147049814968625	0.4533714634	0.0806668906143043	0.138074002953318
245	P78347;Q6EKJ0;Q86UP8	GTF2I	0.3463797391	0.189796724711603	0.250963441680271	0.9536811022	0.000998628137831232	0.0033367335383822
246	P78371	CCT2	0.5478443169	0.0867204808061517	0.126675466727311	0.6277185896	0.0516463539216855	0.0967069311687937
247	P78406	RAE1	0.2164223801	0.411696604088502	0.469962775197486	-0.5442638192	0.0457517831617987	0.0877302233824181
248	P83111	LACTB	1.2373910048	1.04286617282659e-05	4.89007835661544e-05	-0.8467393	0.000951932786245124	0.00319987045014927
249	P84090	ERH	0.0368593033	0.88941390120833	0.902350830680451	0.1817496482	0.494838889336055	0.639166898725738
250	P84098	RPL19	0.8307694202	0.00196218631385485	0.00455197254370706	0.1444044174	0.554776677129882	0.703429178013009
251	P84103	SRSF3	0.5466965004	0.00792186230339461	0.0153486082128271	-0.4881396427	0.0163034223193661	0.0363892386168251
252	P85037	FOXK1	0.6956806675	0.0494148705708036	0.0776718247281927	0.3064029628	0.372310435353173	0.498270957253354
253	P98160	HSPG2	-0.0428567405	0.849825692678202	0.868503180429371	0.3224308322	0.162145479109835	0.244532911738616
254	Q00403	GTF2B	1.9295619345	8.81764710333968e-07	5.40686492710279e-06	NA	NA	NA
255	Q00688	FKBP3	1.0216643363	0.000270093760963704	0.000832664743744458	-0.3765086435	0.132918224883435	0.210108695424807
256	Q00839	HNRNPU	0.30454083	0.102975988954436	0.145102529890342	-0.0935330099	0.608112229045589	0.757425499570176
257	Q01081;P0DN76;Q8WU68	U2AF1;U2AF1L4	0.5080076735	0.101717917077083	0.143692652478512	0.1827228588	0.547006657319494	0.695284088346874
258	Q01082	SPTBN1	0.2137480778	0.404499072576513	0.467309487572866	-0.9119565847	0.00126303127758753	0.00409750844705722
259	Q01167	FOXK2	-0.5864743894	0.00590733343801712	0.0117950156954011	NA	NA	NA
260	Q01650	SLC7A5	0.3727441379	0.0847047870895148	0.124055829910628	0.5443990425	0.0145550553420122	0.0328814610560438
261	Q01780	EXOSC10	0.4703042106	0.0678707258539798	0.102188850343723	0.0938334643	0.70694843588441	0.848152766011659
262	Q01813	PFKP	1.8895493986	3.43008121427078e-07	2.4538273302091e-06	0.5503654759	0.0591617029588919	0.107883105395626
263	Q02040	AKAP17A	4.6709361899	1.28454531638676e-15	1.02396612363402e-13	-4.3342822211	7.61684578866007e-15	7.08366658345387e-13
264	Q02978	SLC25A11	0.5080053737	0.0731807469588636	0.109476827890203	1.1679593357	0.000216888960881665	0.000852281973042036
265	Q03135;P56539	CAV1	1.4307209323	5.48099719683298e-05	0.000208054179308354	-1.1429696814	0.000697230052051085	0.00241648676425159
266	Q03701	CEBPZ	0.8109185817	0.000420909680539661	0.00119830409051597	-0.2417453155	0.239288601712242	0.343246888831442
267	Q06210	GFPT1	1.855945568	8.34816820106352e-10	1.13616533077889e-08	-0.5540334325	0.00968902080370187	0.0238170643544742
268	Q06787	FMR1	0.2738678678	0.2674979317634	0.33392359267109	0.4396625294	0.0804274054028576	0.138074002953318
269	Q06830;P32119;Q13162	PRDX1	2.421456208	1.44986351886578e-12	4.04511921763553e-11	-0.6415995823	0.00258074570001468	0.00746143057309944
270	Q07020	RPL18	0.9416647157	0.000253393716602113	0.00078990890426804	0.3428040652	0.135334482214481	0.213323844846555
271	Q07954	LRP1	-0.884731984	0.000353620190505992	0.00104968098476522	NA	NA	NA
272	Q08AF3	SLFN5	1.8478440697	9.52887505598762e-10	1.26597911458121e-08	1.2893052782	7.14832832892893e-07	4.80574362354499e-06
273	Q12802	AKAP13	0.9274672749	0.00643772711534941	0.012738481313351	0.9575787231	0.0050953782526263	0.0138693710486121
274	Q12830	BPTF	2.7664044731	4.63154183129407e-10	7.17888983850581e-09	-3.8155787741	4.28160269824477e-13	2.38913430562058e-11
275	Q12874	SF3A3	0.9976923465	0.00533426063850053	0.0108514887729843	-1.6066543162	4.41739816618657e-05	0.000192570951307196
276	Q12996	CSTF3	1.4251385893	2.2054906019367e-06	1.24309470290978e-05	-1.2913796826	9.62534128282233e-06	5.06692493944798e-05
277	Q13011	ECH1	1.06321251	0.0011330584462238	0.00282098274358829	-0.4230377327	0.157523105660435	0.240071490835821
278	Q13148	TARDBP	-0.1413978492	0.49867413368785	0.543476887886368	-0.4428641084	0.0411036026129801	0.0810452659294802
279	Q13151	HNRNPA0	0.086312318	0.719985114855459	0.755172357310801	-0.6377320093	0.0126731570226622	0.0298380659014578
280	Q13247	SRSF6	0.1889839672	0.38845140670012	0.453464194432358	-0.4036133093	0.0723111234221609	0.12630683800237
281	Q13347	EIF3I	0.1532978641	0.702819562942153	0.741348423670551	-1.0425758324	0.0143680641423514	0.032590974761919
282	Q13409	DYNC1I2	1.1861855611	9.95161835555941e-05	0.000340675033276206	-0.0345566777	0.894688291136817	1
283	Q13425	SNTB2	2.0914676113	6.09613966972948e-12	1.4173524732121e-10	-0.0441631525	0.805259808217069	0.929481101828882
284	Q13435	SF3B2	1.8543813009	3.54456075629288e-07	2.50362645824231e-06	-0.2969154958	0.288868655200366	0.402971774004511
285	Q13492;O60641	PICALM	1.1999371339	0.00969998877134522	0.0183477753708835	-1.6687805612	0.00063479616764815	0.00222777522985955
286	Q13595	TRA2A	0.2349489894	0.455527400289682	0.506343205899686	0.360933903	0.25508203004797	0.363101461139712
287	Q13601	KRR1	0.3724218213	0.213838328109579	0.275569947078857	-0.5672183842	0.0631969812198029	0.114122703950324
288	Q13765;E9PAV3	NACA	4.977163243	1.60793265759785e-17	2.243066057349e-15	-4.8895104757	2.48532984506884e-17	3.46703513387103e-15
289	Q13769	THOC5	0.571310841	0.0176072130423411	0.0305118785019451	-1.0792405078	5.86958749987591e-05	0.000248123471585663
290	Q14126	DSG2	2.00364973	5.84951219043878e-07	3.84003270854687e-06	-0.7791646837	0.0169293710575577	0.0371912954729023
291	Q14155	ARHGEF7	-0.0674454095	0.679281449823027	0.71787698674479	-0.4876683682	0.00555935185904652	0.0148426714705644
292	Q14161	GIT2	0.1514105977	0.407562098761672	0.469119859756717	-0.8717516863	5.03040768545009e-05	0.000214272327364973
293	Q14191	WRN	-0.1471372342	0.617687908057735	0.662826639800416	NA	NA	NA
294	Q14204	DYNC1H1	1.4502052366	2.89493356655028e-05	0.000122906868585611	0.6654189228	0.028453545986052	0.0590753471058003
295	Q14651	PLS1	1.0087160889	0.00229696798462877	0.00523146177723614	-1.0415559708	0.00173904110219634	0.00527383116861716
296	Q14684	RRP1B	0.633093562	0.000549402800194176	0.00149544762199195	-0.6394118534	0.000495962401406384	0.00179705857132963
297	Q14690	PDCD11	-0.6984996785	0.00467924453066759	0.00967043869671302	-1.3320530738	3.18211590300752e-06	1.83053677719402e-05
298	Q14847	LASP1	2.0818838493	1.50874549573669e-07	1.20268569517296e-06	0.4730079135	0.118459007678212	0.192151529896635
299	Q14966	ZNF638	1.2552259176	2.44660812988865e-06	1.3516904321563e-05	1.2297730386	3.3507546702513e-06	1.90787867959207e-05
300	Q15021	NCAPD2	-0.565105688	0.0250597473004288	0.0416170803382121	1.4651332581	1.61040216070704e-06	9.55962133696307e-06
301	Q15050	RRS1	0.4245633996	0.0554190755544479	0.085661618170033	-0.5369031737	0.0175538876353125	0.0381131101186941
302	Q15154	PCM1	0.4299504006	0.0412156412532134	0.0658977874478312	-0.3429203662	0.0985952608095466	0.165213680275456
303	Q15233	NONO	0.031781975	0.870168138781613	0.886047119416314	-0.8682017663	0.000122693613580604	0.000503404679249831
304	Q15287	RNPS1	-0.3512585193	0.382664882816243	0.44858614414173	-0.6466487611	0.11413516333432	0.188174098711011
305	Q15365	PCBP1	0.8564220524	0.0210821014587917	0.0358652823597737	-0.075467942	0.830404311889901	0.945644093948091
306	Q15369	TCEB1	-0.471088249	0.0786713054723516	0.116751565036096	NA	NA	NA
307	Q15393	SF3B3	0.7576996186	0.00299080603084508	0.00649365667397492	-0.7524739962	0.0031640656693235	0.00891691234082077
308	Q15434	RBMS2	0.9237180289	0.00464205578249371	0.00962924582390889	-0.0054973714	0.985434852617311	1
309	Q15528	MED22	0.5315858044	0.0131400924093046	0.0235761143549581	-0.0462556461	0.818632788744598	0.938166323091274
310	Q15582	TGFBI	1.4100513883	0.00040386072647696	0.00117371611020934	-0.9369752693	0.0121670781701777	0.0287679221142337
311	Q15637	SF1	2.3212519967	4.57803021229549e-11	9.12336020878887e-10	-2.6988483337	1.67914334495002e-12	5.20534436934506e-11
312	Q15648	MED1	0.8012430601	0.000488749989876743	0.00135682833010559	-0.7658040569	0.000772273441444106	0.00265293114872987
313	Q15742;Q13506	NAB2	0.1338387076	0.608425356012518	0.654145180452765	-1.2259100466	6.49360469429612e-05	0.000270405329807256
314	Q15746	MYLK	0.858298385	0.00181686076459241	0.00429579790950239	-1.621672898	5.86654916522599e-07	4.14371447366595e-06
315	Q15758	SLC1A5	0.5886115973	0.042779795770453	0.0682032172568936	2.7482872266	2.36285090379423e-10	3.87785530681524e-09
316	Q16527	CSRP2	1.4116494454	3.26631925197037e-05	0.00013303694471529	0.6975407879	0.0201256049422326	0.0431926444529453
317	Q16629	SRSF7	0.1617360976	0.450521668020509	0.502774214502066	0.285025512	0.188627345601815	0.279931007568651
318	Q16630	CPSF6	0.2540980503	0.384035270917613	0.449248807488528	-0.4333069508	0.143120411477531	0.222454567143349
319	Q16637	SMN1	0.9693352389	3.26517963563234e-05	0.00013303694471529	-0.5264773946	0.0114418168956382	0.0274014327371936
320	Q16658	FSCN1	1.7430499274	0.00020831983447655	0.000660468566124517	1.9926148105	4.09079132606016e-05	0.000179737130704061
321	Q1ED39	KNOP1	1.7634567922	2.10167354227187e-07	1.6287969952607e-06	-1.7728186842	1.91784004301541e-07	1.56629894591205e-06
322	Q2M2I8	AAK1	0.2141188362	0.153659216157003	0.207607367108009	-0.9186534423	1.12369348335513e-06	6.96689959680181e-06
323	Q32MZ4	LRRFIP1	1.2775724539	8.45900506669146e-07	5.24458314134871e-06	0.4331902959	0.0388452431150347	0.076863991695707
324	Q3MHD2	LSM12	0.8207415754	0.0025800367921694	0.00573569932283078	-0.4159249561	0.103089728955198	0.172227750769463
325	Q460N5	PARP14	5.1422949503	1.0499790546771e-18	2.92944156254911e-16	-0.4369093593	0.0639540934644056	0.11511736823593
326	Q4KMQ1	TPRN	6.2634853357	7.59027347888586e-20	4.23537260121831e-17	-3.5738205349	6.23545636776791e-14	4.97054950459213e-12
327	Q53GS9	USP39	0.2460920022	0.429667614522074	0.483376066337333	0.0760188761	0.806216582948349	0.929481101828882
328	Q5C9Z4	NOM1	-0.1817709256	0.447553308264213	0.500470432888639	-0.6605187622	0.00945567015609763	0.0233463006508959
329	Q5RKV6	EXOSC6	0.008996906	0.970862568430501	0.972605589199676	-1.845307688	4.96156791604606e-08	4.85711385465562e-07
330	Q5SRE5	NUP188	1.0145814824	0.00455915851351495	0.00949257630799008	-1.1663254869	0.00142313540438237	0.00448649466466306
331	Q5T5Y3	CAMSAP1	0.9099327145	6.43146506130243e-05	0.00023341108873568	-1.6054512354	7.183315026786e-09	8.18018323458487e-08
332	Q5T6F2	UBAP2	0.2279884891	0.320834363706033	0.386396619568753	NA	NA	NA
333	Q5VYK3	ECM29	2.7331599927	8.50500436426633e-11	1.48306013601894e-09	0.7478476258	0.00829729355205532	0.0207618376773402
334	Q6DKI1	RPL7L1	0.1483008467	0.39415222695953	0.458201963840454	-0.1922506723	0.271587859237655	0.38463458237211
335	Q6KC79	NIPBL	0.6967684112	0.0149121748338569	0.0262491910324673	-2.2469593089	6.84802833445352e-09	7.96083293880222e-08
336	Q6P2C8	MED27	1.5986960888	1.32228058461015e-07	1.08504789148892e-06	-1.2180482785	1.0131111654411e-05	5.28332738613209e-05
337	Q6P2Q9	PRPF8	0.5267560762	0.0134635625413738	0.0240021338597015	-0.0776172365	0.699195197149798	0.844482510843263
338	Q6P5R6	RPL22L1	0.9685008886	0.00045985947277815	0.00128945520507642	0.238115292	0.333728053293924	0.457543620977911
339	Q6P6C2	ALKBH5	0.4779243316	0.0626716596126521	0.095029309956141	-0.3298444787	0.191097435448431	0.282318611822653
340	Q6PJG2	ELMSAN1	3.4426929477	1.17645598830491e-08	1.21567118791507e-07	-0.7494556963	0.0868716943666655	0.146892137747271
341	Q6PJT7	ZC3H14	-0.0192082829	0.947628136028664	0.951036870330925	-1.2560272927	0.000193236383829931	0.000770185015550725
342	Q6PKG0	LARP1	0.3156207855	0.242760812934318	0.308566135802618	-0.4772211714	0.0822998289843992	0.140010074918582
343	Q6RFH5	WDR74	0.2314340407	0.420598711602341	0.475089232943535	-0.3754936078	0.195804697096077	0.286769083935987
344	Q6S8J3	POTEE	1.8380597544	3.59937892694425e-05	0.000145540104437311	-2.2257317182	2.31907170104364e-06	1.36214948334984e-05
345	Q6UN15	FIP1L1	0.6403852196	0.0152151787295033	0.026698332487619	-0.8258739526	0.00246878199804117	0.00717489768180715
346	Q6V2E7	NA	4.609136572	6.20189854779815e-17	6.92131877934273e-15	0.0488264867	0.839642840092791	0.95227785522719
347	Q6ZRS2	SRCAP	0.643817569	0.00710704072385799	0.0139148376277641	NA	NA	NA
348	Q6ZSR9	NA	0.3526331185	0.0615845591540138	0.0936353787682281	-1.1788388739	6.3393577002136e-07	4.42170199589899e-06
349	Q71RC2	LARP4	0.7233137973	0.0181389290670146	0.0313359827225825	0.349071947	0.234537097353611	0.337298196709575
350	Q71UI9;P0C0S5	H2AFV;H2AFZ	0.714843533	0.101302438612783	0.143468935903383	-0.9423125194	0.0339072137738997	0.0688772629647126
351	Q7KZF4	SND1	0.6225651054	0.0210434294097979	0.0358652823597737	0.732214098	0.0076993292953988	0.0194399355060295
352	Q7L2E3	DHX30	1.7899343877	4.53634821858141e-09	5.16588225707842e-08	-2.7409699647	5.31593854253208e-13	2.43753485572897e-11
353	Q7L4I2	RSRC2	0.8100323621	0.0144856650117045	0.0256603208778765	-3.6718467648	5.24599669981786e-12	1.46363307924918e-10
354	Q7L5D6	GET4	0.0356737312	0.915836817380754	0.925791565395762	1.0022276607	0.0059129416015734	0.0156370683112699
355	Q7Z3B4	NUP54	0.1241284188	0.566526517291986	0.612639140792496	-0.9661498152	0.000119602261476158	0.000494356014101453
356	Q7Z3K3	POGZ	-0.173159262	0.463878150837264	0.514600413851279	-1.289617223	8.1873579573856e-06	4.47896641198153e-05
357	Q7Z417	NUFIP2	0.4314784506	0.150355573819491	0.20463026875921	-0.8583592094	0.00666996146795547	0.0173917686874727
358	Q7Z5J4	RAI1	0.1842551793	0.438228557281331	0.491027178640527	-1.2661705931	1.14089839221244e-05	5.68325390122885e-05
359	Q7Z7K6	CENPV	1.1929861569	0.000218574119498026	0.00068906417333276	0.3021871866	0.287151474124131	0.402366402538333
360	Q86SQ0	PHLDB2	0.2339353977	0.346933290442932	0.411891012908843	-0.2156166539	0.38538354552805	0.512500852613781
361	Q86U38	NOP9	0.9213896378	0.000310116322270455	0.000940461455581054	-1.9210766986	3.80527902593064e-09	4.71854599215399e-08
362	Q86U42	PABPN1	-3.2546362388	2.87307711465221e-14	1.45743366361448e-12	NA	NA	NA
363	Q86UE4	MTDH	1.1775567498	0.000112875024695491	0.000377151280120263	-0.6239268558	0.0235346524051203	0.0495559850643665
364	Q86UK7	ZNF598	0.7757420527	0.00156436219743912	0.00376256080246133	-1.7632644871	1.6539754302593e-08	1.77484286554748e-07
365	Q86VM9	ZC3H18	0.6171525448	0.0068683135515882	0.0135424698296333	-1.449930674	2.52676495897729e-07	2.01419263872761e-06
366	Q8IXW5	RPAP2	0.5010551125	0.00249174590177187	0.00560642827898671	0.320215304	0.0419566457124442	0.0824359447448728
367	Q8IY81	FTSJ3	0.2360758374	0.34316756817408	0.410037479745475	0.7565926601	0.00467283851710473	0.0127815877085512
368	Q8IYB3	SRRM1	0.1744714251	0.422244934743045	0.475985199164887	0.1239361475	0.567420800994369	0.716336667318683
369	Q8N1G4	LRRC47	0.9186472978	0.00234450109497045	0.00531801467883541	0.9136395327	0.00245540765671503	0.00717338990809941
370	Q8N257;A0A2R8Y619	HIST3H2BB	0.5886115973	0.0822442771038439	0.121002809759883	3.0572832727	7.72136359174147e-10	1.10474894466455e-08
371	Q8N3E9	PLCD3	1.0613917948	0.000467950107866748	0.00130558080094823	0.0040680035	0.987887010168728	1
372	Q8N684	CPSF7	0.2633999134	0.201764614084223	0.263048258549057	-0.4665182445	0.0284789755760937	0.0590753471058003
373	Q8N8A6	DDX51	0.6967032165	0.00224063187067683	0.00512406796654783	0.473117116	0.0295961886799943	0.0611654566053216
374	Q8N8S7;Q9UI08	ENAH	1.2584088035	5.04229801318253e-05	0.00019675540498992	1.6412078923	1.08211970585703e-06	6.78452579627217e-06
375	Q8N9W4	GOLGA6L2	1.2473632091	4.07049170219194e-06	2.12274240170383e-05	-5.8995966934	9.78024136135081e-21	5.45737467963375e-18
376	Q8NCA5	FAM98A	0.3853946308	0.096752409529332	0.138430370557352	-0.8652096393	0.00065830446234815	0.00229583681243917
377	Q8ND04	SMG8	0.711199855	0.000947424896095968	0.00243623544710392	-0.4386645428	0.0297860362056172	0.0613306575746657
378	Q8ND30	PPFIBP2	0.969972506	5.2682049643781e-05	0.000202735060008481	-1.8544979208	1.0827316043819e-09	1.47357130547585e-08
379	Q8NDI1	EHBP1	2.3587089723	9.33331498673553e-12	2.08319590503937e-10	NA	NA	NA
380	Q8NEY1	NAV1	0.2000918979	0.318958593137663	0.386071355685067	0.7903449652	0.000451241590669169	0.00164570462479344
381	Q8NF64;Q9ULJ6	ZMIZ2	0.1895486942	0.564582168084835	0.611722038429782	-0.2491149427	0.450065201282917	0.588141410575802
382	Q8NF91	SYNE1	1.1392379372	0.000555652197871238	0.0015051161476318	-0.0361205463	0.901708792659918	1
383	Q8NFD5	ARID1B	-0.2001612142	0.321304715913802	0.386396619568753	-0.3949447069	0.0566257676918637	0.103938086750197
384	Q8NFH5	NUP35	0.0164576355	0.921855224410227	0.928511218810301	-0.2229438852	0.191248091879862	0.282318611822653
385	Q8TAE8	GADD45GIP1	-1.2008153728	0.000822992622195043	0.00214593403357399	-3.0022972036	6.68478395143011e-10	1.00101801006568e-08
386	Q8TAQ2	SMARCC2	-0.3248442518	0.108382494001769	0.151953345861777	-0.6060238877	0.00458828526418799	0.012612133878901
387	Q8TCJ2	STT3B	-1.0216018958	7.87520339661403e-05	0.000274647718456914	-0.7940816025	0.00119987428522208	0.00391537924651416
388	Q8TDD1	DDX54	0.5474320936	0.0033474155008815	0.00715654348464321	-0.2554910134	0.143802669791273	0.222894138176473
389	Q8TEH3	DENND1A	0.358767655	0.0545769780687199	0.0845943160065158	-1.0696138468	2.44949505512017e-06	1.4237690007886e-05
390	Q8TEM1	NUP210	0.8898779098	0.010977875952392	0.0202166824469793	-0.4788950694	0.152475978030418	0.234384561269899
391	Q8WTT2	NOC3L	0.2785556211	0.251648109147913	0.318411893207563	-0.0425872308	0.859131047377142	0.970435474567703
392	Q8WU90	ZC3H15	0.0728834197	0.791349940760536	0.817728272119221	-0.0986939118	0.720310894014326	0.858832219786312
393	Q8WUA4	GTF3C2	0.1923121999	0.41987950407619	0.475089232943535	-0.3830758012	0.114593478411543	0.188174098711011
394	Q8WVV4	POF1B	3.3340510497	2.20639309352983e-13	8.20778230793097e-12	-2.9534032393	3.41521417090387e-12	1.00299447756019e-10
395	Q8WWI1	LMO7	1.1724717003	0.00012756611526891	0.000421194629112732	0.0173880847	0.94736725450781	1
396	Q8WX93;Q86TC9	PALLD	0.7804770934	0.000132117376722768	0.000428613350065724	-0.9233558986	1.51742709276489e-05	7.23695998087871e-05
397	Q8WXF1	PSPC1	-0.1540835982	0.552144313914822	0.600578025661736	-1.0864014271	0.000244632640382882	0.000941413885059642
398	Q8WYJ6	SEPT1	2.9912569037	1.24751270898718e-14	6.96112091614846e-13	-2.6106090934	2.94370274804265e-13	1.82509570378644e-11
399	Q92616	GCN1L1	0.0550262381	0.81916859007755	0.841797556654278	1.5208783828	9.21894420224582e-07	5.93533845442101e-06
400	Q92621	NUP205	0.2458533676	0.272292338615651	0.338394487633704	-0.5549151266	0.0177402348045346	0.0383684148098074
401	Q92793	CREBBP	0.5682025945	0.00267022440649285	0.00588926963961664	-1.7981982024	7.46242953801266e-11	1.43531369987978e-09
402	Q92896	GLG1	-0.3383589233	0.419529533231921	0.475089232943535	0.6547585533	0.124537665310895	0.200265179376021
403	Q92979	EMG1	0.2812414442	0.238365231026601	0.303670773773615	-0.0826772408	0.725622253652282	0.862989788957741
404	Q93062	RBPMS	-0.75413549	0.00282864408878955	0.00616556016228347	-0.6184866348	0.0119172253649097	0.0282970712919984
405	Q93074;Q86YW9	MED12	0.7210530401	0.000565498884709522	0.00152438829791262	-0.2712771514	0.15159624242949	0.233675975899601
406	Q93079;Q5QNW6	HIST1H2BH;HIST2H2BF	-0.2841703034	0.731477654294938	0.765787112751549	0.7227226695	0.385753329924351	0.512500852613781
407	Q969V6	MKL1	-1.0155341707	5.60410301653041e-06	2.86888943415043e-05	NA	NA	NA
408	Q96A19;Q6NY19	CCDC102A	0.6843531382	0.00513896129013533	0.0105038109886283	0.5731635678	0.0166568342148269	0.0370299342305714
409	Q96A33	CCDC47	1.306349862	3.15871720436894e-05	0.000131534641793871	-0.7657399276	0.00673203530180688	0.0174719799925965
410	Q96A65	EXOC4	1.2319517491	5.71770520341317e-05	0.000215572939425983	-0.8950891033	0.00175565960039101	0.00528926057197392
411	Q96BK5	PINX1	1.5877833528	6.3096036055357e-10	9.51556435645654e-09	-0.9108390326	1.0556453660511e-05	5.45416772459735e-05
412	Q96C19	EFHD2	1.8994529121	7.09616511065472e-07	4.60425596714574e-06	0.621689231	0.0434392595941179	0.0847521218654468
413	Q96CS3	FAF2	0.8904865491	1.55266155418707e-05	6.93108117789108e-05	-0.059400729	0.726891040878384	0.862989788957741
414	Q96CW1	AP2M1	-0.4046784633	0.0819901611192748	0.121002809759883	-0.4975840217	0.0349973547664999	0.0707555215931411
415	Q96D53	ADCK4	1.714862818	1.96959526006228e-06	1.12146342358648e-05	-0.1240941078	0.663278839834699	0.809867817566219
416	Q96EV2	RBM33	1.0402477882	0.000739040456195481	0.00195442926330369	-2.821239169	9.85577063367461e-11	1.71860000424701e-09
417	Q96H55	MYO19	1.2427127897	7.56467498016153e-07	4.85182602175877e-06	-1.5986057627	8.55820550601851e-09	9.55095734471666e-08
418	Q96HQ2	CDKN2AIPNL	-1.1989010607	0.00309254811570508	0.0066885342967575	-0.3577143837	0.339481956588175	0.463156312411251
419	Q96HY6	DDRGK1	0.5886115973	0.00282150890883209	0.00616556016228347	3.0354842221	1.3054489280083e-15	1.45688100365726e-13
420	Q96I24	FUBP3	-0.9153696404	6.69138184975505e-05	0.000239345581548931	5.0797574309	2.89042879613277e-20	8.06429634121043e-18
421	Q96IZ0	PAWR	0.7399493771	0.0034098953887194	0.00726229628589857	-0.4278303314	0.0737997662087851	0.128287444063869
422	Q96JM3	CHAMP1	1.310627492	3.22860721041377e-05	0.00013303694471529	-1.3055374678	3.39885618667908e-05	0.000151724940173354
423	Q96KR1	ZFR	-0.0907255866	0.674825708247641	0.714616877487675	-1.5171922417	1.5494393931506e-07	1.30998057784551e-06
424	Q96PK6	RBM14	0.3448626214	0.0816859664169469	0.12090389724312	-1.1852233868	1.38097857563145e-06	8.37593527393858e-06
425	Q96PU4	UHRF2	0.2665019978	0.258224573392165	0.324525477371234	1.7522332627	4.55254225844466e-08	4.53628317895021e-07
426	Q96PU8	QKI	-0.8659716699	7.42541067849868e-05	0.000263909500547915	NA	NA	NA
427	Q96QZ7	MAGI1	-1.5537068402	4.75962338510926e-08	4.28366104659833e-07	NA	NA	NA
428	Q96S97	MYADM	3.2463796405	1.78117865873637e-09	2.1606471555976e-08	0.6014333415	0.107195182520429	0.178551975660894
429	Q96SB8	SMC6	0.2261389488	0.308989479745003	0.377278183145977	0.6170842054	0.00882243627923817	0.0218796419725107
430	Q96T23	RSF1	0.2652782453	0.345744004821811	0.411891012908843	-1.0128855555	0.0011077082939617	0.00363588957665076
431	Q96TA2	YME1L1	0.9323978616	6.15728937066734e-06	3.1234249716658e-05	0.3097519584	0.0719713034369089	0.126289268294953
432	Q99442	SEC62	1.4104883487	1.49648010991293e-07	1.20268569517296e-06	-0.4179062701	0.0449565319533149	0.0868018852247395
433	Q99496	RNF2	0.0705466699	0.832134997090154	0.853550235985856	-1.4666426209	0.000142979345966006	0.000578133877166894
434	Q99567	NUP88	0.0233213445	0.927579096197003	0.932593037257527	0.0693882823	0.786961446296104	0.920596408874688
435	Q99700	ATXN2	0.9856131924	0.000371567917825398	0.00109123630603459	-1.0289251226	0.000231984001211291	0.000898938004693753
436	Q99733	NAP1L4	0.7461404863	0.032695326458411	0.0533450063268811	0.478602284	0.159794636551565	0.241640669907245
437	Q99816	TSG101	2.5043737493	1.60915982333865e-12	4.27576753058556e-11	-2.1237259389	5.94687726411029e-11	1.22902130124946e-09
438	Q99877	HIST1H2BN	3.2309265322	4.12744630480593e-08	3.90358481030798e-07	1.5194457226	0.00133628934714567	0.00428534169946715
439	Q99985	SEMA3C	1.8067496029	1.19391090241589e-09	1.54930763615829e-08	-1.4261017926	1.05489500266735e-07	9.34335573791082e-07
440	Q9BPX3	NCAPG	0.1318412373	0.674915939849471	0.714616877487675	2.0108931164	7.39457927499469e-07	4.91211337553219e-06
441	Q9BPX6	MICU1	1.3186432872	0.00035365595902484	0.00104968098476522	0.0736039563	0.820489504315405	0.938182670918025
442	Q9BQ67	GRWD1	-0.0395094252	0.878358135313229	0.892757449006889	0.7491550126	0.00695658430983665	0.0179711761337447
443	Q9BQG0	MYBBP1A	0.3601684296	0.0970741615852083	0.138535504257151	0.4182539041	0.0561718377653074	0.103445166577695
444	Q9BSI4	TINF2	-0.3709893127	0.0898728311027241	0.130001909671085	NA	NA	NA
445	Q9BTX1	NDC1	0.3171230357	0.220755433394893	0.283828414364862	-0.0584940873	0.818793905637008	0.938166323091274
446	Q9BUF5	TUBB6	1.0432648141	0.00080716721814585	0.00211455074049476	0.4158057488	0.143009233953286	0.222454567143349
447	Q9BVJ6;Q5TAP6	UTP14A	2.2176660927	8.57452446500245e-09	9.3815385322968e-08	-3.6554803695	2.09980935472084e-13	1.46461702491779e-11
448	Q9BVL2	NUPL1	0.0615708409	0.796052458057452	0.821067045464063	NA	NA	NA
449	Q9BW60	ELOVL1	0.8731270668	0.0209675717182098	0.0358652823597737	0.6470320808	0.0801005541543662	0.137950954376964
450	Q9BWJ5	SF3B5	-0.7857325837	0.0169610254509559	0.0294836517184841	0.6265186643	0.0522412390843271	0.0974936836423228
451	Q9BXP5	SRRT	-0.5191097181	0.0106097912578937	0.0198002124478418	NA	NA	NA
452	Q9BY77	POLDIP3	0.0657233667	0.778422687127153	0.807360333488757	-0.8306989094	0.00133599256971564	0.00428534169946715
453	Q9BYG3	NIFK	0.2846897708	0.19520990964241	0.256299128424623	0.2980083287	0.175786211283457	0.261569882389784
454	Q9BZL4	PPP1R12C	1.4465907317	0.000664581535125903	0.00176588807904883	-0.8265609189	0.0362524352446264	0.0722459245232198
455	Q9C0C2	TNKS1BP1	3.5222587358	2.72443230594221e-11	5.63049343228057e-10	-2.0408887447	9.2540223214091e-07	5.93533845442101e-06
456	Q9GZL7	WDR12	-0.4117002123	0.125674676698347	0.174443954223079	0.5494567323	0.0444747583705917	0.0864129510830861
457	Q9GZR2	REXO4	-0.0242084987	0.92088274653489	0.928511218810301	0.2869075959	0.245338313140869	0.351022509570782
458	Q9H078	CLPB	0.8407749491	6.44181140955102e-05	0.00023341108873568	0.0581284111	0.745074394104002	0.880829474385663
459	Q9H098	FAM107B	2.7175873748	8.26025488837755e-13	2.4259064356393e-11	-0.5554177127	0.0139462233780787	0.0318934124793767
460	Q9H0D6	XRN2	0.6226327479	0.0132003846481718	0.0236083802361534	-0.220855292	0.354076349673115	0.480716795906565
461	Q9H0H5	RACGAP1	0.4646748864	0.1294483709147	0.179236205881892	3.1129022154	7.71674032193429e-11	1.43531369987978e-09
462	Q9H1A4	ANAPC1	-3.6021493878	1.17685510596839e-17	2.18895049710121e-15	NA	NA	NA
463	Q9H299	SH3BGRL3	3.1570606335	5.94523271823219e-12	1.4173524732121e-10	1.3711495195	2.39036674741226e-05	0.00010932988893902
464	Q9H2D6	TRIOBP	-0.2859218401	0.194773715965884	0.256299128424623	0.8378288036	0.000606349549794736	0.00214141170117381
465	Q9H307	PNN	0.6968222206	0.00584929191507054	0.0117406650669401	-1.2182281537	1.74168815860337e-05	8.16690750000572e-05
466	Q9H3U1	UNC45A	1.0132680569	0.00059141779672407	0.001586591973904	-0.3693673692	0.166011377821313	0.249688271763592
467	Q9H4G0	EPB41L1	2.3769031503	8.21900757310976e-13	2.4259064356393e-11	-0.6961631766	0.000829565434635185	0.00280543946985717
468	Q9H4L5	OSBPL3	1.9282533328	5.46280071221706e-05	0.000208054179308354	2.1680367622	1.12808184636218e-05	5.68325390122885e-05
469	Q9H4M9	EHD1	1.7344089311	2.93246432016587e-09	3.48152146947352e-08	0.3842646749	0.0625573597400956	0.113334437451212
470	Q9H6F5	CCDC86	0.9142718265	0.000166948532514323	0.000532327320817098	0.4319194038	0.0480130432595337	0.0914378093475079
471	Q9H6R0	DHX33	-0.7959040245	0.00553877882840429	0.0111979658922087	1.4276908684	1.09436621562812e-05	5.60235181945405e-05
472	Q9H6R4	NOL6	0.3794621441	0.0474244926593364	0.0751785991588344	-0.6050832725	0.00268217171714594	0.00771470009364657
473	Q9H6T3	RPAP3	-0.1012143482	0.646134328450036	0.689374675478241	0.2773974967	0.214233736810956	0.311438953185625
474	Q9H7E9	C8orf33	0.5280478015	0.0524816612591742	0.0815731670825048	-0.6763408063	0.0150734162068573	0.0337789808972947
475	Q9H840	GEMIN7	0.2683389651	0.288430744499884	0.356071582811804	-0.6075175586	0.0211582321228185	0.0450621890249341
476	Q9H944	MED20	-0.2688496671	0.153444334474195	0.207607367108009	NA	NA	NA
477	Q9H9Y2	RPF1	0.6075253768	0.00569664896856653	0.0114755600161015	-0.2833524546	0.171728098250442	0.256901551806291
478	Q9HB71	CACYBP	1.1905306851	0.000958307753835105	0.00245291617724765	-0.6091687691	0.0678981377019075	0.120659747890651
479	Q9HBL0;Q63HR2	TNS1	2.325756012	7.15847942862677e-10	1.02421321055737e-08	-2.8366827865	1.0764155001514e-11	2.73018113220219e-10
480	Q9HCD5	NCOA5	-0.1927686295	0.417320109413663	0.474266030657483	-0.44690219	0.0671155338131135	0.119650057085359
481	Q9NPJ6	MED4	1.5372610873	5.46736142099731e-08	4.84252011574048e-07	-1.612210113	2.28131911762292e-08	2.40184163704451e-07
482	Q9NQ55	PPAN	0.94408956	0.00140578488851553	0.0034198338892165	-0.4151395984	0.128178655340681	0.204353399086
483	Q9NQC1	JADE2	0.9284664896	0.000413895048876593	0.00119048163542855	-2.5191829408	2.91430804572373e-11	6.50473555805537e-10
484	Q9NQZ2	UTP3	0.4821071696	0.12375214602933	0.172203734374978	-0.8767196266	0.00762134491892688	0.0193981266388808
485	Q9NR56	MBNL1	0.2326047217	0.297204823731941	0.366093359034047	-0.3932678387	0.0837064747539312	0.141970252014266
486	Q9NRL2	BAZ1A	1.4791095285	9.59609819188526e-07	5.75765891513116e-06	-1.6465612543	1.57910240662282e-07	1.31513304909781e-06
487	Q9NSD9	FARSB	0.4954214388	0.0489195467962954	0.0771104720687368	-0.2016028318	0.408159598215077	0.53842329977308
488	Q9NTJ3	SMC4	2.0550552237	1.03209118197715e-05	4.88056677579025e-05	-3.3928498218	1.82696699007684e-09	2.37080832665785e-08
489	Q9NUG6	PDRG1	0.172609835	0.412691325890265	0.469962775197486	-1.9598700255	6.72773619582348e-10	1.00101801006568e-08
490	Q9NUQ3	TXLNG	-0.2252202176	0.335663135382992	0.402068121880866	-0.6119816842	0.0130368350450895	0.0305235571216527
491	Q9NVC6	MED17	1.0298662817	9.39256604760462e-06	4.47953149962682e-05	-0.0702704872	0.711280720200925	0.849881460111598
492	Q9NVH1	DNAJC11	0.3909401756	0.211606520914082	0.273325089514023	-2.062059808	3.60694467363884e-07	2.71983125390604e-06
493	Q9NVN8	GNL3L	1.3439950987	9.01663134564491e-06	4.37502633988683e-05	-0.5156961144	0.0446002328170767	0.0864129510830861
494	Q9NVU7	SDAD1	-0.9794605105	0.000131644665854185	0.000428613350065724	NA	NA	NA
495	Q9NWH9	SLTM	1.1009662686	3.70253629199925e-05	0.00014863419071479	-1.5131070936	3.06212609514233e-07	2.34063885080743e-06
496	Q9NWS0	PIH1D1	0.2748001438	0.231695030069172	0.296527125638986	-0.1009846954	0.656418852300983	0.804245324806225
497	Q9NXF1	TEX10	0.6253326869	0.00433583533005314	0.00909547411341975	-0.8174870707	0.00037409832657299	0.00140098567938073
498	Q9NY12	GAR1	1.6801219813	1.02647703758508e-08	1.10148882110091e-07	-2.607273752	1.02740222668784e-12	3.58306526557384e-11
499	Q9NY61	AATF	0.8246673212	0.00250596752689213	0.00561578265062574	-0.0336607122	0.892439137696643	0.999961925370937
500	Q9NY93	DDX56	0.1946849436	0.469392514249114	0.51865549099209	-0.1668669803	0.534644738005313	0.684247164694873
501	Q9NYL9	TMOD3	1.5508021872	7.88724045855291e-07	5.00122747258241e-06	0.8425311362	0.00169046447074748	0.00515453100916445
502	Q9NYV4	CDK12	1.4364755406	1.71472975695669e-05	7.53400948332152e-05	-0.1313966205	0.634762072238331	0.785359725740551
503	Q9NZ32	ACTR10	1.349330906	8.15561676016086e-07	5.11329680019074e-06	0.9082681005	0.000197243740742916	0.000780581612301753
504	Q9NZB2;Q5T035	FAM120A	1.4646377708	4.46205411492331e-08	4.14971032687868e-07	-1.0635310399	8.44946383354754e-06	4.53346232607647e-05
505	Q9NZM3	ITSN2	1.0731381986	6.31167722906933e-05	0.000231704993014519	-1.4349627221	9.62258237359959e-07	6.10159200507792e-06
506	Q9P0L0	VAPA	0.9287825275	0.0111948387839613	0.0205484211889816	-0.4550770035	0.19249160817962	0.282658729905863
507	Q9P0M6	H2AFY2	0.5416480444	0.0742921476633609	0.110842295176886	-1.602933859	8.9408752377794e-06	4.7514365549342e-05
508	Q9P0S3;Q53FV1	ORMDL1;ORMDL2	1.5903802976	0.00014195857970799	0.000457877962295135	0.0905370603	0.801836301240552	0.92826692135317
509	Q9P265	DIP2B	1.145848337	3.88860877782455e-05	0.000154988835573293	-0.4033408318	0.093608072237795	0.157804544739244
510	Q9P270	SLAIN2	-0.7609438144	0.00185453999063813	0.00433689521818412	NA	NA	NA
511	Q9P275	USP36	-0.2833380199	0.256587489852821	0.323195980446668	0.876727261	0.00135024800214259	0.00430536220111752
512	Q9UBC2	EPS15L1	0.3092897377	0.0952404831358561	0.136617453958375	-0.0469758081	0.79465392594106	0.927394135283981
513	Q9UBP9	GULP1	-0.0875608483	0.717527353013258	0.754011794691898	-0.452755905	0.0698014875079111	0.123648349299728
514	Q9UBU9	NXF1	-0.6267767942	0.00802498141558044	0.0154946007954806	0.4414048057	0.0535700450393548	0.0993092529300996
515	Q9UGI8	TES	1.5691242207	6.0584937771662e-08	5.20098388870575e-07	-0.0312697526	0.882635435308195	0.990966947488879
516	Q9UHR4	BAIAP2L1	0.401025379	0.0387472862887373	0.0623083162798715	-0.5034719966	0.0111315295618547	0.0268891493312334
517	Q9UHV7	MED13	0.7040793271	0.00183207335744154	0.00431348917068515	-0.9897093461	4.64511710262797e-05	0.000199382718712801
518	Q9UHX1	PUF60	0.5847898329	0.0645073052638526	0.0975476323502161	-0.6472023242	0.0422052247365761	0.0826333873789806
519	Q9UI30	TRMT112	-0.4608147731	0.0897682897564022	0.130001909671085	1.4148839447	1.13836937914064e-05	5.68325390122885e-05
520	Q9UJS0	SLC25A13	0.6298282325	0.0117909095435925	0.021571565656802	0.0113172867	0.96155469077485	1
521	Q9UJW0	DCTN4	2.7227031068	6.62236291690199e-10	9.72441712534555e-09	-0.1588510281	0.585706041317293	0.735772786275494
522	Q9UKM9	RALY	0.5871018009	0.00899214152606787	0.0170667175902921	0.3434433885	0.110623716522523	0.183169239820676
523	Q9UKN8	GTF3C4	0.3234274332	0.319797050147786	0.38624838524343	-2.360396331	7.3328288624304e-08	6.81953084206027e-07
524	Q9UKV3	ACIN1	-0.233266818	0.176277387115694	0.236448995217686	0.3984631783	0.0252311586099396	0.0529285206930312
525	Q9ULJ8	PPP1R9A	2.0487269895	3.76556086554737e-06	2.00112663140517e-05	-0.8963190594	0.0168976921561728	0.0371912954729023
526	Q9UNF1	MAGED2	-0.3830877377	0.209872359626234	0.271714099005658	-1.5987444318	1.28194356216942e-05	6.22021311035249e-05
527	Q9UNL2	SSR3	0.0310037357	0.901828249243742	0.913285232446476	0.2701525189	0.287713610417195	0.402366402538333
528	Q9UQ13	SHOC2	1.6943242451	2.68463874936378e-08	2.58280762438791e-07	-0.6242453138	0.00782452030177973	0.0196670375152842
529	Q9UQ80	PA2G4	0.5081195379	0.0118456931550503	0.0216009698709741	-0.0842721522	0.657232738551324	0.804245324806225
530	Q9UQB8	BAIAP2	0.4825189737	0.0298088933279432	0.048921654344095	0.8527336703	0.000397017674422513	0.00147690574885175
531	Q9UQN3	CHMP2B	1.0279688983	0.00054788443683019	0.00149544762199195	-0.8127543179	0.00445092411755859	0.0122951270178104
532	Q9Y241	HIGD1A	0.5886115973	0.00880578544013838	0.016827494094511	2.3212479396	2.01004715581815e-11	4.6733596372772e-10
533	Q9Y281	CFL2	0.6345728229	0.0604781392302017	0.0922043762034223	-1.0640284719	0.00287342835512442	0.00818888149371591
534	Q9Y2A7;P55160	NCKAP1	0.8336449636	0.00244854009481098	0.00553151972835841	3.2590514282	5.67884464596356e-13	2.43753485572897e-11
535	Q9Y2D5	AKAP2	0.9895929028	0.000119307920561372	0.000396272736150271	-0.5753257316	0.0142285484905026	0.0324062451334712
536	Q9Y2K7	KDM2A	0.5843761131	0.0127752987553765	0.0229955377596777	-1.6288671534	6.47177054853742e-08	6.12075926454895e-07
537	Q9Y2R4	DDX52	1.3884327503	0.00140960895075232	0.0034198338892165	-1.8571785617	6.02318067022566e-05	0.000252701865713227
538	Q9Y2X7	GIT1	0.5737413273	0.00121793683729431	0.00300711838588595	-0.2235303285	0.169186043174403	0.253779064761605
539	Q9Y305	ACOT9	0.3411987126	0.24910230009373	0.315907007846139	-0.3159601151	0.28496803007317	0.401369543964205
540	Q9Y383	LUC7L2	0.3924274546	0.204493624769383	0.265984714735002	1.862047267	1.56508015651087e-06	9.39048093906522e-06
541	Q9Y3A2	UTP11L	0.4726331042	0.038344214603092	0.0618383576546975	-2.046310399	6.81696852732898e-10	1.00101801006568e-08
542	Q9Y3B4	SF3B6	-0.5318852154	0.027236767367728	0.0449648408023439	1.4797330577	6.68562174578053e-07	4.54948406603114e-06
543	Q9Y3C7	MED31	0.8568047431	7.77583014772725e-05	0.000272887624052315	-0.894485139	4.51387475786172e-05	0.000195251326735414
544	Q9Y3X0	CCDC9	-0.6877453224	0.0217854351931023	0.0368371904174275	-0.9101843702	0.00334431193713596	0.00937751789407973
545	Q9Y3Y2	CHTOP	0.1730929817	0.490741568812838	0.535878268879772	0.1206100514	0.630285034454592	0.783294096270963
546	Q9Y4P3	TBL2	0.9735533583	0.00421402645402192	0.00887330853337446	-0.0576064493	0.854206999189511	0.966830640056282
547	Q9Y4W2	LAS1L	0.216198028	0.451415558181963	0.502774214502066	-0.7520452603	0.0132175477173481	0.0306032847563495
548	Q9Y512	SAMM50	2.2259890481	4.07620385441597e-09	4.73858698075856e-08	-1.8453412377	1.32498786907118e-07	1.13745112452572e-06
549	Q9Y5A9	YTHDF2	-2.0166225686	4.79950970391253e-11	9.23491867166618e-10	NA	NA	NA
550	Q9Y5B0	CTDP1	-0.9875944018	0.0154212731165081	0.0269751423166505	NA	NA	NA
551	Q9Y5J1	UTP18	0.5556205789	0.00767165237182862	0.0149156168065518	-0.5863347443	0.00521226145640941	0.0140664773254206
552	Q9Y5M8	SRPRB	1.0880650205	5.14354536995978e-05	0.000199312383085941	1.6985027311	5.09823754763379e-08	4.9048561234132e-07
553	Q9Y5S2;Q6DT37;Q09013	CDC42BPB	1.6729464064	3.73266711557426e-07	2.57139290184005e-06	0.0955339012	0.703389113273815	0.847713013405591
554	Q9Y5S9	RBM8A	-0.1795562405	0.639354830732847	0.684760068232109	0.2661841048	0.488365526153891	0.632269057062346
555	Q9Y613	FHOD1	0.8718756876	0.00600951477959628	0.0119334848648211	-0.5627669148	0.0644783997865535	0.115687932736003
556	Q9Y618	NCOR2	0.2228133485	0.359009882007966	0.422631886414441	-1.0703019537	0.000130621079055929	0.000532018701556266
557	Q9Y678	COPG1	1.5794603894	9.86522435580074e-08	8.21611222468181e-07	0.7359442835	0.00222769189217565	0.0065423793464948
