# Supplementary material for: Discovery of RSV-Induced BRD4 Protein Interactions Using Native Immunoprecipitation and Parallel Accumulation—Serial Fragmentation (PASEF) Mass Spectrometry
Source: Viruses. 2021 Mar 11;13(3):454. doi: 10.3390/v13030454 (PMC8000986; doi:10.3390/v13030454)
Supplement: Supplementary file 1 [file viruses-13-00454-s001.zip › SI/Tables/Supplementary Table 3.txt]

Protein IDs	Majority protein IDs	Peptide counts (all)	Peptide counts (razor+unique)	Peptide counts (unique)	Protein names	Gene names	Fasta headers	Number of proteins	Peptides	Razor + unique peptides	Unique peptides	Peptides CD1_1	Peptides CD1_2	Peptides CD2_1	Peptides CD2_2	Peptides CD3_1	Peptides CD3_2	Peptides CD4_1	Peptides CD4_2	Peptides CD5_1	Peptides CD5_2	Peptides CD6_1	Peptides CD6_2	Peptides CD7_1	Peptides CD7_2	Peptides CD8_1	Peptides CD8_2	Peptides RD1_1	Peptides RD1_2	Peptides RD2_1	Peptides RD2_2	Peptides RD3_1	Peptides RD3_2	Peptides RD4_1	Peptides RD4_2	Peptides RD5_1	Peptides RD5_2	Peptides RD6_1	Peptides RD6_2	Peptides RD7_1	Peptides RD7_2	Peptides RD8_1	Peptides RD8_2	Peptides RZ1_1	Peptides RZ1_2	Peptides RZ2_1	Peptides RZ2_2	Peptides RZ3_1	Peptides RZ3_2
A0A0C4DH67;A0A0C4DH69;A0A075B6S5	A0A0C4DH67;A0A0C4DH69;A0A075B6S5	1;1;1	1;1;1	1;1;1		IGKV1-8;IGKV1-9;IGKV1-27	sp|A0A0C4DH67|KV108_HUMAN Immunoglobulin kappa variable 1-8 OS=Homo sapiens OX=9606 GN=IGKV1-8 PE=3 SV=1;sp|A0A0C4DH69|KV109_HUMAN Immunoglobulin kappa variable 1-9 OS=Homo sapiens OX=9606 GN=IGKV1-9 PE=3 SV=1;sp|A0A075B6S5|KV127_HUMAN Immunoglobulin kappa	3	1	1	1	0	1	0	0	0	0	0	0	1	1	1	1	1	1	1	1	0	0	0	0	0	0	0	0	1	1	1	1	1	1	1	1	0	0	0	0	1	0
P0DSN7;A0A075B6S9	P0DSN7;A0A075B6S9	1;1	1;1	1;1		IGKV1D-37	sp|P0DSN7|KVD37_HUMAN Probable non-functional immunoglobulinn kappa variable 1D-37 OS=Homo sapiens OX=9606 GN=IGKV1D-37 PE=1 SV=1;sp|A0A075B6S9|KV137_HUMAN Probable non-functional immunoglobulinn kappa variable 1-37 OS=Homo sapiens OX=9606 GN=IGKV1-37 PE=1	2	1	1	1	0	0	0	0	0	0	0	0	1	1	1	1	1	1	1	1	0	0	0	0	1	0	0	0	1	1	1	1	1	1	0	1	0	1	0	0	0	0
P0DP09;A0A0B4J2D9	P0DP09;A0A0B4J2D9	1;1	1;1	1;1		IGKV1D-13	sp|P0DP09|KV113_HUMAN Immunoglobulin kappa variable 1-13 OS=Homo sapiens OX=9606 GN=IGKV1-13 PE=3 SV=1;sp|A0A0B4J2D9|KVD13_HUMAN Immunoglobulin kappa variable 1D-13 OS=Homo sapiens OX=9606 GN=IGKV1D-13 PE=3 SV=1	2	1	1	1	0	0	0	0	0	0	1	1	1	1	1	1	1	1	1	0	0	0	0	1	0	0	1	1	1	1	0	0	1	1	1	1	0	0	0	0	0	0
A0A1W2PRP0	A0A1W2PRP0	1	1	1			sp|A0A1W2PRP0|FOXL3_HUMAN Forkhead box protein L3 OS=Homo sapiens OX=9606 GN=FOXL3 PE=3 SV=1	1	1	1	1	1	0	0	1	0	0	0	0	1	1	0	0	0	0	0	0	0	0	0	0	0	1	0	0	1	0	0	1	1	0	0	1	0	0	0	0	0	0
A0AV96	A0AV96	5	5	4	RNA-binding protein 47	RBM47	sp|A0AV96|RBM47_HUMAN RNA-binding protein 47 OS=Homo sapiens OX=9606 GN=RBM47 PE=1 SV=2	1	5	5	4	2	3	3	2	1	1	3	2	2	1	2	2	2	2	2	1	2	2	2	2	4	4	3	1	2	2	0	0	1	1	1	1	0	0	0	0	0	0
A0FGR8	A0FGR8	11	11	11	Extended synaptotagmin-2	ESYT2	sp|A0FGR8|ESYT2_HUMAN Extended synaptotagmin-2 OS=Homo sapiens OX=9606 GN=ESYT2 PE=1 SV=1	1	11	11	11	7	5	6	8	6	7	7	9	6	8	6	5	5	6	6	4	5	6	6	5	6	6	4	5	5	7	4	2	5	4	7	7	7	4	0	0	3	4
A1A4S6	A1A4S6	4	4	4	Rho GTPase-activating protein 10	ARHGAP10	sp|A1A4S6|RHG10_HUMAN Rho GTPase-activating protein 10 OS=Homo sapiens OX=9606 GN=ARHGAP10 PE=1 SV=1	1	4	4	4	2	1	3	3	3	3	2	3	0	1	1	1	0	1	0	0	3	3	4	2	2	2	2	3	1	1	0	0	1	1	1	1	1	1	0	0	0	0
A1L390	A1L390	8	8	8	Pleckstrin homology domain-containing family G member 3	PLEKHG3	sp|A1L390|PKHG3_HUMAN Pleckstrin homology domain-containing family G member 3 OS=Homo sapiens OX=9606 GN=PLEKHG3 PE=1 SV=1	1	8	8	8	1	1	4	3	3	3	1	2	4	5	2	2	1	2	3	3	2	4	5	5	4	3	3	4	3	4	2	3	2	6	4	3	4	2	1	0	1	1
A1X283	A1X283	6	6	5	SH3 and PX domain-containing protein 2B	SH3PXD2B	sp|A1X283|SPD2B_HUMAN SH3 and PX domain-containing protein 2B OS=Homo sapiens OX=9606 GN=SH3PXD2B PE=1 SV=3	1	6	6	5	2	3	3	3	4	3	5	3	3	4	3	2	3	3	2	2	3	5	4	5	3	4	4	5	5	4	2	4	4	5	4	5	3	4	2	2	2	3
A2RUS2	A2RUS2	1	1	1	DENN domain-containing protein 3	DENND3	sp|A2RUS2|DEND3_HUMAN DENN domain-containing protein 3 OS=Homo sapiens OX=9606 GN=DENND3 PE=1 SV=2	1	1	1	1	0	0	0	0	0	0	0	0	0	0	0	0	0	0	0	0	0	0	0	0	0	0	0	0	0	0	0	0	0	0	0	0	1	1	0	0	0	0
A3KN83;Q9Y2G9	A3KN83	3;1	3;1	3;1	Protein strawberry notch homolog 1	SBNO1	sp|A3KN83|SBNO1_HUMAN Protein strawberry notch homolog 1 OS=Homo sapiens OX=9606 GN=SBNO1 PE=1 SV=1	2	3	3	3	2	1	0	0	0	1	1	0	0	0	1	0	1	0	1	0	0	1	1	0	1	1	0	1	2	2	0	0	0	1	0	1	2	1	0	0	0	0
A4D1E9	A4D1E9	4	4	4	GTP-binding protein 10	GTPBP10	sp|A4D1E9|GTPBA_HUMAN GTP-binding protein 10 OS=Homo sapiens OX=9606 GN=GTPBP10 PE=1 SV=1	1	4	4	4	2	3	1	3	2	2	4	4	2	2	3	2	3	3	1	1	2	2	2	2	2	2	2	1	2	2	0	1	2	2	2	1	1	1	0	0	3	1
A4D1S5	A4D1S5	1	1	1	Ras-related protein Rab-19	RAB19	sp|A4D1S5|RAB19_HUMAN Ras-related protein Rab-19 OS=Homo sapiens OX=9606 GN=RAB19 PE=1 SV=2	1	1	1	1	1	0	1	1	0	0	0	0	0	0	0	0	0	0	0	0	1	1	1	1	1	1	1	1	1	1	1	1	1	0	1	1	1	1	0	0	1	0
A5A3E0	A5A3E0	17	2	2	POTE ankyrin domain family member F	POTEF	sp|A5A3E0|POTEF_HUMAN POTE ankyrin domain family member F OS=Homo sapiens OX=9606 GN=POTEF PE=1 SV=2	1	17	2	2	11	11	12	14	13	13	14	13	10	10	13	13	13	13	10	9	12	13	11	12	14	15	13	11	13	12	10	9	12	12	12	13	13	11	9	9	10	8
A5YKK6	A5YKK6	6	6	6	CCR4-NOT transcription complex subunit 1	CNOT1	sp|A5YKK6|CNOT1_HUMAN CCR4-NOT transcription complex subunit 1 OS=Homo sapiens OX=9606 GN=CNOT1 PE=1 SV=2	1	6	6	6	1	0	5	5	3	2	5	3	1	1	1	2	1	1	2	0	2	2	2	2	3	3	3	1	2	3	1	1	2	3	2	1	1	1	1	1	0	0
A6NDB9	A6NDB9	2	2	2	Paralemmin-3	PALM3	sp|A6NDB9|PALM3_HUMAN Paralemmin-3 OS=Homo sapiens OX=9606 GN=PALM3 PE=1 SV=2	1	2	2	2	2	0	2	2	2	2	2	2	2	2	2	2	1	2	1	1	2	2	2	2	2	2	2	2	2	2	0	1	2	2	2	2	2	2	0	1	0	0
A6NHQ2	A6NHQ2	3	2	2	rRNA/tRNA 2-O-methyltransferase fibrillarin-like protein 1	FBLL1	sp|A6NHQ2|FBLL1_HUMAN rRNA/tRNA 2-O-methyltransferase fibrillarin-like protein 1 OS=Homo sapiens OX=9606 GN=FBLL1 PE=3 SV=2	1	3	2	2	2	2	2	2	2	2	2	2	2	2	3	3	2	2	2	2	2	2	2	2	2	2	3	3	2	2	2	2	2	2	2	2	3	2	1	1	1	1
A6NHR9	A6NHR9	43	43	43	Structural maintenance of chromosomes flexible hinge domain-containing protein 1	SMCHD1	sp|A6NHR9|SMHD1_HUMAN Structural maintenance of chromosomes flexible hinge domain-containing protein 1 OS=Homo sapiens OX=9606 GN=SMCHD1 PE=1 SV=2	1	43	43	43	19	16	20	23	25	23	23	25	21	19	21	22	20	21	15	16	19	18	21	20	27	26	20	22	20	19	9	15	17	18	20	15	17	23	8	8	9	7
A6NJ78	A6NJ78	2	2	2	Probable methyltransferase-like protein 15	METTL15	sp|A6NJ78|MET15_HUMAN 12S rRNA N4-methylcytidine (m4C) methyltransferase OS=Homo sapiens OX=9606 GN=METTL15 PE=1 SV=1	1	2	2	2	1	0	1	1	1	1	0	0	0	1	0	0	0	0	2	2	1	1	2	0	1	1	1	1	1	1	1	0	1	0	0	1	1	1	0	0	0	1
A6NJ88	A6NJ88	1	1	1	Putative SAGE1-like protein	SAGE2P	sp|A6NJ88|SGE2P_HUMAN Putative SAGE1-like protein OS=Homo sapiens OX=9606 GN=SAGE2P PE=5 SV=4	1	1	1	1	1	0	1	1	1	1	1	1	1	1	1	1	1	1	1	1	1	1	1	1	1	1	1	1	1	1	1	1	1	1	1	1	1	1	1	0	1	1
P10966;A6NJW9	P10966;A6NJW9	1;1	1;1	1;1	T-cell surface glycoprotein CD8 beta chain;Putative T-cell surface glycoprotein CD8 beta-2 chain	CD8B;CD8BP	sp|P10966|CD8B_HUMAN T-cell surface glycoprotein CD8 beta chain OS=Homo sapiens OX=9606 GN=CD8B PE=1 SV=1;sp|A6NJW9|CD8B2_HUMAN T-cell surface glycoprotein CD8 beta-2 chain OS=Homo sapiens OX=9606 GN=CD8B2 PE=3 SV=3	2	1	1	1	1	0	0	1	1	0	0	0	1	1	0	1	1	1	1	0	1	0	0	1	1	0	0	1	1	0	0	0	0	0	1	1	0	0	0	0	0	0
A6NKD9	A6NKD9	1	1	1	Coiled-coil domain-containing protein 85C	CCDC85C	sp|A6NKD9|CC85C_HUMAN Coiled-coil domain-containing protein 85C OS=Homo sapiens OX=9606 GN=CCDC85C PE=1 SV=1	1	1	1	1	0	0	0	0	0	0	0	0	0	0	0	0	0	0	0	0	0	0	0	0	0	0	0	0	0	0	0	0	0	0	0	0	0	0	0	0	0	0
A6NMY6	A6NMY6	31	1	1	Putative annexin A2-like protein	ANXA2P2	sp|A6NMY6|AXA2L_HUMAN Putative annexin A2-like protein OS=Homo sapiens OX=9606 GN=ANXA2P2 PE=5 SV=2	1	31	1	1	22	23	24	24	26	27	27	26	25	25	27	25	24	25	22	24	24	24	25	25	27	28	25	26	28	26	22	24	24	24	24	24	22	23	19	19	15	13
Q5JPF3;Q8N2N9;A6QL64	Q5JPF3;Q8N2N9;A6QL64	1;1;1	1;1;1	1;1;1	Ankyrin repeat domain-containing protein 36C;Ankyrin repeat domain-containing protein 36B;Ankyrin repeat domain-containing protein 36A	ANKRD36C;ANKRD36B;ANKRD36	sp|Q5JPF3|AN36C_HUMAN Ankyrin repeat domain-containing protein 36C OS=Homo sapiens OX=9606 GN=ANKRD36C PE=1 SV=3;sp|Q8N2N9|AN36B_HUMAN Ankyrin repeat domain-containing protein 36B OS=Homo sapiens OX=9606 GN=ANKRD36B PE=1 SV=4;sp|A6QL64|AN36A_HUMAN Ankyrin	3	1	1	1	0	0	0	0	0	0	0	0	0	0	0	0	0	0	0	0	0	0	0	0	0	0	0	0	0	0	0	1	0	0	0	0	0	0	0	0	0	0
A8CG34;Q96HA1;Q6PJE2	A8CG34;Q96HA1	7;6;2	7;6;2	7;6;2	Nuclear envelope pore membrane protein POM 121C;Nuclear envelope pore membrane protein POM 121	POM121C;POM121	sp|A8CG34|P121C_HUMAN Nuclear envelope pore membrane protein POM 121C OS=Homo sapiens OX=9606 GN=POM121C PE=1 SV=3;sp|Q96HA1|P121A_HUMAN Nuclear envelope pore membrane protein POM 121 OS=Homo sapiens OX=9606 GN=POM121 PE=1 SV=2	3	7	7	7	3	3	3	4	4	5	3	4	2	3	4	3	5	3	2	2	4	4	4	4	3	4	4	5	4	3	2	2	1	0	2	1	3	3	4	3	2	2
P62308;A8MWD9	P62308;A8MWD9	3;3	3;3	3;3	Small nuclear ribonucleoprotein G;Putative small nuclear ribonucleoprotein G-like protein 15	SNRPG;SNRPGP15	sp|P62308|RUXG_HUMAN Small nuclear ribonucleoprotein G OS=Homo sapiens OX=9606 GN=SNRPG PE=1 SV=1;sp|A8MWD9|RUXGL_HUMAN Putative small nuclear ribonucleoprotein G-like protein 15 OS=Homo sapiens OX=9606 GN=SNRPGP15 PE=5 SV=2	2	3	3	3	2	2	1	0	1	2	1	1	1	1	2	2	1	1	1	1	2	2	2	2	3	2	2	2	2	2	1	1	0	0	1	1	3	2	1	1	1	1
B2RTY4	B2RTY4	1	1	1	Unconventional myosin-IXa	MYO9A	sp|B2RTY4|MYO9A_HUMAN Unconventional myosin-IXa OS=Homo sapiens OX=9606 GN=MYO9A PE=1 SV=2	1	1	1	1	1	0	1	1	1	1	1	1	1	1	0	1	1	1	1	1	1	1	1	1	1	0	0	1	1	1	0	0	1	1	1	0	0	1	0	0	0	0
P0CG08;B7ZAQ6	P0CG08;B7ZAQ6	2;2	2;2	2;2	Golgi pH regulator B;Golgi pH regulator A	GPR89B;GPR89A	sp|P0CG08|GPHRB_HUMAN Golgi pH regulator B OS=Homo sapiens OX=9606 GN=GPR89B PE=1 SV=1;sp|B7ZAQ6|GPHRA_HUMAN Golgi pH regulator A OS=Homo sapiens OX=9606 GN=GPR89A PE=1 SV=2	2	2	2	2	1	0	1	0	0	0	1	1	0	0	0	0	1	0	0	1	0	0	0	0	0	0	1	1	0	0	0	1	0	0	0	1	0	1	0	0	0	0
C9JLW8	C9JLW8	1	1	1	Protein FAM195B	FAM195B	sp|C9JLW8|MCRI1_HUMAN Mapk-regulated corepressor-interacting protein 1 OS=Homo sapiens OX=9606 GN=MCRIP1 PE=1 SV=1	1	1	1	1	0	0	0	1	1	1	1	1	0	0	0	0	0	0	0	0	0	0	0	1	1	0	1	0	1	0	1	1	0	0	0	0	1	0	0	0	0	0
CON__A2AB72	CON__A2AB72	3	2	2				1	3	2	2	3	3	2	2	3	3	3	2	0	3	3	2	3	3	1	2	3	3	3	3	2	3	2	3	2	2	2	1	2	3	3	3	2	2	1	1	1	1
CON__P01030;CON__ENSEMBL:ENSBTAP00000007350	CON__P01030;CON__ENSEMBL:ENSBTAP00000007350	3;3	3;3	3;3			;	2	3	3	3	1	2	0	0	1	1	0	0	1	1	0	0	0	0	1	2	1	1	1	1	1	1	0	0	0	0	0	1	1	1	0	1	1	0	0	1	0	0
CON__ENSEMBL:ENSBTAP00000024462	CON__ENSEMBL:ENSBTAP00000024462	1	1	1				1	1	1	1	0	0	1	1	1	1	1	1	1	1	1	1	1	1	1	1	0	1	1	1	1	1	0	0	0	0	0	0	0	0	0	0	0	0	0	0	0	0
CON__ENSEMBL:ENSBTAP00000038253	CON__ENSEMBL:ENSBTAP00000038253	12	1	1				1	12	1	1	10	11	11	11	12	11	11	9	11	11	10	10	9	10	11	11	10	10	10	10	11	10	10	10	7	9	7	6	8	9	9	10	7	7	3	4	5	6
P13646;CON__ENSEMBL:ENSP00000377550;CON__P13646-1	P13646;CON__ENSEMBL:ENSP00000377550;CON__P13646-1	8;8;6	2;2;1	0;0;0	Keratin, type I cytoskeletal 13	KRT13	sp|P13646|K1C13_HUMAN Keratin, type I cytoskeletal 13 OS=Homo sapiens OX=9606 GN=KRT13 PE=1 SV=4;;	3	8	2	0	6	4	7	7	6	7	7	7	7	7	8	7	7	6	4	5	7	6	7	7	8	8	7	8	6	6	5	5	7	7	7	7	5	4	4	5	4	4
CON__H-INV:HIT000015463	CON__H-INV:HIT000015463	6	2	2				1	6	2	2	4	5	4	5	5	6	5	6	4	4	5	5	4	5	4	4	5	4	4	4	5	5	5	4	5	4	4	5	5	4	4	5	5	5	5	5	4	4
CON__H-INV:HIT000292931	CON__H-INV:HIT000292931	37	1	1				1	37	1	1	32	32	32	35	35	34	37	36	36	35	33	34	35	33	32	32	36	35	34	34	36	35	37	37	36	37	31	32	32	33	34	33	31	32	23	25	24	26
O95678;CON__O95678	O95678;CON__O95678	20;20	1;1	1;1	Keratin, type II cytoskeletal 75	KRT75	sp|O95678|K2C75_HUMAN Keratin, type II cytoskeletal 75 OS=Homo sapiens OX=9606 GN=KRT75 PE=1 SV=2;	2	20	1	1	17	14	16	18	17	16	16	17	14	14	15	14	18	19	13	14	17	16	13	14	18	13	15	14	15	14	13	13	15	15	15	17	10	9	5	7	8	8
CON__P00761	CON__P00761	7	7	7				1	7	7	7	7	7	6	4	6	6	4	5	6	5	4	4	5	4	7	7	5	5	6	7	4	4	4	4	5	5	5	4	5	6	4	4	4	5	4	5	4	4
CON__P01966;P69905	CON__P01966	3;1	3;1	3;1				2	3	3	3	2	1	2	2	2	1	2	2	2	2	3	2	2	2	1	1	2	2	2	2	3	3	2	2	3	3	2	3	2	2	2	2	3	2	1	1	1	1
P02533;CON__P02533;CON__Q6IFX2;CON__Q61782	P02533;CON__P02533	23;23;11;2	15;15;5;1	5;5;2;0	Keratin, type I cytoskeletal 14	KRT14	sp|P02533|K1C14_HUMAN Keratin, type I cytoskeletal 14 OS=Homo sapiens OX=9606 GN=KRT14 PE=1 SV=4;	4	23	15	5	20	14	20	21	15	16	12	11	16	16	16	12	19	19	16	17	17	17	19	17	19	20	18	19	13	13	11	14	17	17	20	19	9	10	5	6	8	9
CON__P02535-1	CON__P02535-1	9	1	1				1	9	1	1	8	7	8	8	7	9	9	7	6	6	8	9	9	9	7	7	9	8	9	8	9	9	8	8	6	6	5	6	8	9	8	8	5	6	3	4	4	4
P02538;CON__P02538;P48668;CON__P48668;CON__P04259	P02538;CON__P02538;P48668;CON__P48668;CON__P04259	33;33;32;32;31	16;16;15;15;14	1;1;1;1;0	Keratin, type II cytoskeletal 6A;Keratin, type II cytoskeletal 6C	KRT6A;KRT6C	sp|P02538|K2C6A_HUMAN Keratin, type II cytoskeletal 6A OS=Homo sapiens OX=9606 GN=KRT6A PE=1 SV=3;;sp|P48668|K2C6C_HUMAN Keratin, type II cytoskeletal 6C OS=Homo sapiens OX=9606 GN=KRT6C PE=1 SV=3;;	5	33	16	1	24	21	23	24	27	26	20	20	20	20	22	18	22	23	22	19	24	24	18	19	23	21	24	22	23	18	19	18	17	21	20	22	12	13	8	10	12	10
CON__P02662	CON__P02662	4	4	4				1	4	4	4	1	1	1	2	2	2	1	2	2	2	2	2	1	1	3	4	1	1	1	1	1	1	1	1	0	1	1	1	1	1	1	0	0	0	0	0	1	1
CON__P02666	CON__P02666	2	2	2				1	2	2	2	0	0	0	1	1	1	1	1	0	0	0	0	0	0	1	1	0	0	0	0	0	0	0	0	0	0	0	1	0	0	0	0	1	1	0	0	0	0
CON__P02668	CON__P02668	3	3	3				1	3	3	3	1	0	0	0	0	0	0	0	0	1	0	0	0	0	2	2	1	1	1	1	1	1	2	1	0	0	0	0	1	1	1	0	1	0	0	1	1	1
CON__P02754	CON__P02754	2	2	2				1	2	2	2	0	1	0	1	0	2	0	1	2	2	0	1	0	1	2	1	1	1	1	2	0	1	2	1	0	2	0	2	0	1	2	1	0	1	2	2	1	2
CON__P02769;P02768;CON__P02768-1	CON__P02769	35;4;4	35;4;4	34;4;4				3	35	35	34	20	20	23	24	26	25	23	22	27	25	25	27	25	23	20	22	22	20	20	22	21	21	18	18	15	14	13	12	21	22	20	20	12	14	9	8	7	8
CON__P05784	CON__P05784	29	8	8				1	29	8	8	22	21	24	25	24	25	25	24	22	23	27	27	25	27	19	22	26	26	27	25	27	26	26	27	24	26	18	18	21	21	25	24	19	21	16	17	17	17
P05787;CON__P05787;CON__H-INV:HIT000016045;CON__REFSEQ:XP_092267	P05787;CON__P05787	87;87;7;6	87;87;7;6	38;38;4;1	Keratin, type II cytoskeletal 8	KRT8	sp|P05787|K2C8_HUMAN Keratin, type II cytoskeletal 8 OS=Homo sapiens OX=9606 GN=KRT8 PE=1 SV=7;	4	87	87	38	73	73	76	84	85	83	84	85	80	81	81	82	83	80	72	71	81	78	81	80	84	82	84	84	84	83	67	69	72	75	78	76	68	70	59	63	58	60
CON__P06868;P00747	CON__P06868	16;2	16;2	16;2				2	16	16	16	7	7	4	7	7	6	7	5	5	4	5	4	7	4	4	5	11	11	10	8	8	8	7	9	7	5	5	5	10	7	7	6	7	5	5	5	7	6
P07477;P07478;Q8NHM4;CON__P07477	P07477;P07478;Q8NHM4;CON__P07477	1;1;1;1	1;1;1;1	1;1;1;1	Trypsin-1;Alpha-trypsin chain 1;Alpha-trypsin chain 2;Trypsin-2;Putative trypsin-6	PRSS1;PRSS2;PRSS3P2	sp|P07477|TRY1_HUMAN Trypsin-1 OS=Homo sapiens OX=9606 GN=PRSS1 PE=1 SV=1;sp|P07478|TRY2_HUMAN Trypsin-2 OS=Homo sapiens OX=9606 GN=PRSS2 PE=1 SV=1;sp|Q8NHM4|TRY6_HUMAN Putative trypsin-6 OS=Homo sapiens OX=9606 GN=PRSS3P2 PE=5 SV=2;	4	1	1	1	1	1	0	1	0	0	1	1	1	1	1	1	1	1	1	1	1	1	1	1	1	1	1	1	1	1	0	0	1	0	0	1	1	1	0	0	1	1
CON__P07744	CON__P07744	14	3	2				1	14	3	2	11	8	11	11	11	10	9	10	10	9	7	7	9	11	8	8	11	10	9	9	12	8	9	9	9	8	7	8	10	9	10	10	7	7	2	3	4	3
CON__P08727;P08727;P35900;O76014;Q8N1A0;Q14532;CON__Q8N1A0;CON__P35900;CON__Q14532;CON__O76014	CON__P08727;P08727	37;36;1;1;1;1;1;1;1;1	34;33;1;0;1;0;1;1;0;0	21;20;0;0;0;0;0;0;0;0	Keratin, type I cytoskeletal 19	KRT19	;sp|P08727|K1C19_HUMAN Keratin, type I cytoskeletal 19 OS=Homo sapiens OX=9606 GN=KRT19 PE=1 SV=4	10	37	34	21	27	24	32	31	31	30	32	30	27	29	31	29	30	29	26	26	33	31	32	32	32	32	32	33	28	30	23	27	27	29	30	30	24	22	22	23	17	16
CON__P08730-1	CON__P08730-1	7	1	1				1	7	1	1	5	4	7	7	5	7	6	6	5	6	6	5	6	5	5	6	6	6	6	6	6	7	4	7	6	5	5	4	6	6	6	6	4	5	3	3	3	3
P08779;CON__P08779	P08779;CON__P08779	16;16	5;5	4;4	Keratin, type I cytoskeletal 16	KRT16	sp|P08779|K1C16_HUMAN Keratin, type I cytoskeletal 16 OS=Homo sapiens OX=9606 GN=KRT16 PE=1 SV=4;	2	16	5	4	13	10	13	13	14	12	9	9	10	11	10	8	12	10	10	12	13	12	14	13	14	14	12	14	11	10	8	11	11	12	14	13	7	6	5	5	8	8
P12035;CON__P12035	P12035;CON__P12035	19;19	3;3	2;2	Keratin, type II cytoskeletal 3	KRT3	sp|P12035|K2C3_HUMAN Keratin, type II cytoskeletal 3 OS=Homo sapiens OX=9606 GN=KRT3 PE=1 SV=3;	2	19	3	2	14	10	14	15	14	11	16	13	12	12	12	13	13	14	13	13	16	13	13	13	15	12	14	14	13	12	10	7	12	11	11	13	5	5	1	3	4	5
CON__P12763;P02765	CON__P12763	7;2	7;2	7;2				2	7	7	7	3	4	4	3	3	4	3	1	2	2	1	1	4	4	3	3	5	5	5	5	4	4	4	3	5	5	2	2	5	5	4	6	5	5	2	1	3	2
P13645;CON__P13645;Q7Z3Y7;CON__Q7Z3Y7;Q2M2I5;CON__Q2M2I5;Q7Z3Y9;CON__Q7Z3Y9	P13645;CON__P13645	29;29;3;3;2;2;1;1	27;27;2;2;1;1;1;1	19;19;0;0;0;0;0;0	Keratin, type I cytoskeletal 10	KRT10	sp|P13645|K1C10_HUMAN Keratin, type I cytoskeletal 10 OS=Homo sapiens OX=9606 GN=KRT10 PE=1 SV=6;	8	29	27	19	22	20	24	26	24	26	25	22	25	25	26	26	25	26	25	26	24	23	24	23	26	26	24	24	19	21	16	17	22	24	23	22	15	17	9	8	14	12
P13647;CON__P13647	P13647;CON__P13647	29;29	11;11	5;5	Keratin, type II cytoskeletal 5	KRT5	sp|P13647|K2C5_HUMAN Keratin, type II cytoskeletal 5 OS=Homo sapiens OX=9606 GN=KRT5 PE=1 SV=3;	2	29	11	5	24	17	24	25	24	24	19	20	20	18	19	18	22	25	17	17	23	23	17	20	24	20	20	20	19	18	15	16	20	19	22	22	10	12	5	5	10	9
CON__P19001	CON__P19001	12	1	1				1	12	1	1	8	9	10	10	9	9	9	10	10	11	10	9	9	7	8	8	10	10	9	8	11	11	8	10	7	8	7	9	8	8	9	8	8	6	8	8	6	6
P19013;CON__P19013	P19013;CON__P19013	12;12	5;5	4;4	Keratin, type II cytoskeletal 4	KRT4	sp|P19013|K2C4_HUMAN Keratin, type II cytoskeletal 4 OS=Homo sapiens OX=9606 GN=KRT4 PE=1 SV=5;	2	12	5	4	9	6	8	9	8	10	7	8	9	9	6	7	7	9	6	5	10	10	9	10	9	9	10	8	6	8	3	6	5	7	7	9	3	4	2	3	2	3
CON__P34955	CON__P34955	2	2	2				1	2	2	2	1	0	1	1	0	0	0	1	0	0	1	0	0	0	0	0	1	1	1	1	1	1	1	1	1	1	0	0	1	1	1	1	0	0	0	0	0	0
P35908;CON__P35908;CON__P35908v2	P35908;CON__P35908;CON__P35908v2	44;44;44	36;36;36	23;23;23	Keratin, type II cytoskeletal 2 epidermal	KRT2	sp|P35908|K22E_HUMAN Keratin, type II cytoskeletal 2 epidermal OS=Homo sapiens OX=9606 GN=KRT2 PE=1 SV=2;;	3	44	36	23	27	26	30	32	32	30	27	28	36	34	27	26	27	30	33	35	31	30	30	30	33	30	28	27	23	27	24	24	26	26	27	27	16	14	6	10	18	18
CON__P50446	CON__P50446	23	1	1				1	23	1	1	19	15	18	19	19	19	17	17	15	15	17	15	18	18	16	14	19	18	14	16	19	17	16	16	16	15	13	12	15	15	14	18	9	9	4	6	7	7
P78386;CON__P78386	P78386;CON__P78386	12;12	2;2	2;2	Keratin, type II cuticular Hb5	KRT85	sp|P78386|KRT85_HUMAN Keratin, type II cuticular Hb5 OS=Homo sapiens OX=9606 GN=KRT85 PE=1 SV=1;	2	12	2	2	7	9	7	8	7	7	8	7	7	7	7	8	9	8	6	6	8	7	4	7	8	8	8	7	7	8	10	9	7	7	6	6	6	5	3	5	5	3
Q04695;CON__Q04695;Q9C075;CON__Q9C075;CON__Q99PS0	Q04695;CON__Q04695	22;22;1;1;1	10;10;1;1;1	4;4;0;0;0	Keratin, type I cytoskeletal 17	KRT17	sp|Q04695|K1C17_HUMAN Keratin, type I cytoskeletal 17 OS=Homo sapiens OX=9606 GN=KRT17 PE=1 SV=2;	5	22	10	4	12	11	13	15	13	15	11	9	11	12	11	8	16	15	11	11	16	18	18	16	19	18	15	18	13	13	11	14	15	15	18	17	9	9	4	5	7	5
Q14533;CON__Q14533;O43790;CON__O43790;P78385;CON__Q6NT21;CON__P78385;CON__Q61726;A6NCN2	Q14533;CON__Q14533;O43790;CON__O43790;P78385;CON__Q6NT21;CON__P78385	17;17;16;16;14;14;14;8;8	14;14;13;13;11;11;11;5;8	7;7;6;6;5;5;5;1;4	Keratin, type II cuticular Hb1;Keratin, type II cuticular Hb6;Keratin, type II cuticular Hb3	KRT81;KRT86;KRT83	sp|Q14533|KRT81_HUMAN Keratin, type II cuticular Hb1 OS=Homo sapiens OX=9606 GN=KRT81 PE=1 SV=3;;sp|O43790|KRT86_HUMAN Keratin, type II cuticular Hb6 OS=Homo sapiens OX=9606 GN=KRT86 PE=1 SV=1;;sp|P78385|KRT83_HUMAN Keratin, type II cuticular Hb3 OS=Homo s	9	17	14	7	12	14	10	14	11	10	11	11	13	13	9	11	11	10	10	10	12	10	8	9	12	12	10	10	11	11	15	13	10	9	8	9	7	7	4	5	7	4
CON__Q1RMN8	CON__Q1RMN8	3	3	3				1	3	3	3	1	1	1	1	1	1	0	0	2	2	0	0	1	1	1	1	1	1	1	1	1	1	0	0	0	0	0	0	0	0	1	1	0	0	0	0	1	1
Q86Y46;CON__Q32MB2	Q86Y46;CON__Q32MB2	8;8	2;2	1;1	Keratin, type II cytoskeletal 73	KRT73	sp|Q86Y46|K2C73_HUMAN Keratin, type II cytoskeletal 73 OS=Homo sapiens OX=9606 GN=KRT73 PE=1 SV=1;	2	8	2	1	6	5	7	8	6	7	5	6	5	5	7	6	6	7	5	5	6	6	6	6	6	6	7	7	4	5	2	4	4	5	6	7	3	3	0	0	2	2
P08729;CON__Q3KNV1;CON__P08729	P08729;CON__Q3KNV1;CON__P08729	67;67;60	58;58;51	45;45;38	Keratin, type II cytoskeletal 7	KRT7	sp|P08729|K2C7_HUMAN Keratin, type II cytoskeletal 7 OS=Homo sapiens OX=9606 GN=KRT7 PE=1 SV=5;;	3	67	58	45	56	56	59	60	62	62	61	62	59	58	61	60	61	61	57	56	61	62	57	59	64	59	63	62	61	59	53	50	58	57	54	58	55	57	36	41	40	40
CON__Q3SX09;CON__P02070	CON__Q3SX09	4;1	4;1	4;1				2	4	4	4	2	0	3	2	1	2	1	1	1	2	1	1	0	1	2	1	2	2	4	1	1	2	2	3	2	2	0	0	2	1	1	3	2	1	1	1	0	1
CON__Q3SX14	CON__Q3SX14	27	1	1				1	27	1	1	17	14	17	17	19	19	17	17	16	14	17	22	16	16	16	12	22	20	22	23	21	21	19	20	19	19	11	13	21	18	19	20	18	17	14	14	18	14
CON__Q3SX28	CON__Q3SX28	48	6	6				1	48	6	6	32	32	39	38	36	35	39	39	36	35	39	38	37	36	34	31	35	34	34	32	40	40	32	35	35	35	28	26	34	33	37	36	33	30	31	30	33	32
CON__Q3T052	CON__Q3T052	1	1	1				1	1	1	1	0	0	0	0	0	0	0	0	0	0	0	0	0	0	0	0	1	0	1	1	0	0	1	1	1	0	0	0	1	1	0	1	0	0	0	0	0	1
CON__Q3TTY5	CON__Q3TTY5	15	1	1				1	15	1	1	12	12	13	12	13	13	12	12	13	13	12	12	11	13	12	13	13	13	13	13	15	13	13	12	11	11	8	9	13	12	12	13	8	8	3	3	6	6
CON__Q9Z2K1;CON__Q3ZAW8	CON__Q9Z2K1;CON__Q3ZAW8	7;7	1;1	1;1			;	2	7	1	1	7	6	7	7	7	6	6	6	5	6	6	4	7	6	5	6	7	6	7	6	6	6	6	7	5	4	4	6	5	7	7	6	3	2	4	3	4	5
CON__Q3ZBS7;P04004	CON__Q3ZBS7	3;1	3;1	3;1				2	3	3	3	1	1	1	0	1	1	0	1	1	0	1	0	1	1	0	0	2	2	2	2	1	1	2	1	1	2	1	1	2	2	2	2	0	1	1	1	2	2
CON__Q497I4;Q15323;Q14525;CON__Q14525;CON__Q9UE12;CON__Q15323;CON__A2A5Y0;O76009;CON__Q9D646;CON__Q6NTB9;CON__O76009	CON__Q497I4;Q15323;Q14525;CON__Q14525;CON__Q9UE12;CON__Q15323;CON__A2A5Y0	4;2;2;2;2;2;2;1;1;1;1	2;1;1;1;1;1;1;1;1;1;1	0;0;0;0;0;0;0;0;0;0;0	Keratin, type I cuticular Ha1;Keratin, type I cuticular Ha3-II	KRT31;KRT33B	;sp|Q15323|K1H1_HUMAN Keratin, type I cuticular Ha1 OS=Homo sapiens OX=9606 GN=KRT31 PE=1 SV=3;sp|Q14525|KT33B_HUMAN Keratin, type I cuticular Ha3-II OS=Homo sapiens OX=9606 GN=KRT33B PE=1 SV=3;;;;	11	4	2	0	3	3	3	3	2	3	2	3	1	3	4	3	3	3	1	2	2	2	2	2	2	3	1	2	1	1	2	2	2	2	2	2	2	2	2	2	2	2
Q5XKE5;CON__Q5XKE5	Q5XKE5;CON__Q5XKE5	18;18	3;3	0;0	Keratin, type II cytoskeletal 79	KRT79	sp|Q5XKE5|K2C79_HUMAN Keratin, type II cytoskeletal 79 OS=Homo sapiens OX=9606 GN=KRT79 PE=1 SV=2;	2	18	3	0	14	12	14	15	16	14	13	14	13	13	14	13	13	14	12	14	16	14	13	13	16	13	14	14	13	12	12	10	13	12	13	14	8	9	3	3	7	6
Q9NSB2;CON__Q6ISB0;CON__Q9NSB2	Q9NSB2;CON__Q6ISB0;CON__Q9NSB2	11;11;11	2;2;2	2;2;2	Keratin, type II cuticular Hb4	KRT84	sp|Q9NSB2|KRT84_HUMAN Keratin, type II cuticular Hb4 OS=Homo sapiens OX=9606 GN=KRT84 PE=2 SV=2;;	3	11	2	2	8	7	9	9	8	8	10	9	8	8	9	9	9	9	7	8	9	10	7	8	9	7	9	9	10	9	8	6	10	9	9	10	6	7	3	4	4	3
Q6KB66;CON__Q6KB66-1;CON__Q0VBK2	Q6KB66;CON__Q6KB66-1	7;7;1	6;6;1	5;5;1	Keratin, type II cytoskeletal 80	KRT80	sp|Q6KB66|K2C80_HUMAN Keratin, type II cytoskeletal 80 OS=Homo sapiens OX=9606 GN=KRT80 PE=1 SV=2;	3	7	6	5	5	5	3	4	4	5	2	2	2	2	2	1	4	2	1	2	5	4	4	5	4	4	2	3	1	3	3	2	2	2	2	1	2	1	0	0	0	1
Q8N1N4;CON__Q7RTT2;CON__Q8N1N4-2	Q8N1N4;CON__Q7RTT2;CON__Q8N1N4-2	7;7;7	3;3;3	3;3;3	Keratin, type II cytoskeletal 78	KRT78	sp|Q8N1N4|K2C78_HUMAN Keratin, type II cytoskeletal 78 OS=Homo sapiens OX=9606 GN=KRT78 PE=1 SV=2;;	3	7	3	3	3	2	3	4	4	2	3	5	2	3	3	2	3	4	2	3	4	3	2	2	4	2	4	3	3	5	4	3	3	3	3	3	2	1	0	1	2	2
Q7Z3Z0;Q7Z3Y8;CON__Q7Z3Z0;CON__Q7Z3Y8	Q7Z3Z0;Q7Z3Y8;CON__Q7Z3Z0;CON__Q7Z3Y8	3;3;3;3	1;1;1;1	1;1;1;1	Keratin, type I cytoskeletal 25;Keratin, type I cytoskeletal 27	KRT25;KRT27	sp|Q7Z3Z0|K1C25_HUMAN Keratin, type I cytoskeletal 25 OS=Homo sapiens OX=9606 GN=KRT25 PE=1 SV=1;sp|Q7Z3Y8|K1C27_HUMAN Keratin, type I cytoskeletal 27 OS=Homo sapiens OX=9606 GN=KRT27 PE=1 SV=2;;	4	3	1	1	2	2	2	2	2	2	2	2	3	2	2	2	2	3	2	2	3	3	3	3	3	3	3	3	3	3	3	2	3	3	3	2	2	2	1	2	3	3
Q7Z794;CON__Q7Z794	Q7Z794;CON__Q7Z794	5;5	1;1	1;1	Keratin, type II cytoskeletal 1b	KRT77	sp|Q7Z794|K2C1B_HUMAN Keratin, type II cytoskeletal 1b OS=Homo sapiens OX=9606 GN=KRT77 PE=1 SV=3;	2	5	1	1	5	5	4	5	5	5	5	5	4	3	5	5	4	4	3	3	5	5	5	5	5	5	5	5	3	4	3	4	5	4	5	5	4	3	1	2	3	2
CON__Q8BGZ7	CON__Q8BGZ7	20	1	0				1	20	1	0	18	16	17	19	18	17	18	18	16	16	16	14	18	19	15	16	19	18	15	16	19	14	17	16	16	15	15	14	16	16	16	18	11	10	6	8	9	9
CON__Q9H552	CON__Q9H552	24	4	3				1	24	4	3	19	18	18	19	19	19	20	22	19	19	19	20	20	19	18	18	21	21	21	21	20	20	20	20	20	20	17	18	19	19	19	19	17	18	14	14	15	16
Q9NSB4;CON__Q9NSB4	Q9NSB4;CON__Q9NSB4	3;3	2;2	2;2	Keratin, type II cuticular Hb2	KRT82	sp|Q9NSB4|KRT82_HUMAN Keratin, type II cuticular Hb2 OS=Homo sapiens OX=9606 GN=KRT82 PE=1 SV=3;	2	3	2	2	1	1	1	1	2	1	3	3	2	2	1	2	0	1	1	1	1	1	2	2	2	3	3	2	2	2	3	1	1	1	2	0	1	1	0	1	0	0
CON__Q9R0H5	CON__Q9R0H5	7	3	1				1	7	3	1	4	4	4	4	4	4	4	3	3	3	4	4	4	4	3	4	4	4	4	4	4	4	4	4	2	3	3	3	3	4	3	4	4	3	1	1	2	2
E9PRG8	E9PRG8	5	5	5	Uncharacterized protein C11orf98	C11orf98	sp|E9PRG8|CK098_HUMAN Uncharacterized protein C11orf98 OS=Homo sapiens OX=9606 GN=C11orf98 PE=4 SV=2	1	5	5	5	4	4	5	5	5	5	5	5	5	5	4	5	5	5	4	4	4	5	5	5	5	5	5	5	5	5	4	4	5	5	5	5	4	4	3	3	4	4
H7BZ55	H7BZ55	5	5	5	Putative ciliary rootlet coiled-coil protein-like 3 protein		sp|H7BZ55|CRCC2_HUMAN Putative ciliary rootlet coiled-coil protein 2 OS=Homo sapiens OX=9606 GN=CROCC2 PE=5 SV=4	1	5	5	5	0	0	1	0	0	0	0	2	0	2	2	2	1	0	1	0	2	2	3	3	2	2	2	3	3	2	1	1	2	3	2	2	2	2	0	0	3	2
L0R819	L0R819	2	2	2		ASNSD1	sp|L0R819|ASURF_HUMAN ASNSD1 upstream open reading frame protein OS=Homo sapiens OX=9606 GN=ASDURF PE=1 SV=1	1	2	2	2	1	0	1	2	2	1	1	2	2	2	1	1	2	2	2	1	1	1	1	1	1	1	1	1	1	1	0	0	1	1	1	1	1	1	2	1	0	0
O00116	O00116	2	2	2	Alkyldihydroxyacetonephosphate synthase, peroxisomal	AGPS	sp|O00116|ADAS_HUMAN Alkyldihydroxyacetonephosphate synthase, peroxisomal OS=Homo sapiens OX=9606 GN=AGPS PE=1 SV=1	1	2	2	2	0	0	1	1	0	1	1	1	0	0	1	0	0	1	0	0	0	1	1	1	1	1	1	0	1	1	0	0	2	1	1	1	0	0	0	0	0	0
O00139	O00139	16	16	15	Kinesin-like protein KIF2A	KIF2A	sp|O00139|KIF2A_HUMAN Kinesin-like protein KIF2A OS=Homo sapiens OX=9606 GN=KIF2A PE=1 SV=3	1	16	16	15	10	8	11	10	11	13	10	9	8	8	10	8	12	10	6	8	11	7	10	11	9	10	9	11	10	12	6	5	9	10	11	9	3	4	3	2	8	6
O00148	O00148	4	4	1	ATP-dependent RNA helicase DDX39A	DDX39A	sp|O00148|DX39A_HUMAN ATP-dependent RNA helicase DDX39A OS=Homo sapiens OX=9606 GN=DDX39A PE=1 SV=2	1	4	4	1	2	3	3	2	1	2	3	3	2	3	2	2	2	2	2	2	3	2	2	3	3	2	2	4	3	2	2	1	3	2	2	3	1	2	2	2	2	1
O00151	O00151	5	5	4	PDZ and LIM domain protein 1	PDLIM1	sp|O00151|PDLI1_HUMAN PDZ and LIM domain protein 1 OS=Homo sapiens OX=9606 GN=PDLIM1 PE=1 SV=4	1	5	5	4	0	1	0	0	0	0	0	0	0	0	0	0	0	0	1	0	1	0	2	1	3	2	3	3	4	2	1	1	2	2	5	3	4	4	2	2	2	1
O00159;Q8N1T3	O00159	71;2	70;1	68;0	Unconventional myosin-Ic	MYO1C	sp|O00159|MYO1C_HUMAN Unconventional myosin-Ic OS=Homo sapiens OX=9606 GN=MYO1C PE=1 SV=4	2	71	70	68	40	40	55	56	50	50	56	56	57	55	59	59	57	53	43	40	51	51	50	52	60	59	53	54	53	52	44	45	45	47	46	46	48	51	36	35	33	37
O00160	O00160	7	1	1	Unconventional myosin-If	MYO1F	sp|O00160|MYO1F_HUMAN Unconventional myosin-If OS=Homo sapiens OX=9606 GN=MYO1F PE=1 SV=3	1	7	1	1	4	3	5	7	5	4	6	6	3	4	5	4	4	5	3	2	4	4	4	4	5	6	5	6	5	5	5	3	4	4	4	4	5	4	4	4	3	4
O00178	O00178	2	2	2	GTP-binding protein 1	GTPBP1	sp|O00178|GTPB1_HUMAN GTP-binding protein 1 OS=Homo sapiens OX=9606 GN=GTPBP1 PE=1 SV=3	1	2	2	2	0	0	0	0	0	1	1	0	2	2	0	1	1	1	0	0	1	1	1	1	2	2	1	1	1	2	0	0	1	1	1	1	1	1	0	0	0	0
O00186	O00186	2	2	2	Syntaxin-binding protein 3	STXBP3	sp|O00186|STXB3_HUMAN Syntaxin-binding protein 3 OS=Homo sapiens OX=9606 GN=STXBP3 PE=1 SV=2	1	2	2	2	0	0	0	1	0	0	0	0	1	0	0	0	0	0	0	0	1	1	1	1	2	2	2	1	2	1	1	1	1	1	1	1	1	1	0	0	0	0
O00203	O00203	5	5	5	AP-3 complex subunit beta-1	AP3B1	sp|O00203|AP3B1_HUMAN AP-3 complex subunit beta-1 OS=Homo sapiens OX=9606 GN=AP3B1 PE=1 SV=3	1	5	5	5	2	0	2	2	2	1	1	1	1	1	2	1	2	1	1	0	2	1	2	2	2	2	2	2	2	2	0	1	1	2	2	1	2	2	0	0	0	0
O00217	O00217	2	2	2	NADH dehydrogenase [ubiquinone] iron-sulfur protein 8, mitochondrial	NDUFS8	sp|O00217|NDUS8_HUMAN NADH dehydrogenase [ubiquinone] iron-sulfur protein 8, mitochondrial OS=Homo sapiens OX=9606 GN=NDUFS8 PE=1 SV=1	1	2	2	2	0	1	0	0	2	2	0	0	1	1	0	0	0	1	1	0	2	1	2	1	0	0	1	1	0	0	0	1	1	0	1	1	0	0	0	0	1	1
O00231	O00231	3	3	3	26S proteasome non-ATPase regulatory subunit 11	PSMD11	sp|O00231|PSD11_HUMAN 26S proteasome non-ATPase regulatory subunit 11 OS=Homo sapiens OX=9606 GN=PSMD11 PE=1 SV=3	1	3	3	3	1	1	2	2	2	2	2	2	2	2	2	2	2	2	2	1	2	1	1	2	2	2	2	2	2	2	1	0	1	2	2	1	1	1	1	1	1	1
O00255	O00255	4	4	4	Menin	MEN1	sp|O00255|MEN1_HUMAN Menin OS=Homo sapiens OX=9606 GN=MEN1 PE=1 SV=4	1	4	4	4	3	2	2	2	3	3	3	2	3	2	2	1	1	1	2	1	2	2	2	1	1	1	3	2	1	2	0	1	3	1	2	2	3	2	1	1	0	2
O00257	O00257	1	1	1	E3 SUMO-protein ligase CBX4	CBX4	sp|O00257|CBX4_HUMAN E3 SUMO-protein ligase CBX4 OS=Homo sapiens OX=9606 GN=CBX4 PE=1 SV=3	1	1	1	1	0	0	0	0	0	0	0	0	0	0	0	0	0	0	0	0	0	0	0	0	0	0	0	0	0	0	0	0	0	0	0	0	1	0	0	0	0	0
O00267	O00267	6	6	6	Transcription elongation factor SPT5	SUPT5H	sp|O00267|SPT5H_HUMAN Transcription elongation factor SPT5 OS=Homo sapiens OX=9606 GN=SUPT5H PE=1 SV=1	1	6	6	6	1	1	2	3	2	2	2	2	1	4	1	2	1	2	2	0	2	1	2	2	3	2	2	1	2	2	0	0	1	2	1	1	2	2	1	1	1	1
O00268;Q92750	O00268	5;1	5;1	5;1	Transcription initiation factor TFIID subunit 4	TAF4	sp|O00268|TAF4_HUMAN Transcription initiation factor TFIID subunit 4 OS=Homo sapiens OX=9606 GN=TAF4 PE=1 SV=2	2	5	5	5	2	1	4	4	4	5	3	3	1	2	1	1	2	2	2	2	3	3	4	3	3	3	3	2	3	3	0	0	2	2	2	3	0	0	1	1	0	2
O00291	O00291	7	7	7	Huntingtin-interacting protein 1	HIP1	sp|O00291|HIP1_HUMAN Huntingtin-interacting protein 1 OS=Homo sapiens OX=9606 GN=HIP1 PE=1 SV=5	1	7	7	7	2	0	3	2	1	2	1	3	3	3	0	0	0	0	0	1	2	4	4	4	4	3	2	3	4	6	2	3	3	5	5	5	2	3	3	3	0	1
O00299	O00299	7	7	7	Chloride intracellular channel protein 1	CLIC1	sp|O00299|CLIC1_HUMAN Chloride intracellular channel protein 1 OS=Homo sapiens OX=9606 GN=CLIC1 PE=1 SV=4	1	7	7	7	3	2	2	1	3	2	1	2	2	1	2	2	2	1	3	1	6	6	6	6	7	6	5	7	7	7	4	4	6	7	7	7	5	5	2	2	2	2
O00303	O00303	6	6	6	Eukaryotic translation initiation factor 3 subunit F	EIF3F	sp|O00303|EIF3F_HUMAN Eukaryotic translation initiation factor 3 subunit F OS=Homo sapiens OX=9606 GN=EIF3F PE=1 SV=1	1	6	6	6	0	1	2	2	2	2	2	2	2	2	2	1	1	1	4	2	2	2	2	1	2	3	2	1	2	2	2	1	3	2	3	2	1	1	1	1	0	0
O00399	O00399	2	2	2	Dynactin subunit 6	DCTN6	sp|O00399|DCTN6_HUMAN Dynactin subunit 6 OS=Homo sapiens OX=9606 GN=DCTN6 PE=1 SV=1	1	2	2	2	0	0	0	0	0	0	0	0	0	0	0	0	0	0	0	0	0	0	1	0	1	1	1	1	0	1	0	0	1	1	1	1	2	1	1	1	1	1
O00401	O00401	2	2	2	Neural Wiskott-Aldrich syndrome protein	WASL	sp|O00401|WASL_HUMAN Neural Wiskott-Aldrich syndrome protein OS=Homo sapiens OX=9606 GN=WASL PE=1 SV=2	1	2	2	2	0	0	1	1	0	1	0	0	0	0	0	0	0	0	0	0	1	1	1	0	1	1	0	1	1	1	0	0	1	1	1	1	0	0	1	1	0	0
O00410	O00410	2	2	2	Importin-5	IPO5	sp|O00410|IPO5_HUMAN Importin-5 OS=Homo sapiens OX=9606 GN=IPO5 PE=1 SV=4	1	2	2	2	0	0	1	1	0	0	1	0	0	1	1	1	0	1	2	2	0	0	0	1	1	1	0	1	0	1	0	1	0	0	1	0	1	1	0	1	0	1
O00422	O00422	5	5	5	Histone deacetylase complex subunit SAP18	SAP18	sp|O00422|SAP18_HUMAN Histone deacetylase complex subunit SAP18 OS=Homo sapiens OX=9606 GN=SAP18 PE=1 SV=1	1	5	5	5	3	3	5	5	5	4	5	4	1	1	2	1	2	3	3	1	3	3	3	2	4	5	2	2	1	2	1	2	2	3	1	2	3	3	0	0	2	2
O00423	O00423	2	2	2	Echinoderm microtubule-associated protein-like 1	EML1	sp|O00423|EMAL1_HUMAN Echinoderm microtubule-associated protein-like 1 OS=Homo sapiens OX=9606 GN=EML1 PE=1 SV=3	1	2	2	2	1	1	2	2	1	1	2	2	2	1	2	2	1	1	2	1	2	1	2	1	2	2	1	1	0	1	0	0	1	1	2	2	2	2	0	1	1	0
O00425	O00425	21	17	17	Insulin-like growth factor 2 mRNA-binding protein 3	IGF2BP3	sp|O00425|IF2B3_HUMAN Insulin-like growth factor 2 mRNA-binding protein 3 OS=Homo sapiens OX=9606 GN=IGF2BP3 PE=1 SV=2	1	21	17	17	10	7	12	12	13	13	12	12	12	12	11	11	11	12	10	11	9	9	10	10	11	9	7	8	8	7	6	7	7	9	8	5	8	7	6	7	5	4
O00429	O00429	2	2	2	Dynamin-1-like protein	DNM1L	sp|O00429|DNM1L_HUMAN Dynamin-1-like protein OS=Homo sapiens OX=9606 GN=DNM1L PE=1 SV=2	1	2	2	2	0	0	0	0	0	0	0	0	0	0	0	0	0	0	1	2	0	0	0	0	0	1	0	0	0	0	0	0	0	0	0	0	0	1	0	0	0	0
O00442	O00442	1	1	1	RNA 3-terminal phosphate cyclase	RTCA	sp|O00442|RTCA_HUMAN RNA 3-terminal phosphate cyclase OS=Homo sapiens OX=9606 GN=RTCA PE=1 SV=1	1	1	1	1	1	0	1	1	0	1	1	1	1	1	1	1	1	0	1	0	0	1	0	1	1	0	0	0	1	1	1	1	1	0	0	1	0	0	0	0	0	0
O00443	O00443	17	17	17	Phosphatidylinositol 4-phosphate 3-kinase C2 domain-containing subunit alpha	PIK3C2A	sp|O00443|P3C2A_HUMAN Phosphatidylinositol 4-phosphate 3-kinase C2 domain-containing subunit alpha OS=Homo sapiens OX=9606 GN=PIK3C2A PE=1 SV=2	1	17	17	17	8	5	8	8	8	10	9	9	11	12	8	4	3	5	8	6	8	9	10	9	12	9	7	8	11	10	4	3	6	8	10	8	8	3	6	6	7	7
O00458	O00458	1	1	1	Interferon-related developmental regulator 1	IFRD1	sp|O00458|IFRD1_HUMAN Interferon-related developmental regulator 1 OS=Homo sapiens OX=9606 GN=IFRD1 PE=1 SV=4	1	1	1	1	0	1	0	0	0	0	1	0	0	0	0	0	0	0	1	0	1	0	1	1	1	1	0	0	1	1	0	0	0	0	0	0	0	0	0	0	0	0
O00461	O00461	3	3	3	Golgi integral membrane protein 4	GOLIM4	sp|O00461|GOLI4_HUMAN Golgi integral membrane protein 4 OS=Homo sapiens OX=9606 GN=GOLIM4 PE=1 SV=1	1	3	3	3	1	1	2	2	2	2	1	2	0	0	1	1	1	1	1	0	1	1	1	1	1	1	1	1	1	1	1	1	2	2	3	2	1	1	1	1	0	1
O00468	O00468	18	18	18	Agrin;Agrin N-terminal 110 kDa subunit;Agrin C-terminal 110 kDa subunit;Agrin C-terminal 90 kDa fragment;Agrin C-terminal 22 kDa fragment	AGRN	sp|O00468|AGRIN_HUMAN Agrin OS=Homo sapiens OX=9606 GN=AGRN PE=1 SV=6	1	18	18	18	7	4	7	5	7	7	3	4	4	2	4	5	4	4	5	4	10	7	10	8	9	10	13	12	5	6	6	4	11	11	10	9	8	7	10	9	11	9
O00469	O00469	4	4	4	Procollagen-lysine,2-oxoglutarate 5-dioxygenase 2	PLOD2	sp|O00469|PLOD2_HUMAN Procollagen-lysine,2-oxoglutarate 5-dioxygenase 2 OS=Homo sapiens OX=9606 GN=PLOD2 PE=1 SV=2	1	4	4	4	0	0	1	2	1	1	0	1	2	1	0	1	1	1	0	0	2	1	1	2	1	2	2	2	2	2	0	0	2	2	2	3	0	0	0	0	1	1
O00471	O00471	1	1	1	Exocyst complex component 5	EXOC5	sp|O00471|EXOC5_HUMAN Exocyst complex component 5 OS=Homo sapiens OX=9606 GN=EXOC5 PE=1 SV=1	1	1	1	1	0	1	1	1	0	0	0	1	0	0	0	0	0	0	1	0	0	0	0	0	0	1	1	0	1	0	1	1	0	0	1	0	1	1	1	1	1	0
O00479	O00479	6	5	5	High mobility group nucleosome-binding domain-containing protein 4	HMGN4	sp|O00479|HMGN4_HUMAN High mobility group nucleosome-binding domain-containing protein 4 OS=Homo sapiens OX=9606 GN=HMGN4 PE=1 SV=3	1	6	5	5	4	4	4	3	3	3	4	4	3	3	3	4	4	5	3	3	3	4	4	4	3	3	4	4	3	3	3	3	3	3	4	3	4	5	3	4	3	3
O00483	O00483	2	2	2	Cytochrome c oxidase subunit NDUFA4	NDUFA4	sp|O00483|NDUA4_HUMAN Cytochrome c oxidase subunit NDUFA4 OS=Homo sapiens OX=9606 GN=NDUFA4 PE=1 SV=1	1	2	2	2	2	2	2	2	2	2	2	2	2	2	2	2	2	2	2	2	2	2	2	2	2	2	2	2	2	2	2	2	2	2	2	2	2	2	0	0	2	2
O00487	O00487	2	2	2	26S proteasome non-ATPase regulatory subunit 14	PSMD14	sp|O00487|PSDE_HUMAN 26S proteasome non-ATPase regulatory subunit 14 OS=Homo sapiens OX=9606 GN=PSMD14 PE=1 SV=1	1	2	2	2	0	0	1	1	1	1	0	0	0	0	0	0	0	0	0	0	1	1	1	1	1	1	1	1	1	1	0	0	1	1	1	1	0	0	0	0	0	0
O00522	O00522	1	1	1	Krev interaction trapped protein 1	KRIT1	sp|O00522|KRIT1_HUMAN Krev interaction trapped protein 1 OS=Homo sapiens OX=9606 GN=KRIT1 PE=1 SV=2	1	1	1	1	0	0	0	0	0	0	0	0	0	0	0	0	0	0	0	0	0	0	0	0	0	0	0	0	0	0	1	1	0	0	0	0	0	0	0	1	0	0
O00541	O00541	23	23	23	Pescadillo homolog	PES1	sp|O00541|PESC_HUMAN Pescadillo homolog OS=Homo sapiens OX=9606 GN=PES1 PE=1 SV=1	1	23	23	23	13	10	17	20	15	15	16	16	18	16	16	18	18	17	15	12	18	16	15	16	17	21	11	13	15	17	10	10	12	13	14	14	8	11	6	7	10	9
O00560	O00560	10	10	10	Syntenin-1	SDCBP	sp|O00560|SDCB1_HUMAN Syntenin-1 OS=Homo sapiens OX=9606 GN=SDCBP PE=1 SV=1	1	10	10	10	7	4	5	4	6	5	4	4	5	6	4	4	5	5	6	5	7	6	7	6	6	6	5	4	5	7	5	4	6	6	6	5	6	6	2	3	1	2
O00566	O00566	18	18	18	U3 small nucleolar ribonucleoprotein protein MPP10	MPHOSPH10	sp|O00566|MPP10_HUMAN U3 small nucleolar ribonucleoprotein protein MPP10 OS=Homo sapiens OX=9606 GN=MPHOSPH10 PE=1 SV=2	1	18	18	18	9	11	10	11	10	10	11	12	11	11	13	12	11	10	12	12	10	8	9	9	13	11	10	9	10	8	10	8	11	10	11	11	10	9	8	7	7	6
O00567	O00567	42	42	41	Nucleolar protein 56	NOP56	sp|O00567|NOP56_HUMAN Nucleolar protein 56 OS=Homo sapiens OX=9606 GN=NOP56 PE=1 SV=4	1	42	42	41	30	28	32	35	32	32	33	34	33	32	34	36	36	35	29	31	32	33	30	33	37	35	34	32	32	33	29	26	31	33	31	32	30	28	22	20	24	21
O00571;Q9NQI0	O00571	36;2	36;2	12;0	ATP-dependent RNA helicase DDX3X	DDX3X	sp|O00571|DDX3X_HUMAN ATP-dependent RNA helicase DDX3X OS=Homo sapiens OX=9606 GN=DDX3X PE=1 SV=3	2	36	36	12	24	22	29	29	29	29	28	29	25	28	27	28	28	28	26	25	28	28	28	29	28	28	26	29	27	23	20	21	25	26	27	25	22	21	12	15	18	17
O00629	O00629	1	1	1	Importin subunit alpha-3	KPNA4	sp|O00629|IMA3_HUMAN Importin subunit alpha-3 OS=Homo sapiens OX=9606 GN=KPNA4 PE=1 SV=1	1	1	1	1	1	1	0	0	1	1	1	1	0	1	1	0	1	1	0	1	1	1	1	1	1	1	1	1	1	1	0	1	1	1	1	1	0	1	0	0	1	1
O00712	O00712	2	2	2	Nuclear factor 1 B-type	NFIB	sp|O00712|NFIB_HUMAN Nuclear factor 1 B-type OS=Homo sapiens OX=9606 GN=NFIB PE=1 SV=2	1	2	2	2	0	0	1	1	1	1	1	0	1	1	1	1	1	1	0	0	1	1	1	1	1	1	1	1	0	1	1	0	0	1	1	0	1	1	0	0	0	0
O00746	O00746	2	2	2	Nucleoside diphosphate kinase, mitochondrial	NME4	sp|O00746|NDKM_HUMAN Nucleoside diphosphate kinase, mitochondrial OS=Homo sapiens OX=9606 GN=NME4 PE=1 SV=1	1	2	2	2	2	1	2	2	2	1	2	2	2	2	1	1	1	1	1	0	1	1	2	2	2	2	1	1	1	1	0	0	2	2	1	1	1	0	0	0	0	0
O00748	O00748	1	1	1	Cocaine esterase	CES2	sp|O00748|EST2_HUMAN Cocaine esterase OS=Homo sapiens OX=9606 GN=CES2 PE=1 SV=1	1	1	1	1	1	1	1	1	1	1	1	1	1	1	1	1	1	1	0	0	1	1	1	1	1	1	1	1	1	1	0	0	1	1	1	1	1	1	1	1	1	0
O14497	O14497	36	36	35	AT-rich interactive domain-containing protein 1A	ARID1A	sp|O14497|ARI1A_HUMAN AT-rich interactive domain-containing protein 1A OS=Homo sapiens OX=9606 GN=ARID1A PE=1 SV=3	1	36	36	35	24	21	27	30	31	30	29	30	11	4	6	9	6	7	8	8	23	24	25	27	30	31	19	19	8	7	5	4	9	11	6	9	15	16	12	10	14	10
O14503	O14503	1	1	1	Class E basic helix-loop-helix protein 40	BHLHE40	sp|O14503|BHE40_HUMAN Class E basic helix-loop-helix protein 40 OS=Homo sapiens OX=9606 GN=BHLHE40 PE=1 SV=1	1	1	1	1	0	0	1	1	0	0	0	1	0	0	0	1	0	0	0	0	1	1	1	1	0	1	0	1	1	1	0	0	0	1	0	0	0	0	0	0	0	0
O14545	O14545	3	3	3	TRAF-type zinc finger domain-containing protein 1	TRAFD1	sp|O14545|TRAD1_HUMAN TRAF-type zinc finger domain-containing protein 1 OS=Homo sapiens OX=9606 GN=TRAFD1 PE=1 SV=1	1	3	3	3	0	0	0	1	0	0	0	0	0	0	0	0	0	0	0	0	0	0	2	1	2	2	3	2	3	2	0	0	1	3	1	1	2	1	0	0	2	2
O14569	O14569	1	1	1	Cytochrome b561 domain-containing protein 2	CYB561D2	sp|O14569|C56D2_HUMAN Cytochrome b561 domain-containing protein 2 OS=Homo sapiens OX=9606 GN=CYB561D2 PE=1 SV=1	1	1	1	1	1	0	1	0	0	0	0	1	0	0	0	0	1	0	0	0	1	0	0	1	0	0	0	1	0	0	0	0	1	1	0	1	0	0	0	0	0	0
O14578	O14578	4	4	4	Citron Rho-interacting kinase	CIT	sp|O14578|CTRO_HUMAN Citron Rho-interacting kinase OS=Homo sapiens OX=9606 GN=CIT PE=1 SV=2	1	4	4	4	1	1	2	3	3	2	3	3	1	1	1	0	0	1	1	1	2	1	2	2	2	1	2	2	1	0	0	1	2	1	2	2	1	1	0	0	0	0
O14579	O14579	4	4	4	Coatomer subunit epsilon	COPE	sp|O14579|COPE_HUMAN Coatomer subunit epsilon OS=Homo sapiens OX=9606 GN=COPE PE=1 SV=3	1	4	4	4	1	2	2	2	1	1	2	2	3	3	2	2	2	2	2	2	1	1	2	2	3	2	2	2	2	2	2	2	2	2	2	2	1	2	2	2	1	2
P47813;O14602	P47813;O14602	4;4	4;4	4;4	Eukaryotic translation initiation factor 1A, X-chromosomal;Eukaryotic translation initiation factor 1A, Y-chromosomal	EIF1AX;EIF1AY	sp|P47813|IF1AX_HUMAN Eukaryotic translation initiation factor 1A, X-chromosomal OS=Homo sapiens OX=9606 GN=EIF1AX PE=1 SV=2;sp|O14602|IF1AY_HUMAN Eukaryotic translation initiation factor 1A, Y-chromosomal OS=Homo sapiens OX=9606 GN=EIF1AY PE=1 SV=4	2	4	4	4	2	1	1	1	2	2	1	1	2	2	2	2	2	2	2	1	1	1	2	2	0	1	2	2	2	2	1	1	1	2	2	2	1	2	1	1	1	1
O14617	O14617	5	5	5	AP-3 complex subunit delta-1	AP3D1	sp|O14617|AP3D1_HUMAN AP-3 complex subunit delta-1 OS=Homo sapiens OX=9606 GN=AP3D1 PE=1 SV=1	1	5	5	5	1	1	2	2	2	2	2	2	2	2	2	2	2	2	1	1	2	2	3	2	2	2	1	2	1	1	1	1	1	2	1	1	4	4	1	1	1	1
O14639	O14639	22	22	22	Actin-binding LIM protein 1	ABLIM1	sp|O14639|ABLM1_HUMAN Actin-binding LIM protein 1 OS=Homo sapiens OX=9606 GN=ABLIM1 PE=1 SV=3	1	22	22	22	13	11	14	15	15	14	14	14	12	13	13	16	11	15	13	12	14	15	15	15	16	17	17	14	15	14	10	10	13	15	12	13	13	10	10	9	8	6
O14646	O14646	14	14	13	Chromodomain-helicase-DNA-binding protein 1	CHD1	sp|O14646|CHD1_HUMAN Chromodomain-helicase-DNA-binding protein 1 OS=Homo sapiens OX=9606 GN=CHD1 PE=1 SV=2	1	14	14	13	10	2	8	8	8	6	6	6	5	4	6	6	6	3	2	3	7	6	7	6	5	9	5	4	5	3	4	3	6	5	6	5	7	5	3	3	3	3
O14647	O14647	12	11	11	Chromodomain-helicase-DNA-binding protein 2	CHD2	sp|O14647|CHD2_HUMAN Chromodomain-helicase-DNA-binding protein 2 OS=Homo sapiens OX=9606 GN=CHD2 PE=1 SV=2	1	12	11	11	4	2	7	7	5	4	6	7	4	4	8	6	7	3	2	3	5	5	5	5	8	7	5	6	5	3	0	0	3	5	6	4	3	2	0	1	1	1
O14734	O14734	2	2	2	Acyl-coenzyme A thioesterase 8	ACOT8	sp|O14734|ACOT8_HUMAN Acyl-coenzyme A thioesterase 8 OS=Homo sapiens OX=9606 GN=ACOT8 PE=1 SV=1	1	2	2	2	0	0	0	0	0	0	0	0	0	1	0	0	0	0	0	0	0	0	0	1	1	1	0	0	0	1	1	1	0	0	1	0	1	1	1	1	0	1
O14735	O14735	2	2	2	CDP-diacylglycerol--inositol 3-phosphatidyltransferase	CDIPT	sp|O14735|CDIPT_HUMAN CDP-diacylglycerol--inositol 3-phosphatidyltransferase OS=Homo sapiens OX=9606 GN=CDIPT PE=1 SV=1	1	2	2	2	0	0	2	1	0	0	1	2	1	0	1	1	1	1	0	1	0	0	1	1	1	1	2	1	2	2	0	1	0	1	2	0	1	0	1	1	0	0
O14776	O14776	34	34	33	Transcription elongation regulator 1	TCERG1	sp|O14776|TCRG1_HUMAN Transcription elongation regulator 1 OS=Homo sapiens OX=9606 GN=TCERG1 PE=1 SV=2	1	34	34	33	24	14	27	29	27	27	29	30	8	7	17	20	13	15	11	9	26	26	25	26	27	27	25	26	13	11	7	6	13	12	13	13	13	15	10	9	9	9
O14782	O14782	3	2	1	Kinesin-like protein KIF3C	KIF3C	sp|O14782|KIF3C_HUMAN Kinesin-like protein KIF3C OS=Homo sapiens OX=9606 GN=KIF3C PE=1 SV=3	1	3	2	1	1	1	1	0	1	1	2	2	1	1	0	0	1	1	0	1	1	1	1	1	1	1	1	1	2	1	1	1	2	2	1	2	0	1	0	1	0	0
O14786	O14786	3	3	3	Neuropilin-1	NRP1	sp|O14786|NRP1_HUMAN Neuropilin-1 OS=Homo sapiens OX=9606 GN=NRP1 PE=1 SV=3	1	3	3	3	2	1	1	1	1	1	1	1	2	1	2	2	1	1	2	2	1	1	1	1	2	2	1	2	1	2	0	0	2	1	2	1	2	1	1	1	0	0
O14802	O14802	1	1	1	DNA-directed RNA polymerase III subunit RPC1	POLR3A	sp|O14802|RPC1_HUMAN DNA-directed RNA polymerase III subunit RPC1 OS=Homo sapiens OX=9606 GN=POLR3A PE=1 SV=2	1	1	1	1	0	0	0	0	0	0	0	0	0	1	1	1	1	1	1	1	0	0	0	0	1	1	1	0	1	1	1	1	0	0	1	1	1	1	1	1	1	1
O14828	O14828	4	4	4	Secretory carrier-associated membrane protein 3	SCAMP3	sp|O14828|SCAM3_HUMAN Secretory carrier-associated membrane protein 3 OS=Homo sapiens OX=9606 GN=SCAMP3 PE=1 SV=3	1	4	4	4	1	2	4	4	3	3	4	4	3	2	4	2	4	3	3	4	3	3	2	3	3	3	3	3	3	3	2	3	2	3	4	1	3	1	3	2	2	3
O14874	O14874	1	1	1	[3-methyl-2-oxobutanoate dehydrogenase [lipoamide]] kinase, mitochondrial	BCKDK	sp|O14874|BCKD_HUMAN [3-methyl-2-oxobutanoate dehydrogenase [lipoamide]] kinase, mitochondrial OS=Homo sapiens OX=9606 GN=BCKDK PE=1 SV=2	1	1	1	1	1	1	1	1	1	1	1	1	0	0	1	1	1	1	0	0	1	1	1	1	1	0	1	1	1	1	0	1	1	1	1	1	1	1	1	1	1	1
O14879	O14879	1	1	1	Interferon-induced protein with tetratricopeptide repeats 3	IFIT3	sp|O14879|IFIT3_HUMAN Interferon-induced protein with tetratricopeptide repeats 3 OS=Homo sapiens OX=9606 GN=IFIT3 PE=1 SV=1	1	1	1	1	0	0	0	0	0	0	0	0	0	0	0	0	0	0	0	0	1	1	1	1	1	1	1	1	1	1	0	0	0	0	1	1	0	0	0	0	0	0
O14893	O14893	5	5	5	Gem-associated protein 2	GEMIN2	sp|O14893|GEMI2_HUMAN Gem-associated protein 2 OS=Homo sapiens OX=9606 GN=GEMIN2 PE=1 SV=1	1	5	5	5	2	1	2	2	3	2	2	1	2	2	0	1	1	1	2	1	2	2	2	2	2	2	2	2	1	1	1	2	2	2	2	0	1	3	3	3	1	2
O14908	O14908	2	2	2	PDZ domain-containing protein GIPC1	GIPC1	sp|O14908|GIPC1_HUMAN PDZ domain-containing protein GIPC1 OS=Homo sapiens OX=9606 GN=GIPC1 PE=1 SV=2	1	2	2	2	1	0	0	1	0	0	0	0	0	0	0	0	0	0	0	0	0	2	1	2	2	2	1	2	2	2	1	0	2	1	2	2	1	1	0	0	0	0
O14925;Q5SRD1	O14925;Q5SRD1	3;2	3;2	3;2	Mitochondrial import inner membrane translocase subunit Tim23;Putative mitochondrial import inner membrane translocase subunit Tim23B	TIMM23;TIMM23B	sp|O14925|TIM23_HUMAN Mitochondrial import inner membrane translocase subunit Tim23 OS=Homo sapiens OX=9606 GN=TIMM23 PE=1 SV=1;sp|Q5SRD1|TI23B_HUMAN Mitochondrial import inner membrane translocase subunit Tim23B OS=Homo sapiens OX=9606 GN=TIMM23B PE=1 SV=	2	3	3	3	2	2	1	2	1	1	3	3	1	2	2	1	1	2	2	3	1	1	1	1	3	3	1	1	2	2	3	1	1	1	1	2	1	1	2	2	2	2
O14950;P19105	O14950;P19105	12;12	12;12	8;8	Myosin regulatory light chain 12B;Myosin regulatory light chain 12A	MYL12B;MYL12A	sp|O14950|ML12B_HUMAN Myosin regulatory light chain 12B OS=Homo sapiens OX=9606 GN=MYL12B PE=1 SV=2;sp|P19105|ML12A_HUMAN Myosin regulatory light chain 12A OS=Homo sapiens OX=9606 GN=MYL12A PE=1 SV=2	2	12	12	8	9	9	9	11	9	10	10	11	10	11	11	10	9	10	9	10	11	11	10	10	10	11	9	10	10	10	7	8	9	9	9	10	9	9	5	6	7	7
O14974	O14974	48	48	46	Protein phosphatase 1 regulatory subunit 12A	PPP1R12A	sp|O14974|MYPT1_HUMAN Protein phosphatase 1 regulatory subunit 12A OS=Homo sapiens OX=9606 GN=PPP1R12A PE=1 SV=1	1	48	48	46	32	27	32	29	34	34	33	33	38	36	34	37	32	35	32	29	32	34	34	34	35	35	32	31	33	34	22	28	32	36	32	34	23	25	12	9	15	18
O14975	O14975	6	6	6	Very long-chain acyl-CoA synthetase	SLC27A2	sp|O14975|S27A2_HUMAN Very long-chain acyl-CoA synthetase OS=Homo sapiens OX=9606 GN=SLC27A2 PE=1 SV=2	1	6	6	6	3	2	2	2	1	1	0	1	2	2	0	0	1	0	3	4	3	3	2	2	2	3	1	1	0	0	2	2	1	3	2	1	2	3	1	1	1	1
O14976	O14976	4	4	4	Cyclin-G-associated kinase	GAK	sp|O14976|GAK_HUMAN Cyclin-G-associated kinase OS=Homo sapiens OX=9606 GN=GAK PE=1 SV=2	1	4	4	4	0	0	0	0	0	0	0	0	0	0	0	0	0	0	2	0	0	0	0	0	0	0	1	0	0	0	0	0	0	0	0	0	1	1	1	1	1	1
O14979	O14979	6	6	6	Heterogeneous nuclear ribonucleoprotein D-like	HNRNPDL	sp|O14979|HNRDL_HUMAN Heterogeneous nuclear ribonucleoprotein D-like OS=Homo sapiens OX=9606 GN=HNRNPDL PE=1 SV=3	1	6	6	6	3	3	4	3	5	3	3	4	6	6	3	3	3	3	2	4	2	5	4	4	4	4	2	3	3	3	1	1	3	2	2	3	2	2	1	1	3	2
O14980	O14980	8	8	8	Exportin-1	XPO1	sp|O14980|XPO1_HUMAN Exportin-1 OS=Homo sapiens OX=9606 GN=XPO1 PE=1 SV=1	1	8	8	8	1	0	2	2	2	2	2	2	1	2	3	3	2	3	3	6	4	4	4	2	5	5	3	2	3	2	0	0	4	2	2	3	3	1	0	0	0	0
O14981	O14981	6	6	6	TATA-binding protein-associated factor 172	BTAF1	sp|O14981|BTAF1_HUMAN TATA-binding protein-associated factor 172 OS=Homo sapiens OX=9606 GN=BTAF1 PE=1 SV=2	1	6	6	6	2	2	4	4	3	3	3	3	4	3	3	3	2	4	4	4	3	2	3	2	4	4	2	2	3	3	0	2	4	3	4	4	1	1	1	1	0	0
O15014	O15014	7	7	7	Zinc finger protein 609	ZNF609	sp|O15014|ZN609_HUMAN Zinc finger protein 609 OS=Homo sapiens OX=9606 GN=ZNF609 PE=1 SV=2	1	7	7	7	1	1	3	1	3	3	2	0	2	2	1	2	3	3	0	1	2	2	3	1	3	2	2	2	1	1	1	1	1	3	3	1	0	0	0	0	0	0
O15020	O15020	38	19	19	Spectrin beta chain, non-erythrocytic 2	SPTBN2	sp|O15020|SPTN2_HUMAN Spectrin beta chain, non-erythrocytic 2 OS=Homo sapiens OX=9606 GN=SPTBN2 PE=1 SV=3	1	38	19	19	19	13	22	19	21	19	22	23	20	22	23	22	19	22	19	17	24	23	26	24	28	27	26	23	24	27	16	19	23	24	24	24	15	18	10	7	8	8
O15027	O15027	10	10	10	Protein transport protein Sec16A	SEC16A	sp|O15027|SC16A_HUMAN Protein transport protein Sec16A OS=Homo sapiens OX=9606 GN=SEC16A PE=1 SV=4	1	10	10	10	5	4	5	6	3	4	7	6	2	1	6	5	4	5	3	4	6	6	8	6	8	6	6	8	8	7	4	3	7	7	8	5	3	4	4	4	4	3
O15031	O15031	4	4	3	Plexin-B2	PLXNB2	sp|O15031|PLXB2_HUMAN Plexin-B2 OS=Homo sapiens OX=9606 GN=PLXNB2 PE=1 SV=3	1	4	4	3	0	0	0	0	0	0	0	0	0	0	0	0	0	0	0	0	1	0	2	2	2	2	1	1	1	0	0	0	0	3	2	1	1	0	0	0	0	0
O15042	O15042	6	6	6	U2 snRNP-associated SURP motif-containing protein	U2SURP	sp|O15042|SR140_HUMAN U2 snRNP-associated SURP motif-containing protein OS=Homo sapiens OX=9606 GN=U2SURP PE=1 SV=2	1	6	6	6	0	1	2	2	0	1	3	2	3	4	2	1	0	0	4	2	2	2	2	2	1	2	0	0	0	2	1	0	1	1	1	0	1	1	0	1	0	0
O15061	O15061	22	22	22	Synemin	SYNM	sp|O15061|SYNEM_HUMAN Synemin OS=Homo sapiens OX=9606 GN=SYNM PE=1 SV=2	1	22	22	22	14	12	13	11	12	12	11	14	9	10	6	6	5	7	11	14	10	9	10	11	9	9	10	10	9	9	4	4	6	8	9	7	2	3	3	3	4	5
O15085	O15085	8	8	8	Rho guanine nucleotide exchange factor 11	ARHGEF11	sp|O15085|ARHGB_HUMAN Rho guanine nucleotide exchange factor 11 OS=Homo sapiens OX=9606 GN=ARHGEF11 PE=1 SV=1	1	8	8	8	4	0	0	2	1	2	3	1	2	4	1	2	2	1	2	1	2	1	6	4	5	5	5	4	4	6	1	1	4	4	2	4	1	4	1	2	1	1
O15091	O15091	3	3	3	Mitochondrial ribonuclease P protein 3	KIAA0391	sp|O15091|MRPP3_HUMAN Mitochondrial ribonuclease P catalytic subunit OS=Homo sapiens OX=9606 GN=PRORP PE=1 SV=2	1	3	3	3	1	0	0	0	2	1	0	0	1	1	0	0	0	0	1	0	1	0	1	1	1	1	0	0	0	0	0	0	0	0	0	0	0	0	0	0	0	0
O15143	O15143	4	4	4	Actin-related protein 2/3 complex subunit 1B	ARPC1B	sp|O15143|ARC1B_HUMAN Actin-related protein 2/3 complex subunit 1B OS=Homo sapiens OX=9606 GN=ARPC1B PE=1 SV=3	1	4	4	4	1	2	2	2	1	1	2	2	1	1	3	2	1	1	1	1	3	3	3	2	3	3	4	4	3	4	1	2	1	2	2	2	3	3	3	3	1	1
O15144	O15144	5	5	5	Actin-related protein 2/3 complex subunit 2	ARPC2	sp|O15144|ARPC2_HUMAN Actin-related protein 2/3 complex subunit 2 OS=Homo sapiens OX=9606 GN=ARPC2 PE=1 SV=1	1	5	5	5	1	0	0	0	1	1	0	1	1	1	0	0	1	0	0	0	1	1	1	1	4	4	1	1	4	3	0	0	2	2	3	3	0	0	0	0	0	1
O15145	O15145	6	6	6	Actin-related protein 2/3 complex subunit 3	ARPC3	sp|O15145|ARPC3_HUMAN Actin-related protein 2/3 complex subunit 3 OS=Homo sapiens OX=9606 GN=ARPC3 PE=1 SV=3	1	6	6	6	5	5	4	4	3	3	3	4	3	3	2	2	2	2	1	2	3	5	3	4	6	6	6	4	4	4	3	4	3	4	5	4	4	3	1	1	2	2
O15160	O15160	8	8	8	DNA-directed RNA polymerases I and III subunit RPAC1	POLR1C	sp|O15160|RPAC1_HUMAN DNA-directed RNA polymerases I and III subunit RPAC1 OS=Homo sapiens OX=9606 GN=POLR1C PE=1 SV=1	1	8	8	8	6	6	6	7	8	6	7	6	7	8	7	6	7	6	8	6	8	8	8	7	7	7	7	8	8	6	5	5	7	8	8	8	4	4	7	6	6	5
O15212	O15212	4	4	4	Prefoldin subunit 6	PFDN6	sp|O15212|PFD6_HUMAN Prefoldin subunit 6 OS=Homo sapiens OX=9606 GN=PFDN6 PE=1 SV=1	1	4	4	4	3	1	2	4	4	4	4	3	4	4	4	3	4	3	3	2	4	3	3	2	4	4	3	3	3	3	2	1	3	2	2	1	1	2	2	2	1	1
O15213	O15213	17	17	17	WD repeat-containing protein 46	WDR46	sp|O15213|WDR46_HUMAN WD repeat-containing protein 46 OS=Homo sapiens OX=9606 GN=WDR46 PE=1 SV=3	1	17	17	17	9	7	9	8	9	9	8	10	10	10	9	9	9	8	10	10	5	6	7	5	10	10	8	9	9	7	6	8	10	9	11	9	8	6	4	6	4	4
O15226	O15226	20	20	20	NF-kappa-B-repressing factor	NKRF	sp|O15226|NKRF_HUMAN NF-kappa-B-repressing factor OS=Homo sapiens OX=9606 GN=NKRF PE=1 SV=2	1	20	20	20	13	8	12	14	14	14	14	14	15	14	13	14	14	14	9	8	14	12	12	14	12	14	15	14	13	12	7	6	12	14	13	12	5	3	3	2	6	8
O15230	O15230	14	14	14	Laminin subunit alpha-5	LAMA5	sp|O15230|LAMA5_HUMAN Laminin subunit alpha-5 OS=Homo sapiens OX=9606 GN=LAMA5 PE=1 SV=8	1	14	14	14	3	3	4	5	5	3	6	3	5	3	3	3	4	4	6	5	6	7	8	6	8	6	6	7	5	8	3	2	5	4	4	7	4	6	2	2	2	3
O15231	O15231	30	30	29	Zinc finger protein 185	ZNF185	sp|O15231|ZN185_HUMAN Zinc finger protein 185 OS=Homo sapiens OX=9606 GN=ZNF185 PE=1 SV=3	1	30	30	29	11	9	6	9	11	10	9	7	9	12	8	7	5	7	13	12	20	22	21	20	23	23	17	18	18	21	15	11	19	20	17	19	8	8	5	6	9	8
O15234	O15234	1	1	1	Protein CASC3	CASC3	sp|O15234|CASC3_HUMAN Protein CASC3 OS=Homo sapiens OX=9606 GN=CASC3 PE=1 SV=2	1	1	1	1	0	0	1	0	1	1	1	1	0	0	0	0	0	0	0	0	0	0	0	0	0	0	0	0	0	0	0	0	0	0	0	0	0	0	0	0	0	0
O15258	O15258	1	1	1	Protein RER1	RER1	sp|O15258|RER1_HUMAN Protein RER1 OS=Homo sapiens OX=9606 GN=RER1 PE=1 SV=1	1	1	1	1	0	0	1	0	0	0	0	0	0	0	0	0	0	0	0	0	0	0	0	0	0	1	0	0	0	0	0	0	0	0	0	0	1	0	1	0	0	0
O15260	O15260	2	2	2	Surfeit locus protein 4	SURF4	sp|O15260|SURF4_HUMAN Surfeit locus protein 4 OS=Homo sapiens OX=9606 GN=SURF4 PE=1 SV=3	1	2	2	2	2	2	2	2	2	2	2	2	2	2	2	2	2	2	2	2	2	2	2	2	2	2	2	2	2	2	2	2	2	2	2	2	2	2	2	2	2	2
O15269	O15269	7	7	7	Serine palmitoyltransferase 1	SPTLC1	sp|O15269|SPTC1_HUMAN Serine palmitoyltransferase 1 OS=Homo sapiens OX=9606 GN=SPTLC1 PE=1 SV=1	1	7	7	7	3	2	3	2	3	3	2	2	3	3	1	2	1	2	3	3	3	3	2	3	3	2	1	1	1	0	2	2	3	3	2	2	4	3	2	2	0	0
O15270	O15270	2	2	2	Serine palmitoyltransferase 2	SPTLC2	sp|O15270|SPTC2_HUMAN Serine palmitoyltransferase 2 OS=Homo sapiens OX=9606 GN=SPTLC2 PE=1 SV=1	1	2	2	2	0	0	0	0	0	0	0	0	0	0	0	0	0	1	0	1	0	0	0	0	0	0	0	0	0	1	1	1	0	0	0	0	1	0	1	0	1	1
O15294	O15294	1	1	1	UDP-N-acetylglucosamine--peptide N-acetylglucosaminyltransferase 110 kDa subunit	OGT	sp|O15294|OGT1_HUMAN UDP-N-acetylglucosamine--peptide N-acetylglucosaminyltransferase 110 kDa subunit OS=Homo sapiens OX=9606 GN=OGT PE=1 SV=3	1	1	1	1	1	0	1	1	0	1	1	0	0	0	1	0	1	0	1	1	0	1	1	1	1	1	1	1	0	1	1	1	1	1	1	1	0	0	0	0	1	1
O15297	O15297	2	2	2	Protein phosphatase 1D	PPM1D	sp|O15297|PPM1D_HUMAN Protein phosphatase 1D OS=Homo sapiens OX=9606 GN=PPM1D PE=1 SV=1	1	2	2	2	1	0	0	0	1	1	1	1	0	0	1	1	1	1	0	1	1	1	1	0	1	1	1	0	0	0	1	1	0	0	0	0	1	1	0	0	0	0
O15344;Q9UJV3	O15344	7;1	7;1	7;1	E3 ubiquitin-protein ligase Midline-1	MID1	sp|O15344|TRI18_HUMAN E3 ubiquitin-protein ligase Midline-1 OS=Homo sapiens OX=9606 GN=MID1 PE=1 SV=1	2	7	7	7	3	3	4	4	4	4	4	3	4	4	3	2	4	3	4	3	3	3	4	3	4	4	5	4	4	3	4	3	6	6	5	5	4	2	2	2	0	2
O15347	O15347	12	12	12	High mobility group protein B3	HMGB3	sp|O15347|HMGB3_HUMAN High mobility group protein B3 OS=Homo sapiens OX=9606 GN=HMGB3 PE=1 SV=4	1	12	12	12	7	7	9	10	10	8	11	11	10	9	10	8	11	10	11	6	9	8	8	9	9	8	9	9	9	9	6	6	6	9	10	9	7	7	2	2	2	1
O15355	O15355	8	8	8	Protein phosphatase 1G	PPM1G	sp|O15355|PPM1G_HUMAN Protein phosphatase 1G OS=Homo sapiens OX=9606 GN=PPM1G PE=1 SV=1	1	8	8	8	5	4	4	3	5	5	4	3	5	5	4	4	5	5	3	5	4	6	5	6	5	6	4	4	4	5	4	4	6	6	5	6	5	5	3	2	3	3
O15371	O15371	8	8	8	Eukaryotic translation initiation factor 3 subunit D	EIF3D	sp|O15371|EIF3D_HUMAN Eukaryotic translation initiation factor 3 subunit D OS=Homo sapiens OX=9606 GN=EIF3D PE=1 SV=1	1	8	8	8	4	3	6	6	5	6	5	6	6	6	5	5	4	6	5	7	6	6	6	7	7	8	5	5	4	5	4	3	5	6	5	4	4	3	3	3	2	2
O15372	O15372	2	2	2	Eukaryotic translation initiation factor 3 subunit H	EIF3H	sp|O15372|EIF3H_HUMAN Eukaryotic translation initiation factor 3 subunit H OS=Homo sapiens OX=9606 GN=EIF3H PE=1 SV=1	1	2	2	2	2	1	1	1	2	2	1	1	2	1	0	0	1	1	2	2	1	1	0	1	2	2	1	0	2	2	1	1	2	2	2	2	1	1	1	1	1	1
O15381	O15381	2	2	2	Nuclear valosin-containing protein-like	NVL	sp|O15381|NVL_HUMAN Nuclear valosin-containing protein-like OS=Homo sapiens OX=9606 GN=NVL PE=1 SV=1	1	2	2	2	1	1	1	2	2	2	2	2	1	1	0	1	1	1	1	2	2	1	2	2	1	1	0	1	0	0	2	1	1	0	0	1	0	0	0	0	0	0
O15438	O15438	1	1	1	Canalicular multispecific organic anion transporter 2	ABCC3	sp|O15438|MRP3_HUMAN Canalicular multispecific organic anion transporter 2 OS=Homo sapiens OX=9606 GN=ABCC3 PE=1 SV=3	1	1	1	1	0	0	0	1	0	1	1	0	1	1	0	0	0	0	0	1	1	1	0	1	1	1	0	0	0	1	0	0	1	1	1	1	0	0	0	1	0	1
O15440	O15440	3	3	3	Multidrug resistance-associated protein 5	ABCC5	sp|O15440|MRP5_HUMAN Multidrug resistance-associated protein 5 OS=Homo sapiens OX=9606 GN=ABCC5 PE=1 SV=2	1	3	3	3	0	0	1	0	1	1	0	0	1	2	0	0	2	1	0	1	1	1	1	1	1	0	1	1	2	1	1	3	1	2	0	1	2	1	0	2	1	1
O15446	O15446	13	13	13	DNA-directed RNA polymerase I subunit RPA34	CD3EAP	sp|O15446|RPA34_HUMAN DNA-directed RNA polymerase I subunit RPA34 OS=Homo sapiens OX=9606 GN=POLR1G PE=1 SV=1	1	13	13	13	4	3	7	5	9	7	8	6	8	6	3	3	6	5	5	3	7	7	8	7	5	6	5	6	8	7	3	1	7	8	7	6	2	3	3	3	3	3
O15460	O15460	6	6	6	Prolyl 4-hydroxylase subunit alpha-2	P4HA2	sp|O15460|P4HA2_HUMAN Prolyl 4-hydroxylase subunit alpha-2 OS=Homo sapiens OX=9606 GN=P4HA2 PE=1 SV=1	1	6	6	6	2	1	3	2	3	1	1	1	1	1	2	2	2	2	2	0	3	3	3	3	3	3	3	2	3	4	1	0	0	4	2	2	1	2	1	1	0	0
O15504	O15504	4	4	3	Nucleoporin-like protein 2	NUPL2	sp|O15504|NUP42_HUMAN Nucleoporin NUP42 OS=Homo sapiens OX=9606 GN=NUP42 PE=1 SV=1	1	4	4	3	1	1	1	1	1	1	2	2	1	1	2	1	2	2	1	1	1	1	1	1	2	2	2	2	2	2	0	0	1	1	2	1	1	1	1	1	2	1
O15511	O15511	5	5	5	Actin-related protein 2/3 complex subunit 5	ARPC5	sp|O15511|ARPC5_HUMAN Actin-related protein 2/3 complex subunit 5 OS=Homo sapiens OX=9606 GN=ARPC5 PE=1 SV=3	1	5	5	5	1	1	2	3	2	3	1	1	1	1	2	1	1	1	2	2	2	2	2	2	4	3	3	2	2	2	3	2	1	1	2	1	2	2	2	2	1	1
O15514	O15514	7	7	7	DNA-directed RNA polymerase II subunit RPB4	POLR2D	sp|O15514|RPB4_HUMAN DNA-directed RNA polymerase II subunit RPB4 OS=Homo sapiens OX=9606 GN=POLR2D PE=1 SV=1	1	7	7	7	3	2	4	4	6	5	3	4	0	0	0	0	0	0	0	1	3	3	4	4	5	5	4	5	0	1	1	1	0	0	0	0	3	4	4	4	4	4
O15523	O15523	28	5	5	ATP-dependent RNA helicase DDX3Y	DDX3Y	sp|O15523|DDX3Y_HUMAN ATP-dependent RNA helicase DDX3Y OS=Homo sapiens OX=9606 GN=DDX3Y PE=1 SV=2	1	28	5	5	20	15	21	23	25	24	21	22	20	22	21	22	22	22	22	20	23	24	23	25	23	21	23	24	22	20	17	17	21	21	20	20	17	17	10	11	10	12
O15525	O15525	6	3	3	Transcription factor MafG	MAFG	sp|O15525|MAFG_HUMAN Transcription factor MafG OS=Homo sapiens OX=9606 GN=MAFG PE=1 SV=1	1	6	3	3	3	2	4	4	3	4	3	4	2	1	3	3	3	3	2	0	3	4	5	3	3	4	4	4	3	3	1	1	3	2	3	3	0	0	0	0	0	0
O43143	O43143	31	31	30	Pre-mRNA-splicing factor ATP-dependent RNA helicase DHX15	DHX15	sp|O43143|DHX15_HUMAN Pre-mRNA-splicing factor ATP-dependent RNA helicase DHX15 OS=Homo sapiens OX=9606 GN=DHX15 PE=1 SV=2	1	31	31	30	18	16	26	26	22	22	24	24	25	26	27	23	25	24	24	25	22	21	21	20	24	27	27	23	22	23	17	18	21	21	21	21	19	16	13	15	14	12
O43159	O43159	18	18	18	Ribosomal RNA-processing protein 8	RRP8	sp|O43159|RRP8_HUMAN Ribosomal RNA-processing protein 8 OS=Homo sapiens OX=9606 GN=RRP8 PE=1 SV=2	1	18	18	18	9	8	7	7	10	8	10	9	14	13	8	7	7	7	8	9	7	9	7	8	12	9	9	7	7	7	6	5	8	9	9	8	5	6	4	4	4	3
O43166;Q9P2F8	O43166	10;2	9;1	9;1	Signal-induced proliferation-associated 1-like protein 1	SIPA1L1	sp|O43166|SI1L1_HUMAN Signal-induced proliferation-associated 1-like protein 1 OS=Homo sapiens OX=9606 GN=SIPA1L1 PE=1 SV=4	2	10	9	9	5	2	3	2	4	3	3	2	2	3	3	3	2	2	3	2	6	7	6	4	5	7	6	5	5	6	4	5	7	7	7	8	4	3	1	1	3	2
O43172	O43172	6	6	6	U4/U6 small nuclear ribonucleoprotein Prp4	PRPF4	sp|O43172|PRP4_HUMAN U4/U6 small nuclear ribonucleoprotein Prp4 OS=Homo sapiens OX=9606 GN=PRPF4 PE=1 SV=2	1	6	6	6	2	0	2	4	4	4	2	3	2	2	4	2	2	3	3	0	3	2	2	2	1	3	4	2	3	3	3	1	1	3	2	1	2	3	0	0	0	0
O43175	O43175	10	10	10	D-3-phosphoglycerate dehydrogenase	PHGDH	sp|O43175|SERA_HUMAN D-3-phosphoglycerate dehydrogenase OS=Homo sapiens OX=9606 GN=PHGDH PE=1 SV=4	1	10	10	10	5	2	7	7	6	7	6	7	3	3	7	7	3	3	2	3	5	6	6	7	7	7	5	6	6	5	1	2	5	5	5	4	2	4	4	4	3	3
O43187	O43187	3	3	3	Interleukin-1 receptor-associated kinase-like 2	IRAK2	sp|O43187|IRAK2_HUMAN Interleukin-1 receptor-associated kinase-like 2 OS=Homo sapiens OX=9606 GN=IRAK2 PE=1 SV=2	1	3	3	3	0	0	1	0	0	1	0	0	0	0	0	1	0	0	0	0	2	1	2	2	2	2	2	2	1	2	1	0	2	1	2	0	1	1	0	0	1	1
O43242	O43242	2	2	2	26S proteasome non-ATPase regulatory subunit 3	PSMD3	sp|O43242|PSMD3_HUMAN 26S proteasome non-ATPase regulatory subunit 3 OS=Homo sapiens OX=9606 GN=PSMD3 PE=1 SV=2	1	2	2	2	0	1	1	0	0	0	1	1	1	0	0	1	1	1	0	0	1	0	1	0	1	1	1	1	1	0	0	0	0	1	2	2	2	1	0	0	0	0
O43251	O43251	1	1	1	RNA binding protein fox-1 homolog 2	RBFOX2	sp|O43251|RFOX2_HUMAN RNA binding protein fox-1 homolog 2 OS=Homo sapiens OX=9606 GN=RBFOX2 PE=1 SV=3	1	1	1	1	1	1	1	0	0	0	1	1	0	0	1	0	0	0	0	0	0	1	1	0	1	1	1	1	1	1	0	1	0	0	0	0	0	1	0	0	1	0
O43290	O43290	23	23	23	U4/U6.U5 tri-snRNP-associated protein 1	SART1	sp|O43290|SNUT1_HUMAN U4/U6.U5 tri-snRNP-associated protein 1 OS=Homo sapiens OX=9606 GN=SART1 PE=1 SV=1	1	23	23	23	12	10	15	15	14	14	17	15	18	18	15	16	13	11	12	11	11	11	11	10	15	15	11	12	13	14	7	5	9	9	9	8	8	9	4	5	2	2
O43293	O43293	7	7	7	Death-associated protein kinase 3	DAPK3	sp|O43293|DAPK3_HUMAN Death-associated protein kinase 3 OS=Homo sapiens OX=9606 GN=DAPK3 PE=1 SV=1	1	7	7	7	4	4	5	6	6	6	6	6	5	5	6	5	6	6	4	2	6	6	6	6	5	5	6	5	5	5	4	1	6	7	7	5	5	2	1	2	4	4
O43324	O43324	2	2	1	Eukaryotic translation elongation factor 1 epsilon-1	EEF1E1	sp|O43324|MCA3_HUMAN Eukaryotic translation elongation factor 1 epsilon-1 OS=Homo sapiens OX=9606 GN=EEF1E1 PE=1 SV=1	1	2	2	1	1	2	2	1	1	1	1	1	1	1	1	1	1	1	2	1	2	2	2	1	1	1	1	2	1	1	1	2	1	1	2	1	1	1	1	1	2	2
O43390	O43390	17	13	13	Heterogeneous nuclear ribonucleoprotein R	HNRNPR	sp|O43390|HNRPR_HUMAN Heterogeneous nuclear ribonucleoprotein R OS=Homo sapiens OX=9606 GN=HNRNPR PE=1 SV=1	1	17	13	13	10	11	11	11	15	12	12	12	11	12	12	13	10	12	12	8	12	12	12	12	11	12	10	12	12	11	6	7	11	11	11	12	8	9	7	8	7	6
O43395	O43395	9	9	9	U4/U6 small nuclear ribonucleoprotein Prp3	PRPF3	sp|O43395|PRPF3_HUMAN U4/U6 small nuclear ribonucleoprotein Prp3 OS=Homo sapiens OX=9606 GN=PRPF3 PE=1 SV=2	1	9	9	9	3	2	4	4	4	4	3	3	3	3	3	5	4	4	4	2	4	5	4	4	5	6	4	3	3	2	1	2	3	3	3	3	3	3	3	3	2	2
O43396	O43396	1	1	1	Thioredoxin-like protein 1	TXNL1	sp|O43396|TXNL1_HUMAN Thioredoxin-like protein 1 OS=Homo sapiens OX=9606 GN=TXNL1 PE=1 SV=3	1	1	1	1	0	0	0	0	0	0	1	0	0	0	0	0	0	0	0	0	1	1	0	0	1	1	1	1	1	1	0	1	0	1	1	0	1	0	1	0	0	0
O43402	O43402	2	2	2	ER membrane protein complex subunit 8	EMC8	sp|O43402|EMC8_HUMAN ER membrane protein complex subunit 8 OS=Homo sapiens OX=9606 GN=EMC8 PE=1 SV=1	1	2	2	2	2	1	2	2	2	2	2	2	1	1	1	1	1	0	1	1	2	1	2	2	2	2	2	2	2	2	0	1	1	2	1	2	1	1	0	0	1	2
O43426	O43426	7	7	7	Synaptojanin-1	SYNJ1	sp|O43426|SYNJ1_HUMAN Synaptojanin-1 OS=Homo sapiens OX=9606 GN=SYNJ1 PE=1 SV=2	1	7	7	7	2	2	3	3	3	2	3	3	0	0	0	0	0	0	0	0	5	5	5	5	4	5	3	3	0	0	1	2	1	0	1	0	1	2	1	1	0	0
O43432	O43432	6	4	4	Eukaryotic translation initiation factor 4 gamma 3	EIF4G3	sp|O43432|IF4G3_HUMAN Eukaryotic translation initiation factor 4 gamma 3 OS=Homo sapiens OX=9606 GN=EIF4G3 PE=1 SV=2	1	6	4	4	3	3	3	5	5	5	5	6	3	4	2	3	2	2	3	2	3	4	3	3	3	3	4	3	4	4	3	3	3	2	2	2	4	4	0	0	3	3
O43447	O43447	2	2	2	Peptidyl-prolyl cis-trans isomerase H	PPIH	sp|O43447|PPIH_HUMAN Peptidyl-prolyl cis-trans isomerase H OS=Homo sapiens OX=9606 GN=PPIH PE=1 SV=1	1	2	2	2	1	1	1	1	1	1	0	0	2	1	1	1	1	1	1	0	1	1	1	1	1	1	1	2	1	1	1	1	1	1	1	1	1	1	1	1	1	0
O43474	O43474	2	2	2	Krueppel-like factor 4	KLF4	sp|O43474|KLF4_HUMAN Krueppel-like factor 4 OS=Homo sapiens OX=9606 GN=KLF4 PE=1 SV=3	1	2	2	2	0	0	0	0	0	0	0	0	0	0	0	0	0	0	0	0	2	2	2	1	2	1	1	2	2	2	0	0	1	1	1	1	0	0	0	0	0	0
O43491	O43491	23	23	23	Band 4.1-like protein 2	EPB41L2	sp|O43491|E41L2_HUMAN Band 4.1-like protein 2 OS=Homo sapiens OX=9606 GN=EPB41L2 PE=1 SV=1	1	23	23	23	9	7	9	9	10	10	11	11	12	10	10	12	9	8	11	10	10	13	14	14	14	14	12	12	13	14	13	15	12	10	12	15	13	11	9	8	9	7
O43513	O43513	2	2	2	Mediator of RNA polymerase II transcription subunit 7	MED7	sp|O43513|MED7_HUMAN Mediator of RNA polymerase II transcription subunit 7 OS=Homo sapiens OX=9606 GN=MED7 PE=1 SV=1	1	2	2	2	1	1	2	1	1	1	1	2	0	0	0	0	0	0	0	1	0	1	1	1	2	0	1	1	0	0	1	0	0	0	0	0	0	1	0	0	0	0
O43572	O43572	2	2	2	A-kinase anchor protein 10, mitochondrial	AKAP10	sp|O43572|AKA10_HUMAN A-kinase anchor protein 10, mitochondrial OS=Homo sapiens OX=9606 GN=AKAP10 PE=1 SV=2	1	2	2	2	0	1	1	1	1	1	2	0	1	0	2	2	2	1	2	2	1	1	1	1	2	2	1	1	1	0	0	0	2	0	1	1	1	1	0	0	0	1
O43583	O43583	7	7	6	Density-regulated protein	DENR	sp|O43583|DENR_HUMAN Density-regulated protein OS=Homo sapiens OX=9606 GN=DENR PE=1 SV=2	1	7	7	6	4	3	4	4	4	3	4	3	4	3	4	3	3	3	4	3	4	3	5	4	4	4	3	3	3	2	3	3	4	5	4	2	4	2	2	2	2	2
O43592	O43592	2	2	2	Exportin-T	XPOT	sp|O43592|XPOT_HUMAN Exportin-T OS=Homo sapiens OX=9606 GN=XPOT PE=1 SV=2	1	2	2	2	0	0	0	0	0	0	0	0	0	0	0	0	0	0	1	2	0	0	0	0	0	0	0	0	0	0	0	0	0	0	0	0	0	0	0	0	0	0
O43633	O43633	5	5	4	Charged multivesicular body protein 2a	CHMP2A	sp|O43633|CHM2A_HUMAN Charged multivesicular body protein 2a OS=Homo sapiens OX=9606 GN=CHMP2A PE=1 SV=1	1	5	5	4	2	1	2	1	2	1	2	2	2	2	1	1	0	1	2	2	1	1	0	1	2	2	2	2	3	3	1	1	3	2	2	3	4	4	2	2	0	1
O43660	O43660	4	4	4	Pleiotropic regulator 1	PLRG1	sp|O43660|PLRG1_HUMAN Pleiotropic regulator 1 OS=Homo sapiens OX=9606 GN=PLRG1 PE=1 SV=1	1	4	4	4	2	1	3	3	3	3	3	2	3	3	1	1	2	1	3	2	3	2	2	2	2	3	2	2	3	2	1	1	2	2	3	2	2	2	1	1	0	0
O43663	O43663	5	5	5	Protein regulator of cytokinesis 1	PRC1	sp|O43663|PRC1_HUMAN Protein regulator of cytokinesis 1 OS=Homo sapiens OX=9606 GN=PRC1 PE=1 SV=2	1	5	5	5	4	3	4	3	3	4	3	4	2	2	4	3	4	4	2	1	3	3	3	1	2	1	3	3	2	2	1	1	3	3	2	2	1	1	1	0	2	1
O43670	O43670	6	6	6	BUB3-interacting and GLEBS motif-containing protein ZNF207	ZNF207	sp|O43670|ZN207_HUMAN BUB3-interacting and GLEBS motif-containing protein ZNF207 OS=Homo sapiens OX=9606 GN=ZNF207 PE=1 SV=1	1	6	6	6	4	4	6	5	5	5	5	5	3	4	4	4	4	4	2	3	4	5	5	5	6	6	5	4	5	4	3	2	4	5	4	5	2	2	2	2	2	1
O43674	O43674	1	1	1	NADH dehydrogenase [ubiquinone] 1 beta subcomplex subunit 5, mitochondrial	NDUFB5	sp|O43674|NDUB5_HUMAN NADH dehydrogenase [ubiquinone] 1 beta subcomplex subunit 5, mitochondrial OS=Homo sapiens OX=9606 GN=NDUFB5 PE=1 SV=1	1	1	1	1	1	1	1	1	1	1	1	1	1	1	1	1	1	1	1	1	1	1	1	1	1	1	1	1	1	1	1	1	1	1	1	1	1	1	1	1	1	1
O43684	O43684	12	12	12	Mitotic checkpoint protein BUB3	BUB3	sp|O43684|BUB3_HUMAN Mitotic checkpoint protein BUB3 OS=Homo sapiens OX=9606 GN=BUB3 PE=1 SV=1	1	12	12	12	8	5	10	10	9	9	10	8	7	7	5	8	8	7	6	6	8	8	9	9	9	8	8	9	7	8	3	5	8	8	7	7	4	5	4	5	5	7
O43707	O43707	57	57	44	Alpha-actinin-4	ACTN4	sp|O43707|ACTN4_HUMAN Alpha-actinin-4 OS=Homo sapiens OX=9606 GN=ACTN4 PE=1 SV=2	1	57	57	44	29	28	30	38	29	31	36	38	35	34	38	42	36	37	30	30	37	37	37	39	46	47	39	42	44	46	34	35	40	42	42	42	45	46	26	24	22	25
Q99418;O43739	Q99418;O43739	1;1	1;1	1;1	Cytohesin-2;Cytohesin-3	CYTH2;CYTH3	sp|Q99418|CYH2_HUMAN Cytohesin-2 OS=Homo sapiens OX=9606 GN=CYTH2 PE=1 SV=2;sp|O43739|CYH3_HUMAN Cytohesin-3 OS=Homo sapiens OX=9606 GN=CYTH3 PE=1 SV=2	2	1	1	1	0	0	1	1	1	1	1	1	1	1	1	1	1	1	0	0	1	1	1	1	1	0	1	1	0	1	0	0	1	1	1	1	0	0	0	0	0	0
O43747	O43747	4	4	4	AP-1 complex subunit gamma-1	AP1G1	sp|O43747|AP1G1_HUMAN AP-1 complex subunit gamma-1 OS=Homo sapiens OX=9606 GN=AP1G1 PE=1 SV=5	1	4	4	4	2	2	3	3	2	2	3	2	1	1	0	2	2	2	2	1	2	2	2	2	2	1	1	2	3	0	2	1	2	2	0	1	2	1	0	0	0	1
O43776	O43776	9	9	9	Asparagine--tRNA ligase, cytoplasmic	NARS	sp|O43776|SYNC_HUMAN Asparagine--tRNA ligase, cytoplasmic OS=Homo sapiens OX=9606 GN=NARS1 PE=1 SV=1	1	9	9	9	4	4	7	6	3	4	5	2	3	4	3	2	4	3	4	3	5	4	6	5	7	8	6	6	5	6	2	3	5	4	5	5	2	2	4	4	2	2
O43795;Q6PIF6;Q9UKN7	O43795	74;1;1	73;0;0	68;0;0	Unconventional myosin-Ib	MYO1B	sp|O43795|MYO1B_HUMAN Unconventional myosin-Ib OS=Homo sapiens OX=9606 GN=MYO1B PE=1 SV=3	3	74	73	68	45	36	48	51	50	51	52	55	58	57	54	52	59	56	37	35	53	53	51	51	56	61	53	50	49	52	32	33	47	46	44	46	45	39	32	31	32	31
O43809	O43809	10	10	10	Cleavage and polyadenylation specificity factor subunit 5	NUDT21	sp|O43809|CPSF5_HUMAN Cleavage and polyadenylation specificity factor subunit 5 OS=Homo sapiens OX=9606 GN=NUDT21 PE=1 SV=1	1	10	10	10	8	7	9	9	9	9	10	10	7	7	8	8	5	6	7	7	8	8	8	8	9	10	8	5	5	7	2	3	6	5	5	4	4	4	3	2	1	2
O43813	O43813	2	2	2	LanC-like protein 1	LANCL1	sp|O43813|LANC1_HUMAN Glutathione S-transferase LANCL1 OS=Homo sapiens OX=9606 GN=LANCL1 PE=1 SV=1	1	2	2	2	0	0	2	2	1	1	2	2	0	0	2	1	2	2	0	0	1	2	2	2	1	1	1	1	1	1	1	0	1	2	1	2	0	0	0	0	0	0
O43815	O43815	7	6	6	Striatin	STRN	sp|O43815|STRN_HUMAN Striatin OS=Homo sapiens OX=9606 GN=STRN PE=1 SV=4	1	7	6	6	2	1	2	3	1	2	2	3	3	3	3	3	2	4	2	4	2	2	4	4	4	2	4	2	4	3	3	2	2	1	3	3	0	1	2	1	1	1
O43818	O43818	12	12	12	U3 small nucleolar RNA-interacting protein 2	RRP9	sp|O43818|U3IP2_HUMAN U3 small nucleolar RNA-interacting protein 2 OS=Homo sapiens OX=9606 GN=RRP9 PE=1 SV=1	1	12	12	12	10	9	9	10	12	11	10	11	9	10	10	10	12	12	9	9	10	11	10	11	11	11	10	9	10	9	6	5	8	9	9	8	4	4	5	2	3	4
O43823	O43823	8	8	8	A-kinase anchor protein 8	AKAP8	sp|O43823|AKAP8_HUMAN A-kinase anchor protein 8 OS=Homo sapiens OX=9606 GN=AKAP8 PE=1 SV=1	1	8	8	8	4	3	5	6	4	4	5	4	4	3	5	5	5	5	4	4	5	3	3	4	4	3	3	4	4	3	4	2	4	4	5	4	2	3	1	1	2	3
O43824	O43824	3	3	3	Putative GTP-binding protein 6	GTPBP6	sp|O43824|GTPB6_HUMAN Putative GTP-binding protein 6 OS=Homo sapiens OX=9606 GN=GTPBP6 PE=2 SV=4	1	3	3	3	3	3	3	1	2	2	3	3	2	2	1	2	2	1	1	2	3	2	2	3	3	3	1	2	3	3	2	2	2	3	3	3	2	1	1	1	2	2
O43837	O43837	3	3	3	Isocitrate dehydrogenase [NAD] subunit beta, mitochondrial	IDH3B	sp|O43837|IDH3B_HUMAN Isocitrate dehydrogenase [NAD] subunit beta, mitochondrial OS=Homo sapiens OX=9606 GN=IDH3B PE=1 SV=2	1	3	3	3	0	0	0	0	0	0	0	1	0	0	0	1	0	1	0	1	1	1	0	1	2	2	0	0	1	0	0	0	0	0	0	0	0	0	0	0	0	0
O43852	O43852	4	4	4	Calumenin	CALU	sp|O43852|CALU_HUMAN Calumenin OS=Homo sapiens OX=9606 GN=CALU PE=1 SV=2	1	4	4	4	2	0	1	3	1	1	2	3	1	1	2	2	2	2	2	1	1	1	3	3	2	1	2	2	1	2	1	1	2	4	2	2	1	0	0	0	0	0
O43896;Q12756	O43896	5;1	5;1	4;0	Kinesin-like protein KIF1C	KIF1C	sp|O43896|KIF1C_HUMAN Kinesin-like protein KIF1C OS=Homo sapiens OX=9606 GN=KIF1C PE=1 SV=3	2	5	5	4	3	2	4	4	2	3	4	4	1	1	0	0	0	0	1	0	1	1	2	3	2	3	1	3	0	1	1	1	1	2	1	3	1	0	0	0	1	1
O43913	O43913	3	3	3	Origin recognition complex subunit 5	ORC5	sp|O43913|ORC5_HUMAN Origin recognition complex subunit 5 OS=Homo sapiens OX=9606 GN=ORC5 PE=1 SV=1	1	3	3	3	1	1	3	2	2	1	3	2	2	2	2	3	2	2	2	2	1	3	1	2	2	3	2	1	2	1	1	0	2	1	1	1	1	1	0	0	1	1
O60216	O60216	10	10	10	Double-strand-break repair protein rad21 homolog	RAD21	sp|O60216|RAD21_HUMAN Double-strand-break repair protein rad21 homolog OS=Homo sapiens OX=9606 GN=RAD21 PE=1 SV=2	1	10	10	10	4	3	4	4	3	3	4	3	6	5	0	2	3	2	5	5	4	2	3	2	6	6	2	3	5	3	5	2	4	1	1	1	5	5	2	1	1	0
O60218;C9JRZ8	O60218	10;3	10;3	10;3	Aldo-keto reductase family 1 member B10	AKR1B10	sp|O60218|AK1BA_HUMAN Aldo-keto reductase family 1 member B10 OS=Homo sapiens OX=9606 GN=AKR1B10 PE=1 SV=2	2	10	10	10	6	5	4	4	6	4	5	4	3	3	6	5	5	4	3	3	5	5	4	6	6	7	5	7	6	6	2	1	6	5	6	6	3	2	0	2	0	2
O60229	O60229	3	1	1	Kalirin	KALRN	sp|O60229|KALRN_HUMAN Kalirin OS=Homo sapiens OX=9606 GN=KALRN PE=1 SV=3	1	3	1	1	1	1	2	1	2	1	1	1	0	0	0	1	1	0	2	1	1	1	1	2	1	0	0	0	1	1	0	2	0	1	0	1	0	0	0	0	0	0
O60231	O60231	8	7	7	Putative pre-mRNA-splicing factor ATP-dependent RNA helicase DHX16	DHX16	sp|O60231|DHX16_HUMAN Pre-mRNA-splicing factor ATP-dependent RNA helicase DHX16 OS=Homo sapiens OX=9606 GN=DHX16 PE=1 SV=2	1	8	7	7	6	3	7	6	7	5	6	6	5	6	4	6	6	6	7	4	6	7	6	4	5	6	5	5	5	4	3	2	4	6	4	3	4	3	1	0	2	2
O60237	O60237	5	4	3	Protein phosphatase 1 regulatory subunit 12B	PPP1R12B	sp|O60237|MYPT2_HUMAN Protein phosphatase 1 regulatory subunit 12B OS=Homo sapiens OX=9606 GN=PPP1R12B PE=1 SV=2	1	5	4	3	3	2	3	3	3	4	2	3	3	3	1	2	1	1	2	2	3	2	3	2	3	3	1	2	3	3	2	3	3	3	2	3	2	1	0	0	1	1
O60244	O60244	9	9	9	Mediator of RNA polymerase II transcription subunit 14	MED14	sp|O60244|MED14_HUMAN Mediator of RNA polymerase II transcription subunit 14 OS=Homo sapiens OX=9606 GN=MED14 PE=1 SV=2	1	9	9	9	0	0	2	1	3	3	1	1	3	3	2	2	2	2	1	0	5	5	5	4	6	6	2	1	1	1	1	1	0	2	2	2	1	1	0	0	2	1
O60264	O60264	43	43	31	SWI/SNF-related matrix-associated actin-dependent regulator of chromatin subfamily A member 5	SMARCA5	sp|O60264|SMCA5_HUMAN SWI/SNF-related matrix-associated actin-dependent regulator of chromatin subfamily A member 5 OS=Homo sapiens OX=9606 GN=SMARCA5 PE=1 SV=1	1	43	43	31	29	25	29	32	27	26	31	33	28	28	31	29	29	29	26	24	29	28	31	28	30	35	27	31	30	31	18	17	27	27	25	28	22	25	11	13	15	14
O60287	O60287	17	17	17	Nucleolar pre-ribosomal-associated protein 1	URB1	sp|O60287|NPA1P_HUMAN Nucleolar pre-ribosomal-associated protein 1 OS=Homo sapiens OX=9606 GN=URB1 PE=1 SV=4	1	17	17	17	8	9	9	9	9	9	8	8	10	12	4	3	7	6	11	11	10	10	11	11	12	10	6	4	9	6	9	7	8	7	7	8	8	6	3	3	2	0
O60292	O60292	22	22	20	Signal-induced proliferation-associated 1-like protein 3	SIPA1L3	sp|O60292|SI1L3_HUMAN Signal-induced proliferation-associated 1-like protein 3 OS=Homo sapiens OX=9606 GN=SIPA1L3 PE=1 SV=3	1	22	22	20	10	7	9	8	12	12	9	10	9	9	12	11	8	10	8	7	10	12	13	12	19	17	12	12	14	14	5	8	14	11	11	11	7	4	3	2	5	4
O60293	O60293	4	4	4	Zinc finger C3H1 domain-containing protein	ZFC3H1	sp|O60293|ZC3H1_HUMAN Zinc finger C3H1 domain-containing protein OS=Homo sapiens OX=9606 GN=ZFC3H1 PE=1 SV=3	1	4	4	4	0	0	0	0	1	1	1	0	0	0	1	0	1	0	0	1	0	2	1	1	1	0	2	2	2	1	2	0	0	1	2	3	1	1	0	0	0	0
O60318	O60318	3	3	3	Germinal-center associated nuclear protein	MCM3AP	sp|O60318|GANP_HUMAN Germinal-center associated nuclear protein OS=Homo sapiens OX=9606 GN=MCM3AP PE=1 SV=2	1	3	3	3	1	2	0	0	1	1	0	0	0	0	0	0	0	0	1	1	1	1	1	1	0	0	1	1	0	0	0	0	1	0	0	0	0	1	1	1	1	0
O60341	O60341	6	6	6	Lysine-specific histone demethylase 1A	KDM1A	sp|O60341|KDM1A_HUMAN Lysine-specific histone demethylase 1A OS=Homo sapiens OX=9606 GN=KDM1A PE=1 SV=2	1	6	6	6	2	2	2	3	1	1	3	3	4	2	1	3	2	2	3	2	0	1	1	1	3	2	0	0	2	1	2	1	1	0	0	1	2	4	1	1	0	0
O60427	O60427	1	1	1	Fatty acid desaturase 1	FADS1	sp|O60427|FADS1_HUMAN Acyl-CoA (8-3)-desaturase OS=Homo sapiens OX=9606 GN=FADS1 PE=1 SV=3	1	1	1	1	0	0	0	1	0	0	0	0	0	0	1	1	0	0	1	1	0	0	0	0	1	1	0	0	0	1	0	0	0	0	0	0	0	0	0	0	0	0
O60462	O60462	2	2	2	Neuropilin-2	NRP2	sp|O60462|NRP2_HUMAN Neuropilin-2 OS=Homo sapiens OX=9606 GN=NRP2 PE=1 SV=3	1	2	2	2	0	0	0	1	1	1	1	1	0	0	1	1	0	1	0	0	2	2	2	2	2	2	1	2	2	1	0	0	1	2	2	2	0	0	0	0	0	0
O60486	O60486	2	2	2	Plexin-C1	PLXNC1	sp|O60486|PLXC1_HUMAN Plexin-C1 OS=Homo sapiens OX=9606 GN=PLXNC1 PE=1 SV=1	1	2	2	2	2	1	2	2	2	1	2	2	2	1	1	2	2	2	2	0	2	2	2	2	2	2	1	1	1	1	1	1	1	2	2	1	1	0	0	0	1	1
O60488	O60488	7	4	4	Long-chain-fatty-acid--CoA ligase 4	ACSL4	sp|O60488|ACSL4_HUMAN Long-chain-fatty-acid--CoA ligase 4 OS=Homo sapiens OX=9606 GN=ACSL4 PE=1 SV=2	1	7	4	4	3	1	3	2	1	2	3	3	1	2	1	2	1	0	1	2	1	2	4	3	5	4	1	3	2	1	1	4	3	2	2	2	4	4	0	0	2	4
O60493	O60493	1	1	1	Sorting nexin-3	SNX3	sp|O60493|SNX3_HUMAN Sorting nexin-3 OS=Homo sapiens OX=9606 GN=SNX3 PE=1 SV=3	1	1	1	1	0	1	1	1	1	0	1	0	0	0	1	0	1	0	0	0	0	1	1	1	1	1	1	1	0	0	0	0	1	0	1	0	0	1	0	0	1	1
O60506	O60506	19	19	15	Heterogeneous nuclear ribonucleoprotein Q	SYNCRIP	sp|O60506|HNRPQ_HUMAN Heterogeneous nuclear ribonucleoprotein Q OS=Homo sapiens OX=9606 GN=SYNCRIP PE=1 SV=2	1	19	19	15	11	10	14	15	13	13	12	13	14	14	12	14	14	13	13	9	11	11	13	12	15	14	13	11	12	12	7	6	10	12	10	10	11	10	7	6	4	5
O60524	O60524	4	4	4	Nuclear export mediator factor NEMF	NEMF	sp|O60524|NEMF_HUMAN Nuclear export mediator factor NEMF OS=Homo sapiens OX=9606 GN=NEMF PE=1 SV=4	1	4	4	4	2	2	3	4	4	3	3	2	2	2	3	3	3	3	2	2	3	3	4	4	3	2	3	3	3	3	2	1	4	4	2	3	1	1	0	0	2	2
O60563	O60563	2	2	2	Cyclin-T1	CCNT1	sp|O60563|CCNT1_HUMAN Cyclin-T1 OS=Homo sapiens OX=9606 GN=CCNT1 PE=1 SV=1	1	2	2	2	1	1	1	1	0	0	1	1	0	0	1	1	0	1	1	0	0	0	0	0	1	1	1	1	1	1	0	0	1	1	1	1	0	0	0	0	0	0
O60573	O60573	1	1	1	Eukaryotic translation initiation factor 4E type 2	EIF4E2	sp|O60573|IF4E2_HUMAN Eukaryotic translation initiation factor 4E type 2 OS=Homo sapiens OX=9606 GN=EIF4E2 PE=1 SV=1	1	1	1	1	0	0	1	1	0	0	0	1	1	1	0	0	0	0	0	0	0	0	0	0	0	0	0	1	0	0	0	0	1	0	0	1	0	0	0	0	0	0
O60675	O60675	7	7	4	Transcription factor MafK	MAFK	sp|O60675|MAFK_HUMAN Transcription factor MafK OS=Homo sapiens OX=9606 GN=MAFK PE=1 SV=1	1	7	7	4	4	3	6	6	6	5	3	4	4	3	3	4	4	3	5	3	4	6	7	6	5	5	6	6	6	6	1	3	5	5	6	6	2	2	0	0	3	2
O60684	O60684	4	3	2	Importin subunit alpha-7	KPNA6	sp|O60684|IMA7_HUMAN Importin subunit alpha-7 OS=Homo sapiens OX=9606 GN=KPNA6 PE=1 SV=1	1	4	3	2	1	0	0	2	0	1	3	2	1	1	0	1	0	0	1	1	1	1	1	1	3	2	2	2	3	2	1	0	1	1	1	2	1	1	0	0	0	0
O60701	O60701	4	4	4	UDP-glucose 6-dehydrogenase	UGDH	sp|O60701|UGDH_HUMAN UDP-glucose 6-dehydrogenase OS=Homo sapiens OX=9606 GN=UGDH PE=1 SV=1	1	4	4	4	2	1	3	2	2	2	3	2	3	3	1	0	0	1	1	1	3	3	3	3	2	3	2	2	3	3	1	2	2	2	2	2	1	2	2	0	0	0
O60716	O60716	46	46	46	Catenin delta-1	CTNND1	sp|O60716|CTND1_HUMAN Catenin delta-1 OS=Homo sapiens OX=9606 GN=CTNND1 PE=1 SV=1	1	46	46	46	26	22	31	31	26	29	30	29	29	29	32	29	27	28	25	26	31	31	33	30	37	40	30	31	36	35	23	24	27	28	30	31	26	25	11	12	11	14
O60762	O60762	5	5	5	Dolichol-phosphate mannosyltransferase subunit 1	DPM1	sp|O60762|DPM1_HUMAN Dolichol-phosphate mannosyltransferase subunit 1 OS=Homo sapiens OX=9606 GN=DPM1 PE=1 SV=1	1	5	5	5	4	4	5	3	2	2	4	4	4	4	3	4	2	3	2	4	2	3	4	4	4	3	2	3	3	3	3	3	2	4	4	4	2	3	1	1	0	1
O60783	O60783	1	1	1	28S ribosomal protein S14, mitochondrial	MRPS14	sp|O60783|RT14_HUMAN 28S ribosomal protein S14, mitochondrial OS=Homo sapiens OX=9606 GN=MRPS14 PE=1 SV=1	1	1	1	1	0	0	1	1	1	1	1	0	1	1	1	1	1	1	1	1	1	1	1	1	1	1	0	1	1	1	0	1	1	1	1	1	1	1	1	1	1	1
O60784	O60784	1	1	1	Target of Myb protein 1	TOM1	sp|O60784|TOM1_HUMAN Target of Myb protein 1 OS=Homo sapiens OX=9606 GN=TOM1 PE=1 SV=2	1	1	1	1	0	0	0	0	0	0	0	0	0	0	0	0	0	0	0	0	0	0	0	0	0	0	0	0	0	0	0	0	0	0	0	0	1	1	0	0	0	0
O60814;P57053	O60814;P57053	21;20	2;2	0;0	Histone H2B type 1-K;Histone H2B type F-S	HIST1H2BK;H2BFS	sp|O60814|H2B1K_HUMAN Histone H2B type 1-K OS=Homo sapiens OX=9606 GN=H2BC12 PE=1 SV=3;sp|P57053|H2BFS_HUMAN Histone H2B type F-S OS=Homo sapiens OX=9606 GN=H2BS1 PE=1 SV=2	2	21	2	0	15	14	14	17	15	14	18	18	18	17	17	17	18	18	14	13	15	15	16	15	15	15	17	18	15	16	14	14	15	16	14	14	15	15	15	16	15	15
O60828	O60828	2	2	2	Polyglutamine-binding protein 1	PQBP1	sp|O60828|PQBP1_HUMAN Polyglutamine-binding protein 1 OS=Homo sapiens OX=9606 GN=PQBP1 PE=1 SV=1	1	2	2	2	2	2	2	2	2	2	2	2	1	1	2	2	2	2	1	1	2	2	2	2	2	2	2	2	2	2	1	1	2	2	2	2	1	1	0	0	2	1
O60831	O60831	1	1	1	PRA1 family protein 2	PRAF2	sp|O60831|PRAF2_HUMAN PRA1 family protein 2 OS=Homo sapiens OX=9606 GN=PRAF2 PE=1 SV=1	1	1	1	1	0	0	1	1	1	1	1	0	0	0	0	0	0	0	1	1	0	0	0	0	0	0	0	0	0	0	0	0	0	0	0	0	0	0	0	0	0	0
O60832	O60832	27	27	27	H/ACA ribonucleoprotein complex subunit 4	DKC1	sp|O60832|DKC1_HUMAN H/ACA ribonucleoprotein complex subunit DKC1 OS=Homo sapiens OX=9606 GN=DKC1 PE=1 SV=3	1	27	27	27	21	17	16	20	25	25	20	18	22	25	22	22	20	20	21	20	21	22	23	24	20	23	23	22	25	22	15	15	19	20	20	21	18	17	8	7	16	14
O60841	O60841	36	36	36	Eukaryotic translation initiation factor 5B	EIF5B	sp|O60841|IF2P_HUMAN Eukaryotic translation initiation factor 5B OS=Homo sapiens OX=9606 GN=EIF5B PE=1 SV=4	1	36	36	36	15	18	20	24	23	21	19	23	19	20	18	17	16	17	16	19	20	21	23	23	27	24	17	18	19	18	13	11	24	20	23	20	22	18	10	11	11	12
O60869	O60869	10	10	10	Endothelial differentiation-related factor 1	EDF1	sp|O60869|EDF1_HUMAN Endothelial differentiation-related factor 1 OS=Homo sapiens OX=9606 GN=EDF1 PE=1 SV=1	1	10	10	10	5	7	6	7	8	8	7	7	7	6	9	8	7	8	4	5	7	7	6	8	6	6	8	8	7	6	6	5	7	7	7	6	7	7	4	4	5	7
O60884	O60884	12	12	11	DnaJ homolog subfamily A member 2	DNAJA2	sp|O60884|DNJA2_HUMAN DnaJ homolog subfamily A member 2 OS=Homo sapiens OX=9606 GN=DNAJA2 PE=1 SV=1	1	12	12	11	5	6	6	6	8	9	7	7	7	6	8	9	6	8	7	4	8	5	6	8	9	8	8	7	8	4	5	3	6	8	5	7	7	5	1	1	2	4
O60885;Q58F21	O60885	21;1	21;1	16;0	Bromodomain-containing protein 4	BRD4	sp|O60885|BRD4_HUMAN Bromodomain-containing protein 4 OS=Homo sapiens OX=9606 GN=BRD4 PE=1 SV=2	2	21	21	16	13	9	16	15	14	14	14	16	2	3	8	6	5	5	2	3	10	11	13	13	14	13	10	11	6	6	1	2	4	3	7	4	6	5	2	1	6	8
O60934	O60934	7	7	7	Nibrin	NBN	sp|O60934|NBN_HUMAN Nibrin OS=Homo sapiens OX=9606 GN=NBN PE=1 SV=1	1	7	7	7	3	4	5	4	5	5	5	5	7	7	4	3	3	5	4	3	6	3	3	4	6	6	5	5	5	3	1	2	5	4	3	5	3	1	1	3	1	1
O75044;P0DMP2;P0DJJ0	O75044;P0DMP2;P0DJJ0	18;10;9	18;10;9	17;10;9	SLIT-ROBO Rho GTPase-activating protein 2;SLIT-ROBO Rho GTPase-activating protein 2B;SLIT-ROBO Rho GTPase-activating protein 2C	SRGAP2;SRGAP2B;SRGAP2C	sp|O75044|SRGP2_HUMAN SLIT-ROBO Rho GTPase-activating protein 2 OS=Homo sapiens OX=9606 GN=SRGAP2 PE=1 SV=3;sp|P0DMP2|SRG2B_HUMAN SLIT-ROBO Rho GTPase-activating protein 2B OS=Homo sapiens OX=9606 GN=SRGAP2B PE=3 SV=1;sp|P0DJJ0|SRG2C_HUMAN SLIT-ROBO Rho GT	3	18	18	17	6	3	8	7	7	6	6	6	5	4	4	5	6	4	4	2	8	6	7	8	9	12	6	7	8	8	4	3	8	8	8	7	6	6	2	4	2	3
O75083	O75083	18	18	18	WD repeat-containing protein 1	WDR1	sp|O75083|WDR1_HUMAN WD repeat-containing protein 1 OS=Homo sapiens OX=9606 GN=WDR1 PE=1 SV=4	1	18	18	18	12	15	11	13	10	10	13	12	12	14	11	12	12	13	12	12	13	12	12	12	15	15	12	12	14	14	9	10	10	12	11	11	10	8	3	4	7	7
O75116	O75116	2	2	2	Rho-associated protein kinase 2	ROCK2	sp|O75116|ROCK2_HUMAN Rho-associated protein kinase 2 OS=Homo sapiens OX=9606 GN=ROCK2 PE=1 SV=4	1	2	2	2	1	0	1	1	2	1	1	1	2	1	1	1	0	1	0	0	1	1	1	1	1	1	1	1	1	1	1	1	1	1	1	1	2	2	0	0	0	0
O75122	O75122	17	14	14	CLIP-associating protein 2	CLASP2	sp|O75122|CLAP2_HUMAN CLIP-associating protein 2 OS=Homo sapiens OX=9606 GN=CLASP2 PE=1 SV=3	1	17	14	14	11	9	14	13	11	14	11	12	13	13	11	9	10	9	10	13	9	13	12	14	12	12	10	13	13	12	8	8	12	9	12	13	7	8	2	3	8	7
O75146	O75146	17	17	17	Huntingtin-interacting protein 1-related protein	HIP1R	sp|O75146|HIP1R_HUMAN Huntingtin-interacting protein 1-related protein OS=Homo sapiens OX=9606 GN=HIP1R PE=1 SV=2	1	17	17	17	6	4	9	8	9	8	9	9	12	10	2	3	5	6	2	3	10	10	12	11	12	12	14	12	15	13	7	8	12	14	13	13	10	8	3	3	5	7
O75151	O75151	4	3	3	Lysine-specific demethylase PHF2	PHF2	sp|O75151|PHF2_HUMAN Lysine-specific demethylase PHF2 OS=Homo sapiens OX=9606 GN=PHF2 PE=1 SV=4	1	4	3	3	3	1	3	3	1	0	3	1	1	1	3	3	1	1	1	0	0	0	1	1	3	3	1	2	2	1	0	2	2	2	2	3	1	1	0	0	0	0
O75152	O75152	5	5	5	Zinc finger CCCH domain-containing protein 11A	ZC3H11A	sp|O75152|ZC11A_HUMAN Zinc finger CCCH domain-containing protein 11A OS=Homo sapiens OX=9606 GN=ZC3H11A PE=1 SV=3	1	5	5	5	3	1	4	4	3	4	2	3	3	3	2	2	2	3	1	2	3	2	2	2	3	2	3	2	3	2	1	2	1	1	0	1	0	0	2	1	0	0
O75165	O75165	5	5	4	DnaJ homolog subfamily C member 13	DNAJC13	sp|O75165|DJC13_HUMAN DnaJ homolog subfamily C member 13 OS=Homo sapiens OX=9606 GN=DNAJC13 PE=1 SV=5	1	5	5	4	1	1	4	4	2	2	3	3	0	1	3	3	2	3	1	2	2	2	3	3	1	2	2	2	3	3	1	3	2	2	3	3	2	1	0	0	0	0
O75175	O75175	1	1	1	CCR4-NOT transcription complex subunit 3	CNOT3	sp|O75175|CNOT3_HUMAN CCR4-NOT transcription complex subunit 3 OS=Homo sapiens OX=9606 GN=CNOT3 PE=1 SV=1	1	1	1	1	0	0	0	0	0	0	0	0	0	0	0	0	0	0	1	1	0	0	0	0	0	0	0	0	0	0	0	0	0	0	0	0	0	0	0	0	0	0
O75182	O75182	1	1	1	Paired amphipathic helix protein Sin3b	SIN3B	sp|O75182|SIN3B_HUMAN Paired amphipathic helix protein Sin3b OS=Homo sapiens OX=9606 GN=SIN3B PE=1 SV=2	1	1	1	1	1	1	1	1	1	1	1	1	1	1	1	0	1	1	0	1	1	1	1	0	1	0	1	1	1	1	1	1	1	1	1	1	1	1	1	1	1	1
O75190;Q8WWF6;Q8NHS0	O75190	4;1;1	4;1;1	3;1;0	DnaJ homolog subfamily B member 6	DNAJB6	sp|O75190|DNJB6_HUMAN DnaJ homolog subfamily B member 6 OS=Homo sapiens OX=9606 GN=DNAJB6 PE=1 SV=2	3	4	4	3	2	3	3	2	4	3	3	3	2	2	2	2	3	3	2	2	2	3	2	3	3	2	4	2	3	2	1	0	2	2	2	2	2	2	2	1	1	2
O75306	O75306	1	1	1	NADH dehydrogenase [ubiquinone] iron-sulfur protein 2, mitochondrial	NDUFS2	sp|O75306|NDUS2_HUMAN NADH dehydrogenase [ubiquinone] iron-sulfur protein 2, mitochondrial OS=Homo sapiens OX=9606 GN=NDUFS2 PE=1 SV=2	1	1	1	1	1	1	1	1	1	1	1	0	1	0	0	0	0	0	1	1	1	0	0	0	0	1	1	0	1	0	0	0	1	1	0	1	0	0	0	0	1	0
O75330	O75330	7	7	6	Hyaluronan mediated motility receptor	HMMR	sp|O75330|HMMR_HUMAN Hyaluronan mediated motility receptor OS=Homo sapiens OX=9606 GN=HMMR PE=1 SV=2	1	7	7	6	1	0	2	3	2	2	4	3	4	2	1	2	0	1	2	2	1	0	2	2	3	2	0	2	1	1	0	0	1	2	0	2	0	1	0	0	0	0
O75335	O75335	2	1	1	Liprin-alpha-4	PPFIA4	sp|O75335|LIPA4_HUMAN Liprin-alpha-4 OS=Homo sapiens OX=9606 GN=PPFIA4 PE=2 SV=3	1	2	1	1	1	0	1	0	1	1	1	1	0	0	1	0	1	1	1	1	1	1	1	1	0	0	0	1	0	0	0	0	0	0	1	1	0	1	1	1	1	1
O75340	O75340	2	2	2	Programmed cell death protein 6	PDCD6	sp|O75340|PDCD6_HUMAN Programmed cell death protein 6 OS=Homo sapiens OX=9606 GN=PDCD6 PE=1 SV=1	1	2	2	2	0	0	0	0	0	0	0	0	1	1	0	0	0	0	0	0	0	0	0	0	0	0	0	0	0	0	0	0	0	0	0	0	2	1	0	0	0	0
O75348;O95670	O75348;O95670	2;1	2;1	2;1	V-type proton ATPase subunit G 1;V-type proton ATPase subunit G 2	ATP6V1G1;ATP6V1G2	sp|O75348|VATG1_HUMAN V-type proton ATPase subunit G 1 OS=Homo sapiens OX=9606 GN=ATP6V1G1 PE=1 SV=3;sp|O95670|VATG2_HUMAN V-type proton ATPase subunit G 2 OS=Homo sapiens OX=9606 GN=ATP6V1G2 PE=1 SV=1	2	2	2	2	0	1	0	0	0	0	0	0	1	0	0	0	1	0	1	0	1	1	0	1	0	1	0	0	1	1	0	0	0	1	1	0	2	1	1	1	0	1
O75352	O75352	2	2	2	Mannose-P-dolichol utilization defect 1 protein	MPDU1	sp|O75352|MPU1_HUMAN Mannose-P-dolichol utilization defect 1 protein OS=Homo sapiens OX=9606 GN=MPDU1 PE=1 SV=2	1	2	2	2	1	1	1	2	2	2	2	2	2	2	2	2	2	2	2	1	2	2	2	2	2	2	2	2	2	2	2	2	1	2	2	1	2	2	1	1	2	2
O75367	O75367	23	23	21	Core histone macro-H2A.1	H2AFY	sp|O75367|H2AY_HUMAN Core histone macro-H2A.1 OS=Homo sapiens OX=9606 GN=MACROH2A1 PE=1 SV=4	1	23	23	21	16	16	16	15	17	16	18	17	17	16	15	14	15	15	14	12	17	17	16	17	15	15	15	15	16	15	12	13	18	18	15	15	13	14	15	15	10	11
O75368	O75368	5	5	5	SH3 domain-binding glutamic acid-rich-like protein	SH3BGRL	sp|O75368|SH3L1_HUMAN SH3 domain-binding glutamic acid-rich-like protein OS=Homo sapiens OX=9606 GN=SH3BGRL PE=1 SV=1	1	5	5	5	1	1	1	1	0	0	1	1	1	1	1	1	1	1	2	2	3	3	3	3	3	3	2	2	2	3	3	3	4	4	4	4	4	4	0	1	1	2
O75369	O75369	209	209	195	Filamin-B	FLNB	sp|O75369|FLNB_HUMAN Filamin-B OS=Homo sapiens OX=9606 GN=FLNB PE=1 SV=2	1	209	209	195	120	125	124	133	138	140	137	138	150	152	146	144	135	137	150	143	141	143	145	146	158	163	147	150	157	155	135	138	141	145	148	150	153	160	148	147	123	129
O75376	O75376	5	5	5	Nuclear receptor corepressor 1	NCOR1	sp|O75376|NCOR1_HUMAN Nuclear receptor corepressor 1 OS=Homo sapiens OX=9606 GN=NCOR1 PE=1 SV=2	1	5	5	5	2	1	1	2	2	2	1	1	1	2	1	1	1	0	2	0	1	2	1	2	1	2	2	2	2	2	0	1	0	0	0	0	0	0	0	0	0	0
O75380	O75380	1	1	1	NADH dehydrogenase [ubiquinone] iron-sulfur protein 6, mitochondrial	NDUFS6	sp|O75380|NDUS6_HUMAN NADH dehydrogenase [ubiquinone] iron-sulfur protein 6, mitochondrial OS=Homo sapiens OX=9606 GN=NDUFS6 PE=1 SV=1	1	1	1	1	1	1	1	1	1	1	1	0	0	1	1	1	1	1	1	1	1	1	1	1	1	1	0	1	0	0	0	0	1	1	1	1	0	0	1	1	1	1
O75381	O75381	2	2	2	Peroxisomal membrane protein PEX14	PEX14	sp|O75381|PEX14_HUMAN Peroxisomal membrane protein PEX14 OS=Homo sapiens OX=9606 GN=PEX14 PE=1 SV=1	1	2	2	2	0	0	0	0	0	0	0	0	0	0	0	0	0	0	0	0	1	1	1	0	1	2	0	1	0	1	1	1	2	1	0	1	1	1	0	1	1	0
O75390	O75390	3	3	3	Citrate synthase, mitochondrial	CS	sp|O75390|CISY_HUMAN Citrate synthase, mitochondrial OS=Homo sapiens OX=9606 GN=CS PE=1 SV=2	1	3	3	3	2	1	2	3	2	3	1	2	2	2	1	1	1	1	2	1	2	3	2	2	2	2	2	1	2	2	1	3	1	1	1	1	1	2	1	1	1	2
O75396	O75396	3	3	3	Vesicle-trafficking protein SEC22b	SEC22B	sp|O75396|SC22B_HUMAN Vesicle-trafficking protein SEC22b OS=Homo sapiens OX=9606 GN=SEC22B PE=1 SV=4	1	3	3	3	0	0	1	1	1	0	1	1	0	0	0	1	1	0	1	1	2	2	2	1	1	1	1	1	2	1	1	2	1	2	2	2	1	1	1	1	0	0
O75400	O75400	11	11	11	Pre-mRNA-processing factor 40 homolog A	PRPF40A	sp|O75400|PR40A_HUMAN Pre-mRNA-processing factor 40 homolog A OS=Homo sapiens OX=9606 GN=PRPF40A PE=1 SV=2	1	11	11	11	6	6	9	10	7	8	7	7	9	9	4	6	6	5	5	7	9	8	9	9	10	10	9	6	9	7	7	2	6	9	7	7	6	7	3	3	4	4
O75427	O75427	3	3	2	Leucine-rich repeat and calponin homology domain-containing protein 4	LRCH4	sp|O75427|LRCH4_HUMAN Leucine-rich repeat and calponin homology domain-containing protein 4 OS=Homo sapiens OX=9606 GN=LRCH4 PE=1 SV=2	1	3	3	2	1	1	1	2	1	2	2	2	2	2	1	0	1	0	2	1	0	0	1	1	1	1	0	1	1	1	0	0	0	0	1	2	3	1	1	1	0	1
O75431	O75431	2	2	2	Metaxin-2	MTX2	sp|O75431|MTX2_HUMAN Metaxin-2 OS=Homo sapiens OX=9606 GN=MTX2 PE=1 SV=1	1	2	2	2	0	0	0	0	1	1	0	0	1	1	0	0	0	0	0	0	0	1	0	1	1	1	0	0	1	0	1	1	1	1	1	0	2	2	1	1	1	1
O75448	O75448	9	9	9	Mediator of RNA polymerase II transcription subunit 24	MED24	sp|O75448|MED24_HUMAN Mediator of RNA polymerase II transcription subunit 24 OS=Homo sapiens OX=9606 GN=MED24 PE=1 SV=1	1	9	9	9	2	2	4	2	2	4	1	2	2	2	0	0	1	1	3	2	2	2	1	1	5	4	1	1	1	1	2	1	1	1	1	0	2	2	1	1	2	3
O75475	O75475	18	18	18	PC4 and SFRS1-interacting protein	PSIP1	sp|O75475|PSIP1_HUMAN PC4 and SFRS1-interacting protein OS=Homo sapiens OX=9606 GN=PSIP1 PE=1 SV=1	1	18	18	18	13	10	13	11	11	10	10	11	13	14	14	11	12	11	11	8	13	10	11	10	13	14	10	10	13	12	9	8	10	14	12	10	13	12	8	8	4	4
O75477	O75477	10	10	7	Erlin-1	ERLIN1	sp|O75477|ERLN1_HUMAN Erlin-1 OS=Homo sapiens OX=9606 GN=ERLIN1 PE=1 SV=2	1	10	10	7	5	4	6	7	7	8	7	8	7	7	8	8	6	5	4	5	6	7	6	7	9	9	6	8	7	7	5	4	6	6	7	6	4	5	3	2	5	5
O75489	O75489	5	5	5	NADH dehydrogenase [ubiquinone] iron-sulfur protein 3, mitochondrial	NDUFS3	sp|O75489|NDUS3_HUMAN NADH dehydrogenase [ubiquinone] iron-sulfur protein 3, mitochondrial OS=Homo sapiens OX=9606 GN=NDUFS3 PE=1 SV=1	1	5	5	5	1	1	2	2	2	1	1	1	2	2	2	2	2	1	3	3	2	2	1	1	2	3	2	2	2	3	0	1	1	2	2	2	1	2	1	1	1	0
O75494;Q8WXF0	O75494	8;3	8;3	8;3	Serine/arginine-rich splicing factor 10	SRSF10	sp|O75494|SRS10_HUMAN Serine/arginine-rich splicing factor 10 OS=Homo sapiens OX=9606 GN=SRSF10 PE=1 SV=1	2	8	8	8	7	2	7	6	5	7	7	5	6	6	6	6	7	6	6	5	5	4	4	4	7	6	4	6	5	4	4	3	5	4	5	5	2	3	2	2	2	4
O75521	O75521	4	4	4	Enoyl-CoA delta isomerase 2, mitochondrial	ECI2	sp|O75521|ECI2_HUMAN Enoyl-CoA delta isomerase 2 OS=Homo sapiens OX=9606 GN=ECI2 PE=1 SV=4	1	4	4	4	1	0	2	2	2	2	1	0	3	2	1	0	0	0	0	1	2	1	3	2	2	1	1	1	1	2	2	1	1	1	1	1	1	0	0	0	0	0
O75528	O75528	5	5	5	Transcriptional adapter 3	TADA3	sp|O75528|TADA3_HUMAN Transcriptional adapter 3 OS=Homo sapiens OX=9606 GN=TADA3 PE=1 SV=1	1	5	5	5	1	1	3	3	3	3	3	3	1	1	2	2	3	3	1	0	3	3	3	3	4	3	3	2	2	2	0	0	1	2	2	2	1	0	1	1	0	0
O75531	O75531	5	5	5	Barrier-to-autointegration factor;Barrier-to-autointegration factor, N-terminally processed	BANF1	sp|O75531|BAF_HUMAN Barrier-to-autointegration factor OS=Homo sapiens OX=9606 GN=BANF1 PE=1 SV=1	1	5	5	5	3	2	2	2	4	4	2	2	3	3	3	3	2	2	3	3	3	3	3	3	3	2	2	3	2	2	2	2	2	2	2	2	3	3	1	1	1	2
O75533	O75533	36	36	36	Splicing factor 3B subunit 1	SF3B1	sp|O75533|SF3B1_HUMAN Splicing factor 3B subunit 1 OS=Homo sapiens OX=9606 GN=SF3B1 PE=1 SV=3	1	36	36	36	15	12	22	27	24	24	25	27	22	21	21	22	17	19	23	23	20	21	21	24	24	25	18	18	22	22	15	9	20	22	18	19	12	15	8	7	9	7
O75534	O75534	5	5	5	Cold shock domain-containing protein E1	CSDE1	sp|O75534|CSDE1_HUMAN Cold shock domain-containing protein E1 OS=Homo sapiens OX=9606 GN=CSDE1 PE=1 SV=2	1	5	5	5	1	1	1	1	1	1	1	1	1	0	1	0	2	1	1	0	1	1	2	2	1	1	1	2	1	2	1	1	3	2	4	2	1	1	0	0	1	0
O75569	O75569	4	4	4	Interferon-inducible double-stranded RNA-dependent protein kinase activator A	PRKRA	sp|O75569|PRKRA_HUMAN Interferon-inducible double-stranded RNA-dependent protein kinase activator A OS=Homo sapiens OX=9606 GN=PRKRA PE=1 SV=1	1	4	4	4	2	0	3	4	3	3	3	3	3	3	2	2	3	2	2	1	1	1	1	2	2	2	2	2	0	1	1	2	1	1	0	1	2	1	1	1	1	2
O75592	O75592	14	14	13	E3 ubiquitin-protein ligase MYCBP2	MYCBP2	sp|O75592|MYCB2_HUMAN E3 ubiquitin-protein ligase MYCBP2 OS=Homo sapiens OX=9606 GN=MYCBP2 PE=1 SV=4	1	14	14	13	4	2	6	7	6	5	6	7	6	4	4	3	4	4	5	2	7	7	7	6	5	5	3	3	4	3	1	3	3	5	4	4	2	3	0	0	1	1
O75607	O75607	4	4	4	Nucleoplasmin-3	NPM3	sp|O75607|NPM3_HUMAN Nucleoplasmin-3 OS=Homo sapiens OX=9606 GN=NPM3 PE=1 SV=3	1	4	4	4	2	3	3	3	2	2	2	2	3	3	2	2	2	2	3	3	2	2	3	3	3	3	2	2	2	3	1	2	3	3	3	3	2	3	2	2	3	3
O75616	O75616	5	5	5	GTPase Era, mitochondrial	ERAL1	sp|O75616|ERAL1_HUMAN GTPase Era, mitochondrial OS=Homo sapiens OX=9606 GN=ERAL1 PE=1 SV=2	1	5	5	5	3	1	3	4	4	4	5	4	3	2	4	5	4	5	2	3	4	4	4	5	5	3	4	5	3	4	3	2	4	5	4	5	2	2	2	3	3	3
O75643	O75643	34	34	33	U5 small nuclear ribonucleoprotein 200 kDa helicase	SNRNP200	sp|O75643|U520_HUMAN U5 small nuclear ribonucleoprotein 200 kDa helicase OS=Homo sapiens OX=9606 GN=SNRNP200 PE=1 SV=2	1	34	34	33	25	16	24	23	19	22	23	22	21	24	22	20	16	16	25	20	19	18	16	17	20	21	18	18	17	19	15	10	16	15	16	20	17	17	9	9	11	11
O75665	O75665	4	4	4	Oral-facial-digital syndrome 1 protein	OFD1	sp|O75665|OFD1_HUMAN Oral-facial-digital syndrome 1 protein OS=Homo sapiens OX=9606 GN=OFD1 PE=1 SV=1	1	4	4	4	3	0	4	3	2	2	2	2	0	2	2	2	2	2	1	1	2	2	2	2	2	2	2	3	3	3	1	1	2	2	2	2	2	2	0	1	1	0
O75683	O75683	16	16	16	Surfeit locus protein 6	SURF6	sp|O75683|SURF6_HUMAN Surfeit locus protein 6 OS=Homo sapiens OX=9606 GN=SURF6 PE=1 SV=3	1	16	16	16	6	7	9	9	9	10	6	7	9	9	8	10	8	9	11	4	6	6	7	6	8	7	4	8	8	8	8	5	8	9	7	7	5	6	2	2	2	4
O75691	O75691	52	52	52	Small subunit processome component 20 homolog	UTP20	sp|O75691|UTP20_HUMAN Small subunit processome component 20 homolog OS=Homo sapiens OX=9606 GN=UTP20 PE=1 SV=3	1	52	52	52	33	27	35	36	34	31	32	33	40	39	29	30	28	27	32	30	28	28	27	27	33	37	28	27	25	28	23	21	26	28	28	28	21	21	9	12	14	13
O75694	O75694	13	13	13	Nuclear pore complex protein Nup155	NUP155	sp|O75694|NU155_HUMAN Nuclear pore complex protein Nup155 OS=Homo sapiens OX=9606 GN=NUP155 PE=1 SV=1	1	13	13	13	4	3	7	7	9	9	6	6	2	1	3	4	2	3	3	3	7	7	6	6	7	7	4	5	4	4	0	1	3	4	5	3	4	3	2	1	1	1
O75718	O75718	1	1	1	Cartilage-associated protein	CRTAP	sp|O75718|CRTAP_HUMAN Cartilage-associated protein OS=Homo sapiens OX=9606 GN=CRTAP PE=1 SV=1	1	1	1	1	0	0	0	0	0	0	0	0	0	0	0	0	0	0	0	0	0	0	0	0	0	0	0	0	0	0	0	0	0	0	1	1	0	0	0	0	0	0
O75746	O75746	9	6	6	Calcium-binding mitochondrial carrier protein Aralar1	SLC25A12	sp|O75746|CMC1_HUMAN Calcium-binding mitochondrial carrier protein Aralar1 OS=Homo sapiens OX=9606 GN=SLC25A12 PE=1 SV=2	1	9	6	6	6	2	5	5	4	5	6	5	6	3	7	6	4	6	5	5	5	4	5	4	6	7	6	4	6	4	5	3	4	4	4	4	5	2	0	2	1	1
O75817	O75817	2	2	2	Ribonuclease P protein subunit p20	POP7	sp|O75817|POP7_HUMAN Ribonuclease P protein subunit p20 OS=Homo sapiens OX=9606 GN=POP7 PE=1 SV=2	1	2	2	2	0	0	0	2	2	2	2	2	1	2	1	1	1	1	1	1	1	1	1	1	2	2	0	2	2	1	2	1	0	1	0	0	1	1	2	2	0	0
O75821	O75821	5	5	5	Eukaryotic translation initiation factor 3 subunit G	EIF3G	sp|O75821|EIF3G_HUMAN Eukaryotic translation initiation factor 3 subunit G OS=Homo sapiens OX=9606 GN=EIF3G PE=1 SV=2	1	5	5	5	1	1	0	1	0	0	1	0	1	1	1	1	0	2	1	2	1	1	1	0	1	2	1	0	0	1	1	2	1	1	0	0	3	3	0	0	1	1
O75822	O75822	2	2	1	Eukaryotic translation initiation factor 3 subunit J	EIF3J	sp|O75822|EIF3J_HUMAN Eukaryotic translation initiation factor 3 subunit J OS=Homo sapiens OX=9606 GN=EIF3J PE=1 SV=2	1	2	2	1	0	0	0	0	1	1	1	1	0	1	1	1	0	1	1	2	0	1	0	0	0	0	1	0	0	1	0	1	0	0	0	0	0	1	2	0	2	2
P16152;O75828	P16152;O75828	1;1	1;1	1;1	Carbonyl reductase [NADPH] 1;Carbonyl reductase [NADPH] 3	CBR1;CBR3	sp|P16152|CBR1_HUMAN Carbonyl reductase [NADPH] 1 OS=Homo sapiens OX=9606 GN=CBR1 PE=1 SV=3;sp|O75828|CBR3_HUMAN Carbonyl reductase [NADPH] 3 OS=Homo sapiens OX=9606 GN=CBR3 PE=1 SV=3	2	1	1	1	1	0	1	1	0	0	1	1	0	0	0	0	0	0	0	0	1	1	1	1	1	0	0	0	0	0	0	0	0	0	0	0	0	0	0	0	0	0
O75844	O75844	1	1	1	CAAX prenyl protease 1 homolog	ZMPSTE24	sp|O75844|FACE1_HUMAN CAAX prenyl protease 1 homolog OS=Homo sapiens OX=9606 GN=ZMPSTE24 PE=1 SV=2	1	1	1	1	0	0	0	0	0	0	0	0	0	0	1	1	0	1	1	1	1	1	1	1	0	1	1	1	1	1	1	0	1	0	1	1	1	1	0	0	1	1
O75874	O75874	1	1	1	Isocitrate dehydrogenase [NADP] cytoplasmic	IDH1	sp|O75874|IDHC_HUMAN Isocitrate dehydrogenase [NADP] cytoplasmic OS=Homo sapiens OX=9606 GN=IDH1 PE=1 SV=2	1	1	1	1	1	1	1	0	1	1	1	1	1	1	0	0	1	1	1	1	1	1	1	1	1	1	1	1	1	1	1	1	1	1	0	1	1	1	0	0	0	0
O75907	O75907	1	1	1	Diacylglycerol O-acyltransferase 1	DGAT1	sp|O75907|DGAT1_HUMAN Diacylglycerol O-acyltransferase 1 OS=Homo sapiens OX=9606 GN=DGAT1 PE=1 SV=2	1	1	1	1	1	1	1	1	1	0	1	1	0	0	0	1	1	1	1	1	1	1	1	1	1	1	1	1	1	1	1	0	1	1	1	1	1	0	0	0	0	0
O75915	O75915	3	3	3	PRA1 family protein 3	ARL6IP5	sp|O75915|PRAF3_HUMAN PRA1 family protein 3 OS=Homo sapiens OX=9606 GN=ARL6IP5 PE=1 SV=1	1	3	3	3	1	1	2	2	1	1	2	2	3	2	2	2	2	2	3	3	1	1	1	1	2	2	1	1	2	1	1	1	1	1	1	1	1	1	1	0	0	1
O75925;O75928	O75925;O75928	2;1	2;1	2;1	E3 SUMO-protein ligase PIAS1;E3 SUMO-protein ligase PIAS2	PIAS1;PIAS2	sp|O75925|PIAS1_HUMAN E3 SUMO-protein ligase PIAS1 OS=Homo sapiens OX=9606 GN=PIAS1 PE=1 SV=2;sp|O75928|PIAS2_HUMAN E3 SUMO-protein ligase PIAS2 OS=Homo sapiens OX=9606 GN=PIAS2 PE=1 SV=3	2	2	2	2	0	0	0	0	0	0	0	0	0	1	0	0	0	0	1	2	0	0	0	0	0	0	0	0	0	0	0	0	0	0	0	0	1	1	0	0	0	0
O75934	O75934	4	4	4	Pre-mRNA-splicing factor SPF27	BCAS2	sp|O75934|SPF27_HUMAN Pre-mRNA-splicing factor SPF27 OS=Homo sapiens OX=9606 GN=BCAS2 PE=1 SV=1	1	4	4	4	3	2	4	4	4	4	4	4	3	3	3	4	4	4	3	3	4	4	4	4	4	4	3	3	3	4	2	2	4	4	4	3	2	2	3	3	3	3
O75937	O75937	5	5	5	DnaJ homolog subfamily C member 8	DNAJC8	sp|O75937|DNJC8_HUMAN DnaJ homolog subfamily C member 8 OS=Homo sapiens OX=9606 GN=DNAJC8 PE=1 SV=2	1	5	5	5	3	1	4	3	5	5	5	4	4	4	3	0	4	3	4	1	3	5	5	5	3	2	3	2	3	2	1	0	3	3	3	3	1	1	0	0	0	0
O75947	O75947	3	3	3	ATP synthase subunit d, mitochondrial	ATP5H	sp|O75947|ATP5H_HUMAN ATP synthase subunit d, mitochondrial OS=Homo sapiens OX=9606 GN=ATP5PD PE=1 SV=3	1	3	3	3	1	1	0	1	0	1	2	2	2	2	0	0	0	0	2	3	0	0	0	0	1	2	1	0	1	1	1	0	0	0	0	0	0	1	0	0	0	0
O75962	O75962	4	4	2	Triple functional domain protein	TRIO	sp|O75962|TRIO_HUMAN Triple functional domain protein OS=Homo sapiens OX=9606 GN=TRIO PE=1 SV=2	1	4	4	2	2	2	2	2	2	2	2	2	1	1	1	2	1	1	4	2	2	2	2	3	1	1	1	1	2	1	2	2	1	1	1	1	1	1	1	1	0	0
O75964	O75964	4	4	4	ATP synthase subunit g, mitochondrial	ATP5L	sp|O75964|ATP5L_HUMAN ATP synthase subunit g, mitochondrial OS=Homo sapiens OX=9606 GN=ATP5MG PE=1 SV=3	1	4	4	4	2	0	3	3	2	2	4	4	4	4	4	4	4	4	4	3	3	3	3	3	3	3	3	3	2	2	1	2	2	3	3	2	2	2	0	0	0	0
O76003	O76003	1	1	1	Glutaredoxin-3	GLRX3	sp|O76003|GLRX3_HUMAN Glutaredoxin-3 OS=Homo sapiens OX=9606 GN=GLRX3 PE=1 SV=2	1	1	1	1	1	1	1	1	0	1	0	1	0	1	0	0	1	1	1	1	1	1	1	1	1	1	1	1	1	1	1	1	1	1	1	1	1	1	1	1	1	1
O76021	O76021	43	43	43	Ribosomal L1 domain-containing protein 1	RSL1D1	sp|O76021|RL1D1_HUMAN Ribosomal L1 domain-containing protein 1 OS=Homo sapiens OX=9606 GN=RSL1D1 PE=1 SV=3	1	43	43	43	25	23	32	30	31	33	30	30	32	32	27	29	26	27	31	26	26	29	29	28	35	32	26	28	29	28	24	24	30	28	28	27	23	25	25	25	18	19
O76024	O76024	1	1	1	Wolframin	WFS1	sp|O76024|WFS1_HUMAN Wolframin OS=Homo sapiens OX=9606 GN=WFS1 PE=1 SV=2	1	1	1	1	1	0	1	1	1	1	1	1	1	1	1	0	0	1	1	1	1	1	1	0	1	1	1	0	1	1	1	1	1	1	1	0	1	1	0	0	0	1
O76031	O76031	14	14	14	ATP-dependent Clp protease ATP-binding subunit clpX-like, mitochondrial	CLPX	sp|O76031|CLPX_HUMAN ATP-dependent Clp protease ATP-binding subunit clpX-like, mitochondrial OS=Homo sapiens OX=9606 GN=CLPX PE=1 SV=2	1	14	14	14	2	1	6	6	5	5	4	4	4	3	8	7	5	4	11	6	6	5	5	6	6	5	7	7	5	5	3	3	5	7	6	6	1	2	0	0	3	3
O76041	O76041	3	3	3	Nebulette	NEBL	sp|O76041|NEBL_HUMAN Nebulette OS=Homo sapiens OX=9606 GN=NEBL PE=1 SV=1	1	3	3	3	2	1	2	2	0	0	1	2	0	1	0	0	0	0	1	1	1	2	2	2	3	3	1	1	2	2	1	2	2	2	2	2	2	2	1	1	0	0
O76094	O76094	2	2	2	Signal recognition particle subunit SRP72	SRP72	sp|O76094|SRP72_HUMAN Signal recognition particle subunit SRP72 OS=Homo sapiens OX=9606 GN=SRP72 PE=1 SV=3	1	2	2	2	1	1	1	0	1	2	0	0	1	2	0	0	0	0	2	0	2	1	2	2	2	1	0	1	2	2	1	1	0	1	2	1	0	0	0	0	1	0
O94762	O94762	10	10	10	ATP-dependent DNA helicase Q5	RECQL5	sp|O94762|RECQ5_HUMAN ATP-dependent DNA helicase Q5 OS=Homo sapiens OX=9606 GN=RECQL5 PE=1 SV=2	1	10	10	10	2	1	7	8	6	6	4	4	0	0	0	1	0	1	0	0	2	2	3	3	5	4	1	1	0	0	1	1	1	0	1	1	1	3	1	2	3	3
O94763	O94763	7	7	7	Unconventional prefoldin RPB5 interactor 1	URI1	sp|O94763|RMP_HUMAN Unconventional prefoldin RPB5 interactor 1 OS=Homo sapiens OX=9606 GN=URI1 PE=1 SV=3	1	7	7	7	5	3	5	5	3	4	5	5	3	3	3	5	4	5	5	3	3	5	6	5	6	5	3	4	4	2	1	2	6	5	3	2	3	2	1	1	2	3
O94766	O94766	4	4	4	Galactosylgalactosylxylosylprotein 3-beta-glucuronosyltransferase 3	B3GAT3	sp|O94766|B3GA3_HUMAN Galactosylgalactosylxylosylprotein 3-beta-glucuronosyltransferase 3 OS=Homo sapiens OX=9606 GN=B3GAT3 PE=1 SV=2	1	4	4	4	2	1	2	3	1	3	3	2	3	3	2	2	2	2	2	2	3	2	2	2	3	2	2	2	3	2	1	1	2	2	2	2	4	1	1	1	2	2
O94776	O94776	3	3	3	Metastasis-associated protein MTA2	MTA2	sp|O94776|MTA2_HUMAN Metastasis-associated protein MTA2 OS=Homo sapiens OX=9606 GN=MTA2 PE=1 SV=1	1	3	3	3	2	0	3	3	2	3	3	3	1	3	2	3	2	2	2	1	1	1	1	1	2	3	2	2	1	1	0	0	2	2	2	2	0	0	0	0	0	1
O94782	O94782	1	1	1	Ubiquitin carboxyl-terminal hydrolase 1	USP1	sp|O94782|UBP1_HUMAN Ubiquitin carboxyl-terminal hydrolase 1 OS=Homo sapiens OX=9606 GN=USP1 PE=1 SV=1	1	1	1	1	1	1	1	1	1	1	1	0	1	1	1	1	1	1	1	0	1	1	1	1	1	1	1	1	1	1	0	1	1	1	1	1	1	1	1	0	0	0
O94804	O94804	4	4	4	Serine/threonine-protein kinase 10	STK10	sp|O94804|STK10_HUMAN Serine/threonine-protein kinase 10 OS=Homo sapiens OX=9606 GN=STK10 PE=1 SV=1	1	4	4	4	1	1	0	1	2	1	1	0	1	0	0	0	1	0	1	0	2	2	2	1	2	3	1	2	2	3	3	0	2	2	2	2	2	2	1	1	0	1
O94808	O94808	6	4	4	Glutamine--fructose-6-phosphate aminotransferase [isomerizing] 2	GFPT2	sp|O94808|GFPT2_HUMAN Glutamine--fructose-6-phosphate aminotransferase [isomerizing] 2 OS=Homo sapiens OX=9606 GN=GFPT2 PE=1 SV=3	1	6	4	4	0	0	0	0	2	1	0	0	0	0	0	0	0	0	0	0	5	3	5	5	3	3	4	2	2	2	1	1	3	4	1	3	3	3	2	1	2	2
O94822	O94822	5	5	4	E3 ubiquitin-protein ligase listerin	LTN1	sp|O94822|LTN1_HUMAN E3 ubiquitin-protein ligase listerin OS=Homo sapiens OX=9606 GN=LTN1 PE=1 SV=6	1	5	5	4	3	2	4	3	1	1	3	2	1	2	2	2	2	1	2	1	1	0	2	0	3	2	0	1	3	2	1	0	3	2	3	3	3	1	1	0	2	1
O94826	O94826	4	4	4	Mitochondrial import receptor subunit TOM70	TOMM70A	sp|O94826|TOM70_HUMAN Mitochondrial import receptor subunit TOM70 OS=Homo sapiens OX=9606 GN=TOMM70 PE=1 SV=1	1	4	4	4	0	2	1	3	3	3	3	3	3	3	3	3	3	3	1	1	3	3	3	3	4	4	3	3	2	2	1	1	3	3	3	2	1	1	1	1	1	1
O94832;B0I1T2	O94832	18;1	17;1	17;1	Unconventional myosin-Id	MYO1D	sp|O94832|MYO1D_HUMAN Unconventional myosin-Id OS=Homo sapiens OX=9606 GN=MYO1D PE=1 SV=2	2	18	17	17	6	7	9	10	10	10	11	9	9	8	9	8	11	8	9	5	12	10	12	12	12	12	11	12	11	11	6	4	12	13	10	10	9	12	6	7	9	7
O94842	O94842	2	2	2	TOX high mobility group box family member 4	TOX4	sp|O94842|TOX4_HUMAN TOX high mobility group box family member 4 OS=Homo sapiens OX=9606 GN=TOX4 PE=1 SV=1	1	2	2	2	1	0	1	0	0	0	0	0	0	0	0	0	0	0	1	0	1	0	1	1	1	0	0	0	1	0	0	0	0	0	0	0	0	0	1	1	0	0
O94851	O94851	3	3	3	Protein-methionine sulfoxide oxidase MICAL2	MICAL2	sp|O94851|MICA2_HUMAN [F-actin]-monooxygenase MICAL2 OS=Homo sapiens OX=9606 GN=MICAL2 PE=1 SV=1	1	3	3	3	1	0	1	2	1	1	1	1	0	0	2	2	2	2	0	0	2	2	2	2	3	3	2	2	3	3	0	0	2	2	2	3	0	1	0	0	2	1
O94874	O94874	5	5	5	E3 UFM1-protein ligase 1	UFL1	sp|O94874|UFL1_HUMAN E3 UFM1-protein ligase 1 OS=Homo sapiens OX=9606 GN=UFL1 PE=1 SV=2	1	5	5	5	2	1	4	4	4	4	4	5	3	3	5	5	4	4	2	2	2	4	4	3	4	3	5	5	5	5	1	1	1	2	2	2	2	2	1	2	3	3
O94880	O94880	7	7	7	PHD finger protein 14	PHF14	sp|O94880|PHF14_HUMAN PHD finger protein 14 OS=Homo sapiens OX=9606 GN=PHF14 PE=1 SV=2	1	7	7	7	5	4	5	5	6	3	4	4	4	4	5	6	6	6	5	4	5	4	5	6	6	6	6	5	5	5	1	4	5	4	5	5	5	2	0	1	3	4
O94901	O94901	7	7	7	SUN domain-containing protein 1	SUN1	sp|O94901|SUN1_HUMAN SUN domain-containing protein 1 OS=Homo sapiens OX=9606 GN=SUN1 PE=1 SV=3	1	7	7	7	2	3	3	3	2	2	2	2	3	1	1	2	2	2	3	2	2	2	3	4	5	4	2	2	3	3	2	1	3	2	3	2	4	2	0	0	2	1
O94905	O94905	8	5	5	Erlin-2	ERLIN2	sp|O94905|ERLN2_HUMAN Erlin-2 OS=Homo sapiens OX=9606 GN=ERLIN2 PE=1 SV=1	1	8	5	5	3	3	4	4	4	4	6	6	4	5	5	6	4	5	3	5	3	4	3	5	7	7	5	5	4	5	2	1	3	4	6	3	3	4	5	4	5	5
O94906	O94906	25	25	24	Pre-mRNA-processing factor 6	PRPF6	sp|O94906|PRP6_HUMAN Pre-mRNA-processing factor 6 OS=Homo sapiens OX=9606 GN=PRPF6 PE=1 SV=1	1	25	25	24	15	13	18	17	17	16	19	18	15	17	20	18	20	19	16	15	16	15	15	16	21	17	15	13	15	16	10	8	16	17	17	16	7	8	5	7	11	9
O94913	O94913	2	2	2	Pre-mRNA cleavage complex 2 protein Pcf11	PCF11	sp|O94913|PCF11_HUMAN Pre-mRNA cleavage complex 2 protein Pcf11 OS=Homo sapiens OX=9606 GN=PCF11 PE=1 SV=3	1	2	2	2	0	0	0	0	0	0	0	0	0	0	0	0	0	0	1	0	0	0	0	0	0	0	0	0	0	0	1	0	0	1	0	1	0	0	0	1	0	1
O94916	O94916	2	2	2	Nuclear factor of activated T-cells 5	NFAT5	sp|O94916|NFAT5_HUMAN Nuclear factor of activated T-cells 5 OS=Homo sapiens OX=9606 GN=NFAT5 PE=1 SV=1	1	2	2	2	2	1	2	2	1	2	2	2	1	1	2	2	1	2	0	1	1	1	2	2	2	2	1	1	2	2	1	1	2	2	2	2	1	1	0	0	2	2
O94919	O94919	2	2	2	Endonuclease domain-containing 1 protein	ENDOD1	sp|O94919|ENDD1_HUMAN Endonuclease domain-containing 1 protein OS=Homo sapiens OX=9606 GN=ENDOD1 PE=1 SV=2	1	2	2	2	0	1	2	2	1	0	1	1	1	1	0	0	0	0	2	2	0	1	1	1	1	2	0	1	1	2	1	0	1	1	1	2	0	0	1	1	0	0
O94923	O94923	2	2	2	D-glucuronyl C5-epimerase	GLCE	sp|O94923|GLCE_HUMAN D-glucuronyl C5-epimerase OS=Homo sapiens OX=9606 GN=GLCE PE=1 SV=3	1	2	2	2	2	2	2	1	1	2	1	1	1	1	0	0	1	0	2	2	2	1	1	1	2	2	1	2	0	1	2	0	1	1	1	1	0	1	0	0	2	1
O94925	O94925	5	5	5	Glutaminase kidney isoform, mitochondrial	GLS	sp|O94925|GLSK_HUMAN Glutaminase kidney isoform, mitochondrial OS=Homo sapiens OX=9606 GN=GLS PE=1 SV=1	1	5	5	5	1	0	2	1	1	1	1	1	0	0	1	1	1	1	3	3	1	2	1	1	1	2	1	2	1	2	0	0	1	1	1	1	0	0	0	0	1	0
O94929	O94929	2	2	2	Actin-binding LIM protein 3	ABLIM3	sp|O94929|ABLM3_HUMAN Actin-binding LIM protein 3 OS=Homo sapiens OX=9606 GN=ABLIM3 PE=1 SV=3	1	2	2	2	0	1	2	0	2	1	0	1	0	0	0	0	0	1	0	0	2	0	2	0	1	0	2	1	1	2	1	1	0	2	1	2	1	0	0	0	0	0
O94973	O94973	23	16	16	AP-2 complex subunit alpha-2	AP2A2	sp|O94973|AP2A2_HUMAN AP-2 complex subunit alpha-2 OS=Homo sapiens OX=9606 GN=AP2A2 PE=1 SV=2	1	23	16	16	17	15	17	19	17	20	15	17	16	14	8	10	10	8	11	11	16	13	15	15	18	18	14	14	9	10	5	7	12	13	15	14	11	13	4	4	4	5
O94979	O94979	4	4	4	Protein transport protein Sec31A	SEC31A	sp|O94979|SC31A_HUMAN Protein transport protein Sec31A OS=Homo sapiens OX=9606 GN=SEC31A PE=1 SV=3	1	4	4	4	2	1	2	2	2	2	3	3	0	0	1	1	3	2	1	0	2	3	2	3	1	2	2	2	1	1	0	1	1	3	2	2	1	1	0	0	0	0
O94992	O94992	3	3	3	Protein HEXIM1	HEXIM1	sp|O94992|HEXI1_HUMAN Protein HEXIM1 OS=Homo sapiens OX=9606 GN=HEXIM1 PE=1 SV=1	1	3	3	3	2	2	3	3	3	3	3	3	1	1	2	2	1	2	3	2	3	2	3	2	2	2	2	3	2	2	1	0	1	1	1	2	2	2	0	1	0	1
O95104	O95104	4	4	3	Splicing factor, arginine/serine-rich 15	SCAF4	sp|O95104|SCAF4_HUMAN SR-related and CTD-associated factor 4 OS=Homo sapiens OX=9606 GN=SCAF4 PE=1 SV=3	1	4	4	3	3	4	4	4	3	4	3	2	3	2	1	0	0	0	3	0	2	2	3	2	4	4	2	2	1	1	0	0	1	2	1	1	2	2	0	0	1	1
O95139	O95139	1	1	1	NADH dehydrogenase [ubiquinone] 1 beta subcomplex subunit 6	NDUFB6	sp|O95139|NDUB6_HUMAN NADH dehydrogenase [ubiquinone] 1 beta subcomplex subunit 6 OS=Homo sapiens OX=9606 GN=NDUFB6 PE=1 SV=3	1	1	1	1	1	1	1	1	1	1	1	1	1	1	1	1	1	1	1	1	1	1	1	1	1	1	1	1	1	1	1	1	1	1	1	1	0	0	0	0	1	1
O95163	O95163	2	2	2	Elongator complex protein 1	IKBKAP	sp|O95163|ELP1_HUMAN Elongator complex protein 1 OS=Homo sapiens OX=9606 GN=ELP1 PE=1 SV=3	1	2	2	2	1	0	2	1	0	0	1	1	1	0	0	0	0	0	1	0	1	0	1	1	1	2	1	2	1	2	1	1	1	1	1	2	1	0	0	1	0	0
O95168	O95168	4	4	4	NADH dehydrogenase [ubiquinone] 1 beta subcomplex subunit 4	NDUFB4	sp|O95168|NDUB4_HUMAN NADH dehydrogenase [ubiquinone] 1 beta subcomplex subunit 4 OS=Homo sapiens OX=9606 GN=NDUFB4 PE=1 SV=3	1	4	4	4	2	2	2	2	1	1	3	4	3	3	3	3	3	2	3	1	1	1	2	1	3	3	3	2	2	3	2	1	0	2	3	2	1	1	1	1	1	1
O95202	O95202	8	8	8	LETM1 and EF-hand domain-containing protein 1, mitochondrial	LETM1	sp|O95202|LETM1_HUMAN Mitochondrial proton/calcium exchanger protein OS=Homo sapiens OX=9606 GN=LETM1 PE=1 SV=1	1	8	8	8	5	5	5	6	5	6	5	6	4	3	5	4	5	5	6	6	5	4	6	5	6	6	6	6	6	6	3	3	3	5	5	6	5	3	2	2	0	2
O95218	O95218	2	2	2	Zinc finger Ran-binding domain-containing protein 2	ZRANB2	sp|O95218|ZRAB2_HUMAN Zinc finger Ran-binding domain-containing protein 2 OS=Homo sapiens OX=9606 GN=ZRANB2 PE=1 SV=2	1	2	2	2	0	1	1	1	1	1	1	1	0	0	1	0	1	0	0	0	1	1	1	2	1	1	1	1	1	1	0	0	1	1	2	2	0	0	0	0	2	2
O95232	O95232	8	8	8	Luc7-like protein 3	LUC7L3	sp|O95232|LC7L3_HUMAN Luc7-like protein 3 OS=Homo sapiens OX=9606 GN=LUC7L3 PE=1 SV=2	1	8	8	8	6	6	4	4	6	6	4	3	3	3	4	3	3	4	3	3	4	4	5	6	6	7	3	3	4	4	3	3	5	4	4	7	5	4	1	1	1	2
O95235	O95235	2	2	2	Kinesin-like protein KIF20A	KIF20A	sp|O95235|KI20A_HUMAN Kinesin-like protein KIF20A OS=Homo sapiens OX=9606 GN=KIF20A PE=1 SV=1	1	2	2	2	1	1	1	1	1	1	1	1	0	0	1	1	1	1	1	0	0	1	1	0	1	0	1	0	1	1	0	0	0	0	0	1	0	0	0	0	0	0
O95239;Q2VIQ3	O95239	36;10	36;10	36;10	Chromosome-associated kinesin KIF4A	KIF4A	sp|O95239|KIF4A_HUMAN Chromosome-associated kinesin KIF4A OS=Homo sapiens OX=9606 GN=KIF4A PE=1 SV=3	2	36	36	36	20	20	24	24	25	25	26	21	25	24	24	27	22	20	19	17	20	24	22	21	22	21	20	22	23	21	10	11	17	18	18	16	13	13	2	5	10	9
O95249	O95249	2	2	2	Golgi SNAP receptor complex member 1	GOSR1	sp|O95249|GOSR1_HUMAN Golgi SNAP receptor complex member 1 OS=Homo sapiens OX=9606 GN=GOSR1 PE=1 SV=1	1	2	2	2	1	1	0	1	1	1	0	1	1	0	1	1	0	0	0	1	1	1	1	1	1	1	1	1	1	0	0	0	1	1	1	0	0	0	0	0	0	0
O95251	O95251	7	7	7	Histone acetyltransferase KAT7	KAT7	sp|O95251|KAT7_HUMAN Histone acetyltransferase KAT7 OS=Homo sapiens OX=9606 GN=KAT7 PE=1 SV=1	1	7	7	7	2	3	4	4	5	5	4	4	4	3	4	2	4	5	4	3	3	5	5	5	5	5	4	3	5	4	4	3	3	5	4	3	3	3	1	1	3	3
O95292	O95292	5	4	4	Vesicle-associated membrane protein-associated protein B/C	VAPB	sp|O95292|VAPB_HUMAN Vesicle-associated membrane protein-associated protein B/C OS=Homo sapiens OX=9606 GN=VAPB PE=1 SV=3	1	5	4	4	2	2	4	4	3	4	4	4	3	5	3	4	4	4	3	3	4	4	5	5	5	5	4	4	5	4	2	4	3	4	4	2	4	2	2	2	1	2
O95295	O95295	2	2	2	SNARE-associated protein Snapin	SNAPIN	sp|O95295|SNAPN_HUMAN SNARE-associated protein Snapin OS=Homo sapiens OX=9606 GN=SNAPIN PE=1 SV=1	1	2	2	2	0	0	1	1	0	0	0	1	1	1	1	1	1	1	1	1	1	1	1	2	2	1	1	2	1	2	1	1	1	0	1	0	0	1	0	0	0	0
O95299	O95299	3	3	3	NADH dehydrogenase [ubiquinone] 1 alpha subcomplex subunit 10, mitochondrial	NDUFA10	sp|O95299|NDUAA_HUMAN NADH dehydrogenase [ubiquinone] 1 alpha subcomplex subunit 10, mitochondrial OS=Homo sapiens OX=9606 GN=NDUFA10 PE=1 SV=1	1	3	3	3	0	0	0	0	1	0	1	1	1	1	2	2	0	1	2	2	1	1	1	0	1	0	1	2	1	2	1	0	0	0	0	0	1	1	0	0	0	0
O95347	O95347	44	44	43	Structural maintenance of chromosomes protein 2	SMC2	sp|O95347|SMC2_HUMAN Structural maintenance of chromosomes protein 2 OS=Homo sapiens OX=9606 GN=SMC2 PE=1 SV=2	1	44	44	43	22	17	30	33	21	25	34	33	25	23	31	36	24	26	25	25	23	22	19	22	27	28	25	28	27	25	14	15	20	24	25	21	14	15	6	7	12	9
O95359	O95359	8	8	8	Transforming acidic coiled-coil-containing protein 2	TACC2	sp|O95359|TACC2_HUMAN Transforming acidic coiled-coil-containing protein 2 OS=Homo sapiens OX=9606 GN=TACC2 PE=1 SV=3	1	8	8	8	6	4	4	5	6	4	4	5	2	3	3	3	2	2	2	3	5	5	6	5	5	6	4	4	3	4	2	1	1	2	2	2	0	2	0	0	0	0
O95361	O95361	1	1	1	Tripartite motif-containing protein 16	TRIM16	sp|O95361|TRI16_HUMAN Tripartite motif-containing protein 16 OS=Homo sapiens OX=9606 GN=TRIM16 PE=1 SV=3	1	1	1	1	0	0	0	0	0	1	0	0	0	0	0	0	0	0	0	0	1	0	1	0	1	0	0	1	1	1	1	0	1	1	1	1	0	1	1	1	1	0
O95365	O95365	3	3	3	Zinc finger and BTB domain-containing protein 7A	ZBTB7A	sp|O95365|ZBT7A_HUMAN Zinc finger and BTB domain-containing protein 7A OS=Homo sapiens OX=9606 GN=ZBTB7A PE=1 SV=1	1	3	3	3	1	1	1	1	1	1	1	1	1	1	1	1	1	1	2	1	1	1	1	1	1	1	1	1	1	2	2	2	1	1	2	1	2	1	0	0	0	1
O95373	O95373	4	4	4	Importin-7	IPO7	sp|O95373|IPO7_HUMAN Importin-7 OS=Homo sapiens OX=9606 GN=IPO7 PE=1 SV=1	1	4	4	4	4	3	3	3	2	3	3	2	2	3	2	1	2	3	3	4	3	2	3	3	3	3	3	3	3	3	2	2	4	4	3	4	2	3	2	2	1	1
O95391	O95391	2	2	2	Pre-mRNA-splicing factor SLU7	SLU7	sp|O95391|SLU7_HUMAN Pre-mRNA-splicing factor SLU7 OS=Homo sapiens OX=9606 GN=SLU7 PE=1 SV=2	1	2	2	2	2	0	1	2	2	1	1	2	1	1	1	1	1	1	1	2	1	1	1	1	2	2	1	1	2	1	1	0	1	1	1	1	0	0	0	0	1	1
O95400	O95400	7	7	7	CD2 antigen cytoplasmic tail-binding protein 2	CD2BP2	sp|O95400|CD2B2_HUMAN CD2 antigen cytoplasmic tail-binding protein 2 OS=Homo sapiens OX=9606 GN=CD2BP2 PE=1 SV=1	1	7	7	7	5	5	5	5	5	5	6	6	5	6	5	5	4	5	6	5	6	5	6	6	5	6	4	4	4	5	3	2	6	5	5	5	2	4	3	3	3	3
O95425	O95425	75	75	75	Supervillin	SVIL	sp|O95425|SVIL_HUMAN Supervillin OS=Homo sapiens OX=9606 GN=SVIL PE=1 SV=2	1	75	75	75	33	28	41	46	39	41	40	46	35	31	39	36	34	35	32	30	45	49	50	52	64	63	53	53	54	57	38	42	52	56	53	53	42	40	26	24	27	30
O95453	O95453	13	13	13	Poly(A)-specific ribonuclease PARN	PARN	sp|O95453|PARN_HUMAN Poly(A)-specific ribonuclease PARN OS=Homo sapiens OX=9606 GN=PARN PE=1 SV=1	1	13	13	13	11	10	9	10	8	10	8	10	13	12	6	8	8	9	8	9	7	8	8	8	10	10	9	9	7	8	7	6	9	9	9	10	6	4	5	3	4	5
O95470	O95470	8	8	8	Sphingosine-1-phosphate lyase 1	SGPL1	sp|O95470|SGPL1_HUMAN Sphingosine-1-phosphate lyase 1 OS=Homo sapiens OX=9606 GN=SGPL1 PE=1 SV=3	1	8	8	8	4	4	5	6	5	4	3	6	6	6	3	4	3	2	6	7	4	4	4	2	7	7	4	4	5	6	3	1	5	4	4	4	5	6	4	3	1	1
O95478	O95478	14	14	14	Ribosome biogenesis protein NSA2 homolog	NSA2	sp|O95478|NSA2_HUMAN Ribosome biogenesis protein NSA2 homolog OS=Homo sapiens OX=9606 GN=NSA2 PE=1 SV=1	1	14	14	14	10	9	11	11	9	9	10	9	9	9	11	11	11	11	9	9	9	9	8	8	12	11	9	10	11	8	9	7	8	9	9	9	8	8	8	7	7	7
O95573	O95573	13	13	10	Long-chain-fatty-acid--CoA ligase 3	ACSL3	sp|O95573|ACSL3_HUMAN Long-chain-fatty-acid--CoA ligase 3 OS=Homo sapiens OX=9606 GN=ACSL3 PE=1 SV=3	1	13	13	10	3	4	7	6	5	7	6	5	5	5	4	5	5	5	8	7	5	6	6	7	8	6	6	6	3	5	4	5	6	7	5	6	7	6	2	2	6	6
O95602	O95602	11	11	11	DNA-directed RNA polymerase I subunit RPA1	POLR1A	sp|O95602|RPA1_HUMAN DNA-directed RNA polymerase I subunit RPA1 OS=Homo sapiens OX=9606 GN=POLR1A PE=1 SV=2	1	11	11	11	4	0	6	6	5	6	7	6	9	5	4	4	2	5	5	6	3	3	3	5	8	5	6	6	6	6	2	2	1	3	4	4	2	2	1	1	4	3
O95639	O95639	2	2	2	Cleavage and polyadenylation specificity factor subunit 4	CPSF4	sp|O95639|CPSF4_HUMAN Cleavage and polyadenylation specificity factor subunit 4 OS=Homo sapiens OX=9606 GN=CPSF4 PE=1 SV=1	1	2	2	2	0	0	1	1	1	1	0	1	1	0	0	0	0	0	0	0	0	0	0	0	2	2	0	0	2	1	0	0	0	0	1	0	0	0	0	0	0	0
O95644	O95644	1	1	1	Nuclear factor of activated T-cells, cytoplasmic 1	NFATC1	sp|O95644|NFAC1_HUMAN Nuclear factor of activated T-cells, cytoplasmic 1 OS=Homo sapiens OX=9606 GN=NFATC1 PE=1 SV=3	1	1	1	1	1	1	1	1	1	1	1	1	1	1	1	1	1	1	1	1	0	1	1	1	1	1	1	1	1	1	1	1	1	1	0	1	1	0	0	0	1	1
O95674	O95674	1	1	1	Phosphatidate cytidylyltransferase 2	CDS2	sp|O95674|CDS2_HUMAN Phosphatidate cytidylyltransferase 2 OS=Homo sapiens OX=9606 GN=CDS2 PE=1 SV=1	1	1	1	1	0	0	0	0	0	1	0	0	0	0	0	0	0	0	1	0	0	0	0	1	0	1	0	0	1	1	0	0	0	0	0	0	0	0	0	0	0	0
O95696	O95696	5	5	5	Bromodomain-containing protein 1	BRD1	sp|O95696|BRD1_HUMAN Bromodomain-containing protein 1 OS=Homo sapiens OX=9606 GN=BRD1 PE=1 SV=1	1	5	5	5	2	1	2	2	3	2	3	2	2	2	1	1	2	1	1	1	0	0	1	3	2	2	0	0	0	2	0	2	1	2	0	2	3	4	0	0	1	1
O95714;Q9BVR0	O95714	12;1	12;1	12;1	E3 ubiquitin-protein ligase HERC2	HERC2	sp|O95714|HERC2_HUMAN E3 ubiquitin-protein ligase HERC2 OS=Homo sapiens OX=9606 GN=HERC2 PE=1 SV=2	2	12	12	12	4	4	4	4	5	6	5	4	7	6	2	2	3	3	4	3	3	4	4	6	5	4	3	5	5	4	1	1	5	7	6	6	2	3	0	0	4	3
O95758	O95758	12	9	9	Polypyrimidine tract-binding protein 3	PTBP3	sp|O95758|PTBP3_HUMAN Polypyrimidine tract-binding protein 3 OS=Homo sapiens OX=9606 GN=PTBP3 PE=1 SV=2	1	12	9	9	7	6	7	7	9	8	7	8	9	9	6	8	5	5	4	6	4	4	5	4	6	6	6	7	7	7	5	3	7	6	5	6	4	4	1	1	3	3
O95777	O95777	1	1	1	U6 snRNA-associated Sm-like protein LSm8	LSM8	sp|O95777|LSM8_HUMAN U6 snRNA-associated Sm-like protein LSm8 OS=Homo sapiens OX=9606 GN=LSM8 PE=1 SV=3	1	1	1	1	1	0	1	1	1	0	1	1	0	0	0	0	0	0	0	1	0	0	0	0	1	1	0	1	1	0	0	0	0	0	1	1	0	0	0	0	0	1
O95782	O95782	36	36	29	AP-2 complex subunit alpha-1	AP2A1	sp|O95782|AP2A1_HUMAN AP-2 complex subunit alpha-1 OS=Homo sapiens OX=9606 GN=AP2A1 PE=1 SV=3	1	36	36	29	22	20	31	31	30	28	28	30	24	25	17	15	17	18	14	14	25	24	24	25	29	28	25	20	21	19	10	10	13	17	17	16	21	21	7	6	8	9
O95785	O95785	5	5	4	Protein Wiz	WIZ	sp|O95785|WIZ_HUMAN Protein Wiz OS=Homo sapiens OX=9606 GN=WIZ PE=1 SV=2	1	5	5	4	2	1	3	3	4	3	3	2	1	1	3	3	2	2	0	0	3	4	3	4	3	3	4	3	4	4	1	3	2	2	3	2	2	2	0	1	1	2
O95786	O95786	2	2	2	Probable ATP-dependent RNA helicase DDX58	DDX58	sp|O95786|DDX58_HUMAN Antiviral innate immune response receptor RIG-I OS=Homo sapiens OX=9606 GN=DDX58 PE=1 SV=2	1	2	2	2	0	0	0	0	0	0	0	0	0	0	0	0	0	0	1	0	2	2	2	2	2	1	1	1	2	2	0	0	0	2	2	1	0	1	1	1	0	0
O95793	O95793	20	20	18	Double-stranded RNA-binding protein Staufen homolog 1	STAU1	sp|O95793|STAU1_HUMAN Double-stranded RNA-binding protein Staufen homolog 1 OS=Homo sapiens OX=9606 GN=STAU1 PE=1 SV=2	1	20	20	18	10	8	14	16	14	13	16	16	14	14	14	15	13	16	15	11	10	14	10	10	16	13	14	13	14	14	6	7	8	10	10	9	8	9	6	5	4	5
O95810	O95810	3	3	2	Serum deprivation-response protein	SDPR	sp|O95810|CAVN2_HUMAN Caveolae-associated protein 2 OS=Homo sapiens OX=9606 GN=CAVIN2 PE=1 SV=3	1	3	3	2	0	2	2	0	1	1	1	1	1	0	0	0	0	0	1	1	2	0	0	1	1	1	0	0	1	0	0	2	0	0	0	0	0	0	1	1	0	0
O95816	O95816	5	5	5	BAG family molecular chaperone regulator 2	BAG2	sp|O95816|BAG2_HUMAN BAG family molecular chaperone regulator 2 OS=Homo sapiens OX=9606 GN=BAG2 PE=1 SV=1	1	5	5	5	2	2	2	2	2	1	2	2	3	3	2	2	1	1	2	3	2	3	4	3	4	4	3	2	4	4	0	2	3	3	2	3	2	2	1	1	1	1
O95817	O95817	4	4	3	BAG family molecular chaperone regulator 3	BAG3	sp|O95817|BAG3_HUMAN BAG family molecular chaperone regulator 3 OS=Homo sapiens OX=9606 GN=BAG3 PE=1 SV=3	1	4	4	3	1	1	1	2	1	2	1	1	1	1	0	1	0	1	1	0	2	2	3	2	1	3	2	2	1	2	0	1	3	4	4	2	0	1	1	1	1	0
O95819;Q9UKE5	O95819;Q9UKE5	6;3	6;3	3;0	Mitogen-activated protein kinase kinase kinase kinase 4;TRAF2 and NCK-interacting protein kinase	MAP4K4;TNIK	sp|O95819|M4K4_HUMAN Mitogen-activated protein kinase kinase kinase kinase 4 OS=Homo sapiens OX=9606 GN=MAP4K4 PE=1 SV=2;sp|Q9UKE5|TNIK_HUMAN TRAF2 and NCK-interacting protein kinase OS=Homo sapiens OX=9606 GN=TNIK PE=1 SV=1	2	6	6	3	2	2	3	3	2	3	3	4	3	1	4	3	3	3	2	2	3	3	3	3	4	2	4	4	3	4	2	2	4	3	4	3	1	2	2	2	2	2
O95822	O95822	2	2	2	Malonyl-CoA decarboxylase, mitochondrial	MLYCD	sp|O95822|DCMC_HUMAN Malonyl-CoA decarboxylase, mitochondrial OS=Homo sapiens OX=9606 GN=MLYCD PE=1 SV=3	1	2	2	2	0	1	0	0	0	0	0	0	0	1	0	0	0	0	0	0	0	0	0	0	1	0	0	0	0	0	1	1	0	0	1	0	1	0	1	1	0	0
O95831	O95831	15	15	14	Apoptosis-inducing factor 1, mitochondrial	AIFM1	sp|O95831|AIFM1_HUMAN Apoptosis-inducing factor 1, mitochondrial OS=Homo sapiens OX=9606 GN=AIFM1 PE=1 SV=1	1	15	15	14	9	5	11	9	7	7	10	10	6	5	8	7	7	7	9	8	7	6	6	7	10	10	6	8	7	7	3	3	6	8	8	6	7	10	2	2	3	2
O95864	O95864	3	3	3	Fatty acid desaturase 2	FADS2	sp|O95864|FADS2_HUMAN Acyl-CoA 6-desaturase OS=Homo sapiens OX=9606 GN=FADS2 PE=1 SV=1	1	3	3	3	0	0	1	1	1	1	2	3	1	1	3	3	3	2	2	2	2	2	2	1	2	1	2	2	2	2	0	0	2	1	2	2	0	0	0	0	0	0
O95926	O95926	2	2	2	Pre-mRNA-splicing factor SYF2	SYF2	sp|O95926|SYF2_HUMAN Pre-mRNA-splicing factor SYF2 OS=Homo sapiens OX=9606 GN=SYF2 PE=1 SV=1	1	2	2	2	2	1	1	1	2	1	1	1	0	1	1	2	1	1	1	1	0	1	0	1	0	1	1	0	0	1	1	0	0	0	1	1	1	1	0	0	0	0
O95994;Q8TD06	O95994;Q8TD06	2;1	2;1	2;1	Anterior gradient protein 2 homolog;Anterior gradient protein 3 homolog	AGR2;AGR3	sp|O95994|AGR2_HUMAN Anterior gradient protein 2 homolog OS=Homo sapiens OX=9606 GN=AGR2 PE=1 SV=1;sp|Q8TD06|AGR3_HUMAN Anterior gradient protein 3 OS=Homo sapiens OX=9606 GN=AGR3 PE=1 SV=1	2	2	2	2	0	0	0	0	0	0	0	0	0	0	0	0	0	0	1	0	0	0	0	0	0	0	0	0	0	0	0	0	0	0	0	0	0	1	0	0	0	0
O96000	O96000	2	2	2	NADH dehydrogenase [ubiquinone] 1 beta subcomplex subunit 10	NDUFB10	sp|O96000|NDUBA_HUMAN NADH dehydrogenase [ubiquinone] 1 beta subcomplex subunit 10 OS=Homo sapiens OX=9606 GN=NDUFB10 PE=1 SV=3	1	2	2	2	0	0	0	1	1	0	1	1	1	1	1	1	1	1	1	0	0	0	0	0	0	1	0	0	0	1	1	1	0	1	0	0	1	1	0	0	0	0
O96005	O96005	2	2	2	Cleft lip and palate transmembrane protein 1	CLPTM1	sp|O96005|CLPT1_HUMAN Cleft lip and palate transmembrane protein 1 OS=Homo sapiens OX=9606 GN=CLPTM1 PE=1 SV=1	1	2	2	2	0	1	0	1	0	0	0	0	0	0	1	1	0	0	0	1	0	0	0	0	1	1	0	0	1	0	1	0	0	0	0	0	0	0	1	1	0	1
O96011	O96011	3	3	3	Peroxisomal membrane protein 11B	PEX11B	sp|O96011|PX11B_HUMAN Peroxisomal membrane protein 11B OS=Homo sapiens OX=9606 GN=PEX11B PE=1 SV=1	1	3	3	3	1	2	1	0	2	2	1	1	0	0	1	1	1	1	0	0	1	2	1	2	2	1	2	1	3	3	1	0	2	3	3	2	1	0	0	0	0	0
O96013;Q9P286	O96013	12;1	12;1	12;1	Serine/threonine-protein kinase PAK 4	PAK4	sp|O96013|PAK4_HUMAN Serine/threonine-protein kinase PAK 4 OS=Homo sapiens OX=9606 GN=PAK4 PE=1 SV=1	2	12	12	12	6	5	9	7	6	7	9	8	9	9	8	7	10	7	7	7	7	7	6	5	9	8	4	4	7	6	7	6	4	4	7	6	6	5	5	3	4	4
O96019	O96019	2	2	2	Actin-like protein 6A	ACTL6A	sp|O96019|ACL6A_HUMAN Actin-like protein 6A OS=Homo sapiens OX=9606 GN=ACTL6A PE=1 SV=1	1	2	2	2	0	0	0	0	0	0	0	0	1	1	0	0	0	1	0	1	0	1	1	1	2	2	1	1	0	0	0	0	0	0	0	0	2	0	1	2	0	0
O96028	O96028	4	4	4	Histone-lysine N-methyltransferase NSD2	WHSC1	sp|O96028|NSD2_HUMAN Histone-lysine N-methyltransferase NSD2 OS=Homo sapiens OX=9606 GN=NSD2 PE=1 SV=1	1	4	4	4	2	2	2	1	3	3	3	3	2	2	2	2	2	3	1	2	1	2	2	3	1	0	2	2	2	2	3	2	3	2	1	1	2	0	0	0	0	0
P00338	P00338	3	3	3	L-lactate dehydrogenase A chain	LDHA	sp|P00338|LDHA_HUMAN L-lactate dehydrogenase A chain OS=Homo sapiens OX=9606 GN=LDHA PE=1 SV=2	1	3	3	3	1	1	2	2	2	2	2	2	2	2	2	2	2	2	1	1	2	2	1	1	2	1	2	2	2	2	0	0	1	1	2	2	0	1	0	1	0	0
P00352	P00352	9	9	7	Retinal dehydrogenase 1	ALDH1A1	sp|P00352|AL1A1_HUMAN Retinal dehydrogenase 1 OS=Homo sapiens OX=9606 GN=ALDH1A1 PE=1 SV=2	1	9	9	7	4	6	3	7	4	4	5	6	7	7	6	7	6	6	6	7	5	5	6	6	4	4	5	4	6	5	4	4	3	5	4	3	7	4	1	0	2	1
P00367;P49448	P00367;P49448	14;7	14;7	14;7	Glutamate dehydrogenase 1, mitochondrial;Glutamate dehydrogenase 2, mitochondrial	GLUD1;GLUD2	sp|P00367|DHE3_HUMAN Glutamate dehydrogenase 1, mitochondrial OS=Homo sapiens OX=9606 GN=GLUD1 PE=1 SV=2;sp|P49448|DHE4_HUMAN Glutamate dehydrogenase 2, mitochondrial OS=Homo sapiens OX=9606 GN=GLUD2 PE=1 SV=2	2	14	14	14	1	2	9	8	4	5	5	8	6	8	3	3	2	2	3	3	13	12	13	11	13	12	10	9	6	7	3	2	6	11	9	6	2	3	0	1	1	2
P00374	P00374	1	1	1	Dihydrofolate reductase	DHFR	sp|P00374|DYR_HUMAN Dihydrofolate reductase OS=Homo sapiens OX=9606 GN=DHFR PE=1 SV=2	1	1	1	1	0	0	0	0	0	0	0	0	0	0	0	0	0	0	1	0	0	0	0	0	0	0	0	0	0	0	0	0	0	0	0	0	1	1	0	0	0	0
P00403	P00403	2	2	2	Cytochrome c oxidase subunit 2	MT-CO2	sp|P00403|COX2_HUMAN Cytochrome c oxidase subunit 2 OS=Homo sapiens OX=9606 GN=MT-CO2 PE=1 SV=1	1	2	2	2	1	1	1	1	1	1	1	1	1	1	1	1	1	1	2	2	1	1	1	1	2	2	1	1	1	1	1	1	2	1	1	1	1	1	0	0	1	1
P00533	P00533	2	2	2	Epidermal growth factor receptor	EGFR	sp|P00533|EGFR_HUMAN Epidermal growth factor receptor OS=Homo sapiens OX=9606 GN=EGFR PE=1 SV=2	1	2	2	2	0	1	0	0	0	0	0	0	0	0	0	0	0	0	1	0	1	0	0	0	0	0	0	0	0	0	0	0	0	0	0	0	0	0	0	0	1	0
P00558	P00558	3	3	3	Phosphoglycerate kinase 1	PGK1	sp|P00558|PGK1_HUMAN Phosphoglycerate kinase 1 OS=Homo sapiens OX=9606 GN=PGK1 PE=1 SV=3	1	3	3	3	1	0	0	0	1	1	0	0	0	0	0	0	0	0	0	0	1	1	0	1	0	0	1	0	1	1	1	1	1	1	0	0	1	1	1	1	1	0
P01594;P01593	P01594;P01593	1;1	1;1	1;1	Ig kappa chain V-I region AU;Ig kappa chain V-I region AG		sp|P01594|KV133_HUMAN Immunoglobulin kappa variable 1-33 OS=Homo sapiens OX=9606 GN=IGKV1-33 PE=1 SV=2;sp|P01593|KVD33_HUMAN Immunoglobulin kappa variable 1D-33 OS=Homo sapiens OX=9606 GN=IGKV1D-33 PE=1 SV=2	2	1	1	1	0	0	0	0	0	0	0	0	1	1	1	1	1	1	1	1	0	0	0	0	0	0	0	0	0	1	0	0	0	1	1	0	0	0	0	0	0	0
P01857;P01860;P01859	P01857;P01860	4;3;1	4;3;1	3;2;0	Ig gamma-1 chain C region;Ig gamma-3 chain C region	IGHG1;IGHG3	sp|P01857|IGHG1_HUMAN Immunoglobulin heavy constant gamma 1 OS=Homo sapiens OX=9606 GN=IGHG1 PE=1 SV=1;sp|P01860|IGHG3_HUMAN Immunoglobulin heavy constant gamma 3 OS=Homo sapiens OX=9606 GN=IGHG3 PE=1 SV=2	3	4	4	3	4	4	4	4	4	4	4	4	3	3	3	3	3	3	3	2	4	4	4	4	4	4	4	4	3	3	1	2	3	3	3	3	4	3	2	2	4	4
P01861	P01861	3	2	2	Ig gamma-4 chain C region	IGHG4	sp|P01861|IGHG4_HUMAN Immunoglobulin heavy constant gamma 4 OS=Homo sapiens OX=9606 GN=IGHG4 PE=1 SV=1	1	3	2	2	1	1	2	2	1	2	2	2	0	0	2	2	1	2	1	1	2	1	2	2	2	2	2	2	2	2	0	1	2	2	2	3	2	2	0	0	2	1
P04439;P10321;P01893	P04439;P10321;P01893	1;1;1	1;1;1	1;1;1	HLA class I histocompatibility antigen, A-3 alpha chain;HLA class I histocompatibility antigen, Cw-7 alpha chain;Putative HLA class I histocompatibility antigen, alpha chain H	HLA-A;HLA-C;HLA-H	sp|P04439|HLAA_HUMAN HLA class I histocompatibility antigen, A alpha chain OS=Homo sapiens OX=9606 GN=HLA-A PE=1 SV=2;sp|P10321|HLAC_HUMAN HLA class I histocompatibility antigen, C alpha chain OS=Homo sapiens OX=9606 GN=HLA-C PE=1 SV=3;sp|P01893|HLAH_HUMAN	3	1	1	1	0	0	0	0	0	0	0	0	0	0	0	0	0	0	0	0	1	1	1	1	1	1	1	1	1	1	0	0	1	1	1	1	0	0	0	0	0	0
P02462	P02462	1	1	1	Collagen alpha-1(IV) chain;Arresten	COL4A1	sp|P02462|CO4A1_HUMAN Collagen alpha-1(IV) chain OS=Homo sapiens OX=9606 GN=COL4A1 PE=1 SV=4	1	1	1	1	0	0	0	0	0	0	0	0	0	0	0	0	0	0	0	0	1	1	1	1	0	0	0	0	0	0	1	1	0	0	0	1	0	0	0	0	0	0
P02545	P02545	115	115	113	Prelamin-A/C;Lamin-A/C	LMNA	sp|P02545|LMNA_HUMAN Prelamin-A/C OS=Homo sapiens OX=9606 GN=LMNA PE=1 SV=1	1	115	115	113	87	82	98	101	100	99	106	106	101	100	108	104	101	102	84	85	96	98	94	95	103	103	105	105	103	102	78	79	93	96	96	90	83	87	69	68	72	71
P02751	P02751	28	28	27	Fibronectin;Anastellin;Ugl-Y1;Ugl-Y2;Ugl-Y3	FN1	sp|P02751|FINC_HUMAN Fibronectin OS=Homo sapiens OX=9606 GN=FN1 PE=1 SV=5	1	28	28	27	17	12	15	18	19	16	19	18	13	13	11	11	11	10	11	10	17	17	17	19	21	22	11	15	11	13	7	6	11	14	10	11	5	5	2	3	5	2
P02786	P02786	1	1	1	Transferrin receptor protein 1;Transferrin receptor protein 1, serum form	TFRC	sp|P02786|TFR1_HUMAN Transferrin receptor protein 1 OS=Homo sapiens OX=9606 GN=TFRC PE=1 SV=2	1	1	1	1	1	1	1	1	1	1	1	1	1	1	0	1	0	0	1	1	0	1	1	1	0	0	1	1	1	1	0	1	1	1	1	1	1	0	0	0	0	0
P04075	P04075	14	14	14	Fructose-bisphosphate aldolase A	ALDOA	sp|P04075|ALDOA_HUMAN Fructose-bisphosphate aldolase A OS=Homo sapiens OX=9606 GN=ALDOA PE=1 SV=2	1	14	14	14	9	8	11	11	10	10	9	11	10	9	10	10	9	9	8	8	11	11	10	11	12	11	9	10	11	10	5	7	10	11	11	12	9	5	4	3	4	2
P04080	P04080	1	1	1	Cystatin-B	CSTB	sp|P04080|CYTB_HUMAN Cystatin-B OS=Homo sapiens OX=9606 GN=CSTB PE=1 SV=2	1	1	1	1	0	0	0	0	1	1	0	0	0	0	0	0	0	0	0	0	0	1	1	0	0	0	0	0	0	0	0	0	1	1	0	1	1	1	0	0	0	0
P04083	P04083	11	11	11	Annexin A1	ANXA1	sp|P04083|ANXA1_HUMAN Annexin A1 OS=Homo sapiens OX=9606 GN=ANXA1 PE=1 SV=2	1	11	11	11	4	2	6	8	3	2	5	4	7	7	5	5	2	6	5	4	5	7	8	7	9	8	7	7	9	9	6	7	5	6	7	7	3	4	3	3	1	1
P04150;P08235	P04150	15;2	15;2	15;2	Glucocorticoid receptor	NR3C1	sp|P04150|GCR_HUMAN Glucocorticoid receptor OS=Homo sapiens OX=9606 GN=NR3C1 PE=1 SV=1	2	15	15	15	12	8	8	9	11	12	10	10	8	8	6	7	7	10	10	6	7	6	7	9	10	8	7	8	8	7	4	4	9	8	7	6	4	5	2	3	4	4
P04156	P04156	2	2	2	Major prion protein	PRNP	sp|P04156|PRIO_HUMAN Major prion protein OS=Homo sapiens OX=9606 GN=PRNP PE=1 SV=1	1	2	2	2	1	0	1	2	1	1	2	2	1	1	1	1	1	1	0	1	1	1	1	1	1	1	1	2	0	0	0	0	1	1	0	0	0	0	0	1	0	0
P04264;CON__P04264	P04264;CON__P04264	45;42	42;39	32;29	Keratin, type II cytoskeletal 1	KRT1	sp|P04264|K2C1_HUMAN Keratin, type II cytoskeletal 1 OS=Homo sapiens OX=9606 GN=KRT1 PE=1 SV=6;	2	45	42	32	29	30	34	37	33	30	28	28	40	39	33	29	33	32	34	33	32	36	37	34	38	38	32	34	28	32	26	21	33	30	36	34	25	23	11	15	21	23
P04350	P04350	17	1	1	Tubulin beta-4A chain	TUBB4A	sp|P04350|TBB4A_HUMAN Tubulin beta-4A chain OS=Homo sapiens OX=9606 GN=TUBB4A PE=1 SV=2	1	17	1	1	13	14	16	13	13	14	13	14	15	15	15	15	14	15	16	16	15	13	14	14	14	16	14	14	16	15	14	13	13	13	16	13	13	13	13	15	11	11
P04406;O14556	P04406	21;1	21;1	21;1	Glyceraldehyde-3-phosphate dehydrogenase	GAPDH	sp|P04406|G3P_HUMAN Glyceraldehyde-3-phosphate dehydrogenase OS=Homo sapiens OX=9606 GN=GAPDH PE=1 SV=3	2	21	21	21	9	8	10	10	8	7	10	10	9	10	11	11	9	9	12	12	10	9	10	10	12	12	8	9	10	9	12	10	9	11	10	9	13	15	7	5	6	7
P04632	P04632	3	3	3	Calpain small subunit 1	CAPNS1	sp|P04632|CPNS1_HUMAN Calpain small subunit 1 OS=Homo sapiens OX=9606 GN=CAPNS1 PE=1 SV=1	1	3	3	3	1	1	1	0	1	1	0	0	0	0	0	0	1	1	1	1	1	0	1	1	1	1	0	1	1	1	0	0	1	1	1	1	2	1	0	0	1	1
P04792	P04792	11	11	11	Heat shock protein beta-1	HSPB1	sp|P04792|HSPB1_HUMAN Heat shock protein beta-1 OS=Homo sapiens OX=9606 GN=HSPB1 PE=1 SV=2	1	11	11	11	7	7	5	6	6	6	5	7	7	7	6	6	6	6	7	8	6	7	7	7	7	9	7	7	7	7	8	8	8	7	7	7	8	8	7	7	7	5
P04843	P04843	28	28	28	Dolichyl-diphosphooligosaccharide--protein glycosyltransferase subunit 1	RPN1	sp|P04843|RPN1_HUMAN Dolichyl-diphosphooligosaccharide--protein glycosyltransferase subunit 1 OS=Homo sapiens OX=9606 GN=RPN1 PE=1 SV=1	1	28	28	28	16	15	20	21	20	21	22	20	20	20	24	22	22	20	19	16	18	19	20	19	22	22	21	20	19	20	12	15	20	19	20	19	14	12	10	9	12	14
P04844	P04844	12	12	12	Dolichyl-diphosphooligosaccharide--protein glycosyltransferase subunit 2	RPN2	sp|P04844|RPN2_HUMAN Dolichyl-diphosphooligosaccharide--protein glycosyltransferase subunit 2 OS=Homo sapiens OX=9606 GN=RPN2 PE=1 SV=3	1	12	12	12	7	7	8	7	7	7	9	8	7	7	8	7	5	7	6	5	6	7	6	8	10	11	6	6	7	8	4	3	7	7	8	7	7	4	2	1	3	3
P04899	P04899	3	2	2	Guanine nucleotide-binding protein G(i) subunit alpha-2	GNAI2	sp|P04899|GNAI2_HUMAN Guanine nucleotide-binding protein G(i) subunit alpha-2 OS=Homo sapiens OX=9606 GN=GNAI2 PE=1 SV=3	1	3	2	2	0	1	2	1	0	0	0	1	1	0	0	0	1	0	1	1	2	2	2	2	2	2	2	2	2	2	0	0	2	2	2	2	1	0	1	1	0	1
P05023;P13637;Q13733;P54707;P20648	P05023;P13637	17;9;4;2;2	17;9;4;2;2	10;2;0;0;0	Sodium/potassium-transporting ATPase subunit alpha-1;Sodium/potassium-transporting ATPase subunit alpha-3	ATP1A1;ATP1A3	sp|P05023|AT1A1_HUMAN Sodium/potassium-transporting ATPase subunit alpha-1 OS=Homo sapiens OX=9606 GN=ATP1A1 PE=1 SV=1;sp|P13637|AT1A3_HUMAN Sodium/potassium-transporting ATPase subunit alpha-3 OS=Homo sapiens OX=9606 GN=ATP1A3 PE=1 SV=3	5	17	17	10	8	4	9	12	8	10	11	11	8	7	8	9	9	8	10	10	6	7	8	8	14	11	9	9	11	10	8	5	8	8	8	9	8	6	6	5	8	7
P05026	P05026	5	5	5	Sodium/potassium-transporting ATPase subunit beta-1	ATP1B1	sp|P05026|AT1B1_HUMAN Sodium/potassium-transporting ATPase subunit beta-1 OS=Homo sapiens OX=9606 GN=ATP1B1 PE=1 SV=1	1	5	5	5	2	1	3	4	3	3	3	3	2	3	3	3	2	3	4	3	3	3	3	3	3	3	3	2	3	3	1	0	2	3	3	3	2	2	1	1	0	0
P05060	P05060	1	1	1	Secretogranin-1;PE-11;GAWK peptide;CCB peptide	CHGB	sp|P05060|SCG1_HUMAN Secretogranin-1 OS=Homo sapiens OX=9606 GN=CHGB PE=1 SV=2	1	1	1	1	1	1	1	1	1	1	1	1	0	0	1	0	1	1	0	0	1	0	1	1	1	1	1	1	1	1	0	1	1	1	1	1	0	0	0	0	0	0
P05091	P05091	2	1	1	Aldehyde dehydrogenase, mitochondrial	ALDH2	sp|P05091|ALDH2_HUMAN Aldehyde dehydrogenase, mitochondrial OS=Homo sapiens OX=9606 GN=ALDH2 PE=1 SV=2	1	2	1	1	1	1	1	1	1	1	0	1	1	1	1	1	1	1	1	1	1	1	1	1	2	2	1	0	1	1	1	1	1	1	1	1	1	1	0	0	0	0
P05109	P05109	1	1	1	Protein S100-A8;Protein S100-A8, N-terminally processed	S100A8	sp|P05109|S10A8_HUMAN Protein S100-A8 OS=Homo sapiens OX=9606 GN=S100A8 PE=1 SV=1	1	1	1	1	0	0	0	0	0	0	0	0	0	0	0	0	0	0	0	0	0	0	0	0	0	0	0	0	0	0	0	0	0	0	0	0	0	0	0	0	0	0
P05114	P05114	6	6	6	Non-histone chromosomal protein HMG-14	HMGN1	sp|P05114|HMGN1_HUMAN Non-histone chromosomal protein HMG-14 OS=Homo sapiens OX=9606 GN=HMGN1 PE=1 SV=3	1	6	6	6	5	4	4	3	2	3	4	4	4	4	3	2	3	2	4	4	5	4	4	4	2	2	4	4	3	2	3	4	2	2	3	3	4	5	3	3	3	2
P05121	P05121	3	3	3	Plasminogen activator inhibitor 1	SERPINE1	sp|P05121|PAI1_HUMAN Plasminogen activator inhibitor 1 OS=Homo sapiens OX=9606 GN=SERPINE1 PE=1 SV=1	1	3	3	3	2	2	2	2	2	2	2	2	2	2	2	2	2	2	2	2	1	2	2	2	2	2	2	2	2	2	1	1	2	1	2	2	0	1	0	0	0	0
P05141;Q9H0C2	P05141	30;5	30;5	11;0	ADP/ATP translocase 2;ADP/ATP translocase 2, N-terminally processed	SLC25A5	sp|P05141|ADT2_HUMAN ADP/ATP translocase 2 OS=Homo sapiens OX=9606 GN=SLC25A5 PE=1 SV=7	2	30	30	11	19	19	21	22	20	20	23	22	19	21	23	22	19	20	20	15	16	18	20	17	21	25	23	20	21	22	15	15	18	19	20	20	17	15	7	9	16	16
P05161	P05161	2	2	2	Ubiquitin-like protein ISG15	ISG15	sp|P05161|ISG15_HUMAN Ubiquitin-like protein ISG15 OS=Homo sapiens OX=9606 GN=ISG15 PE=1 SV=5	1	2	2	2	0	0	1	0	1	1	0	0	0	0	0	0	0	0	0	0	1	1	1	1	2	2	1	1	2	2	1	0	1	1	1	1	0	1	0	0	0	0
P05198	P05198	22	22	21	Eukaryotic translation initiation factor 2 subunit 1	EIF2S1	sp|P05198|IF2A_HUMAN Eukaryotic translation initiation factor 2 subunit 1 OS=Homo sapiens OX=9606 GN=EIF2S1 PE=1 SV=3	1	22	22	21	14	14	15	18	14	13	14	15	15	16	14	12	14	16	13	16	12	14	13	14	18	18	8	11	13	15	10	12	13	14	13	13	16	13	8	8	7	9
P05204	P05204	10	10	7	Non-histone chromosomal protein HMG-17	HMGN2	sp|P05204|HMGN2_HUMAN Non-histone chromosomal protein HMG-17 OS=Homo sapiens OX=9606 GN=HMGN2 PE=1 SV=3	1	10	10	7	8	8	7	7	8	8	8	8	7	7	7	5	7	7	7	7	8	8	8	7	7	7	7	8	7	7	7	8	8	7	8	7	8	8	4	4	5	4
P05386	P05386	5	4	4	60S acidic ribosomal protein P1	RPLP1	sp|P05386|RLA1_HUMAN 60S acidic ribosomal protein P1 OS=Homo sapiens OX=9606 GN=RPLP1 PE=1 SV=1	1	5	4	4	4	4	4	4	4	4	4	4	5	4	4	4	4	4	4	4	4	4	4	4	4	4	4	4	4	4	4	4	4	4	4	4	5	5	4	4	4	4
P05387	P05387	10	10	9	60S acidic ribosomal protein P2	RPLP2	sp|P05387|RLA2_HUMAN 60S acidic ribosomal protein P2 OS=Homo sapiens OX=9606 GN=RPLP2 PE=1 SV=1	1	10	10	9	9	7	7	9	10	9	9	9	9	10	9	9	8	9	8	7	10	9	8	9	10	9	9	8	8	8	7	7	8	6	9	7	8	8	2	2	3	3
P05388;Q8NHW5	P05388;Q8NHW5	19;12	19;12	19;12	60S acidic ribosomal protein P0;60S acidic ribosomal protein P0-like	RPLP0;RPLP0P6	sp|P05388|RLA0_HUMAN 60S acidic ribosomal protein P0 OS=Homo sapiens OX=9606 GN=RPLP0 PE=1 SV=1;sp|Q8NHW5|RLA0L_HUMAN 60S acidic ribosomal protein P0-like OS=Homo sapiens OX=9606 GN=RPLP0P6 PE=5 SV=1	2	19	19	19	15	15	16	16	16	15	17	17	18	18	16	16	13	14	16	16	13	15	15	16	17	17	17	17	15	15	15	14	14	14	16	15	16	17	12	11	10	9
P05412	P05412	3	3	3	Transcription factor AP-1	JUN	sp|P05412|JUN_HUMAN Transcription factor AP-1 OS=Homo sapiens OX=9606 GN=JUN PE=1 SV=2	1	3	3	3	1	1	1	2	1	2	1	2	2	1	1	1	1	1	2	2	3	3	2	3	3	3	2	2	2	2	3	3	1	2	2	1	3	3	3	3	1	1
P05423	P05423	2	2	2	DNA-directed RNA polymerase III subunit RPC4	POLR3D	sp|P05423|RPC4_HUMAN DNA-directed RNA polymerase III subunit RPC4 OS=Homo sapiens OX=9606 GN=POLR3D PE=1 SV=2	1	2	2	2	1	0	1	1	1	1	0	0	1	1	0	1	1	1	0	2	1	1	1	0	0	1	0	0	1	1	1	0	0	1	1	0	0	0	1	0	0	0
P05455	P05455	5	5	5	Lupus La protein	SSB	sp|P05455|LA_HUMAN Lupus La protein OS=Homo sapiens OX=9606 GN=SSB PE=1 SV=2	1	5	5	5	2	2	3	3	1	2	3	1	1	1	2	3	1	1	1	1	1	2	1	1	4	3	0	0	3	1	1	0	2	2	3	3	2	2	1	1	1	1
P05556	P05556	1	1	1	Integrin beta-1	ITGB1	sp|P05556|ITB1_HUMAN Integrin beta-1 OS=Homo sapiens OX=9606 GN=ITGB1 PE=1 SV=2	1	1	1	1	0	0	0	0	0	0	0	0	0	0	0	0	0	0	1	0	0	0	0	0	0	0	0	0	0	0	0	0	0	0	0	0	1	1	0	0	0	0
P05783	P05783	74	74	45	Keratin, type I cytoskeletal 18	KRT18	sp|P05783|K1C18_HUMAN Keratin, type I cytoskeletal 18 OS=Homo sapiens OX=9606 GN=KRT18 PE=1 SV=2	1	74	74	45	58	60	61	64	64	64	66	64	58	61	67	66	63	66	55	58	64	63	63	62	66	64	65	68	64	66	54	56	55	57	61	60	59	58	54	54	49	47
P08590;P05976	P08590;P05976	2;2	2;2	2;2	Myosin light chain 3;Myosin light chain 1/3, skeletal muscle isoform	MYL3;MYL1	sp|P08590|MYL3_HUMAN Myosin light chain 3 OS=Homo sapiens OX=9606 GN=MYL3 PE=1 SV=3;sp|P05976|MYL1_HUMAN Myosin light chain 1/3, skeletal muscle isoform OS=Homo sapiens OX=9606 GN=MYL1 PE=1 SV=3	2	2	2	2	2	1	2	2	1	1	2	2	2	2	2	2	2	2	2	2	1	1	1	1	2	2	2	2	2	2	1	2	2	2	2	2	2	2	1	1	2	2
P05997	P05997	7	7	7	Collagen alpha-2(V) chain	COL5A2	sp|P05997|CO5A2_HUMAN Collagen alpha-2(V) chain OS=Homo sapiens OX=9606 GN=COL5A2 PE=1 SV=3	1	7	7	7	3	2	4	2	2	2	2	3	4	4	3	4	4	3	0	3	5	4	4	4	3	2	3	1	3	3	1	0	2	1	2	2	2	3	0	0	0	1
P06396	P06396	40	40	14	Gelsolin	GSN	sp|P06396|GELS_HUMAN Gelsolin OS=Homo sapiens OX=9606 GN=GSN PE=1 SV=1	1	40	40	14	23	19	25	27	28	27	24	25	25	23	26	30	22	22	25	21	29	28	30	32	32	33	27	29	28	28	23	24	28	26	26	29	30	30	18	19	20	18
P06400	P06400	8	8	8	Retinoblastoma-associated protein	RB1	sp|P06400|RB_HUMAN Retinoblastoma-associated protein OS=Homo sapiens OX=9606 GN=RB1 PE=1 SV=2	1	8	8	8	6	5	5	6	4	5	5	5	5	3	3	4	3	3	3	4	4	4	4	4	3	3	3	2	2	4	2	1	2	2	2	2	2	2	0	0	1	1
P06493;P24941	P06493	7;2	7;2	5;0	Cyclin-dependent kinase 1	CDK1	sp|P06493|CDK1_HUMAN Cyclin-dependent kinase 1 OS=Homo sapiens OX=9606 GN=CDK1 PE=1 SV=3	2	7	7	5	4	2	4	3	4	3	5	4	4	3	4	4	3	3	3	3	3	3	3	3	5	3	3	3	5	4	0	0	3	3	5	4	1	0	0	1	2	3
P06576	P06576	12	12	12	ATP synthase subunit beta, mitochondrial	ATP5B	sp|P06576|ATPB_HUMAN ATP synthase subunit beta, mitochondrial OS=Homo sapiens OX=9606 GN=ATP5F1B PE=1 SV=3	1	12	12	12	7	3	9	9	7	8	10	8	7	5	10	10	10	8	7	8	7	7	7	6	10	9	8	7	8	7	5	4	8	9	9	8	6	7	5	5	5	3
P06730	P06730	2	2	2	Eukaryotic translation initiation factor 4E	EIF4E	sp|P06730|IF4E_HUMAN Eukaryotic translation initiation factor 4E OS=Homo sapiens OX=9606 GN=EIF4E PE=1 SV=2	1	2	2	2	1	0	2	2	2	2	2	2	1	1	2	2	1	1	1	1	0	0	0	0	2	2	1	0	0	0	0	0	0	0	0	0	1	2	0	0	0	0
P06733;P13929;P09104	P06733	7;3;3	7;3;3	7;3;3	Alpha-enolase	ENO1	sp|P06733|ENOA_HUMAN Alpha-enolase OS=Homo sapiens OX=9606 GN=ENO1 PE=1 SV=2	3	7	7	7	2	1	1	2	2	2	1	1	1	1	1	1	1	1	4	3	2	1	1	1	1	2	1	1	1	1	1	1	0	1	1	2	0	0	0	0	0	0
P06746	P06746	3	3	2	DNA polymerase beta	POLB	sp|P06746|DPOLB_HUMAN DNA polymerase beta OS=Homo sapiens OX=9606 GN=POLB PE=1 SV=3	1	3	3	2	0	0	1	2	0	0	1	1	1	2	1	0	0	0	2	0	0	0	0	0	0	0	1	1	1	1	0	0	0	0	1	0	1	1	0	0	0	0
P06748	P06748	27	27	27	Nucleophosmin	NPM1	sp|P06748|NPM_HUMAN Nucleophosmin OS=Homo sapiens OX=9606 GN=NPM1 PE=1 SV=2	1	27	27	27	18	18	21	22	23	22	23	22	23	23	22	22	23	23	19	19	19	19	19	18	22	23	24	21	24	21	18	19	23	22	20	23	20	20	12	13	18	21
P06753	P06753	37	13	13	Tropomyosin alpha-3 chain	TPM3	sp|P06753|TPM3_HUMAN Tropomyosin alpha-3 chain OS=Homo sapiens OX=9606 GN=TPM3 PE=1 SV=2	1	37	13	13	23	19	28	26	24	24	28	29	24	24	30	30	27	29	21	22	25	25	23	23	30	28	27	28	27	27	19	18	24	26	28	28	23	20	17	18	20	21
P06756	P06756	2	2	2	Integrin alpha-V;Integrin alpha-V heavy chain;Integrin alpha-V light chain	ITGAV	sp|P06756|ITAV_HUMAN Integrin alpha-V OS=Homo sapiens OX=9606 GN=ITGAV PE=1 SV=2	1	2	2	2	1	2	2	1	0	1	1	1	0	0	0	0	0	0	1	1	1	0	1	0	1	1	1	1	1	1	0	0	1	1	1	1	0	0	0	0	1	1
P07195	P07195	3	3	3	L-lactate dehydrogenase B chain	LDHB	sp|P07195|LDHB_HUMAN L-lactate dehydrogenase B chain OS=Homo sapiens OX=9606 GN=LDHB PE=1 SV=2	1	3	3	3	0	0	2	1	1	1	1	2	2	3	1	2	2	2	2	1	1	1	2	1	2	1	1	1	1	1	1	1	0	2	2	1	0	0	1	1	0	0
P07199	P07199	6	6	6	Major centromere autoantigen B	CENPB	sp|P07199|CENPB_HUMAN Major centromere autoantigen B OS=Homo sapiens OX=9606 GN=CENPB PE=1 SV=2	1	6	6	6	3	2	3	2	3	3	3	2	3	3	1	2	2	1	2	2	3	3	3	3	3	3	3	3	3	2	1	2	3	3	3	2	4	4	3	3	1	2
P07237	P07237	3	3	3	Protein disulfide-isomerase	P4HB	sp|P07237|PDIA1_HUMAN Protein disulfide-isomerase OS=Homo sapiens OX=9606 GN=P4HB PE=1 SV=3	1	3	3	3	1	0	1	1	1	2	2	1	2	1	2	2	0	0	1	1	2	1	2	1	1	1	1	1	2	2	1	1	1	2	2	2	1	1	1	1	0	1
P07305	P07305	16	16	16	Histone H1.0;Histone H1.0, N-terminally processed	H1F0	sp|P07305|H10_HUMAN Histone H1.0 OS=Homo sapiens OX=9606 GN=H1-0 PE=1 SV=3	1	16	16	16	8	8	12	14	14	15	14	14	13	13	13	14	13	13	12	9	11	9	12	11	14	14	14	13	14	12	10	13	10	13	11	10	13	11	10	9	9	9
P07339	P07339	2	2	1	Cathepsin D;Cathepsin D light chain;Cathepsin D heavy chain	CTSD	sp|P07339|CATD_HUMAN Cathepsin D OS=Homo sapiens OX=9606 GN=CTSD PE=1 SV=1	1	2	2	1	0	0	0	0	1	1	0	0	1	1	0	0	0	0	0	0	1	1	1	1	0	1	0	0	0	0	1	0	0	1	1	0	0	0	0	0	0	0
P07355	P07355	43	43	13	Annexin A2	ANXA2	sp|P07355|ANXA2_HUMAN Annexin A2 OS=Homo sapiens OX=9606 GN=ANXA2 PE=1 SV=2	1	43	43	13	31	31	34	33	37	36	37	38	36	35	40	36	34	35	30	32	32	32	34	35	38	39	36	36	41	38	31	31	34	33	34	34	28	32	27	27	24	22
P07384	P07384	4	4	4	Calpain-1 catalytic subunit	CAPN1	sp|P07384|CAN1_HUMAN Calpain-1 catalytic subunit OS=Homo sapiens OX=9606 GN=CAPN1 PE=1 SV=1	1	4	4	4	3	0	2	3	2	3	2	2	1	1	2	1	1	2	0	3	1	1	2	2	3	2	2	2	4	3	2	1	3	2	0	3	1	2	1	1	0	0
P07437	P07437	21	4	3	Tubulin beta chain	TUBB	sp|P07437|TBB5_HUMAN Tubulin beta chain OS=Homo sapiens OX=9606 GN=TUBB PE=1 SV=2	1	21	4	3	16	17	19	18	18	19	17	18	19	19	19	19	18	19	20	20	20	15	16	16	19	20	18	19	20	20	19	18	17	17	20	18	18	18	16	17	16	16
P07711	P07711	1	1	1	Cathepsin L1;Cathepsin L1 heavy chain;Cathepsin L1 light chain	CTSL	sp|P07711|CATL1_HUMAN Procathepsin L OS=Homo sapiens OX=9606 GN=CTSL PE=1 SV=2	1	1	1	1	1	0	0	0	0	0	0	0	0	0	0	0	0	0	0	0	0	0	0	0	0	0	0	0	0	0	0	1	1	1	1	1	0	0	1	1	0	0
P07737	P07737	5	5	5	Profilin-1	PFN1	sp|P07737|PROF1_HUMAN Profilin-1 OS=Homo sapiens OX=9606 GN=PFN1 PE=1 SV=2	1	5	5	5	2	1	2	3	2	2	2	2	4	3	1	2	0	1	2	2	2	2	2	2	5	4	3	3	3	4	4	3	3	2	4	3	3	3	0	1	0	0
P07741	P07741	2	2	2	Adenine phosphoribosyltransferase	APRT	sp|P07741|APT_HUMAN Adenine phosphoribosyltransferase OS=Homo sapiens OX=9606 GN=APRT PE=1 SV=2	1	2	2	2	1	0	1	1	1	1	0	0	2	2	0	1	1	0	1	2	2	2	2	2	2	2	2	2	2	2	1	1	2	2	2	2	2	2	2	2	2	2
P07814	P07814	26	26	26	Bifunctional glutamate/proline--tRNA ligase;Glutamate--tRNA ligase;Proline--tRNA ligase	EPRS	sp|P07814|SYEP_HUMAN Bifunctional glutamate/proline--tRNA ligase OS=Homo sapiens OX=9606 GN=EPRS1 PE=1 SV=5	1	26	26	26	9	8	9	9	9	7	7	9	8	7	11	10	9	8	19	18	10	9	10	9	7	9	9	8	8	7	6	6	9	7	6	9	8	11	4	4	8	8
P07858	P07858	3	3	3	Cathepsin B;Cathepsin B light chain;Cathepsin B heavy chain	CTSB	sp|P07858|CATB_HUMAN Cathepsin B OS=Homo sapiens OX=9606 GN=CTSB PE=1 SV=3	1	3	3	3	0	0	1	0	1	1	0	0	2	2	0	0	1	1	2	0	1	1	1	1	1	1	1	1	1	0	0	1	1	1	0	1	1	2	1	1	1	1
P07900;Q58FF8;Q14568;Q58FG0	P07900	12;4;3;1	5;0;0;0	5;0;0;0	Heat shock protein HSP 90-alpha	HSP90AA1	sp|P07900|HS90A_HUMAN Heat shock protein HSP 90-alpha OS=Homo sapiens OX=9606 GN=HSP90AA1 PE=1 SV=5	4	12	5	5	7	6	7	8	6	5	5	6	7	8	7	6	7	5	8	9	6	6	7	7	7	8	8	6	7	5	7	4	8	8	8	8	7	7	4	4	3	2
P07910;O60812;B7ZW38;B2RXH8;P0DMR1	P07910	21;9;9;9;9	21;9;9;9;9	20;9;9;9;9	Heterogeneous nuclear ribonucleoproteins C1/C2	HNRNPC	sp|P07910|HNRPC_HUMAN Heterogeneous nuclear ribonucleoproteins C1/C2 OS=Homo sapiens OX=9606 GN=HNRNPC PE=1 SV=4	5	21	21	20	10	9	12	13	14	12	13	12	14	12	12	12	14	12	9	11	12	11	12	12	14	14	13	11	11	12	7	7	8	10	8	10	11	11	11	10	6	7
P07942	P07942	6	6	6	Laminin subunit beta-1	LAMB1	sp|P07942|LAMB1_HUMAN Laminin subunit beta-1 OS=Homo sapiens OX=9606 GN=LAMB1 PE=1 SV=2	1	6	6	6	3	1	3	3	2	3	2	3	2	1	1	1	2	1	3	1	3	4	3	3	2	1	3	2	2	2	2	1	3	3	2	2	2	1	2	2	1	2
P07948;P08631	P07948	3;1	3;1	3;1	Tyrosine-protein kinase Lyn	LYN	sp|P07948|LYN_HUMAN Tyrosine-protein kinase Lyn OS=Homo sapiens OX=9606 GN=LYN PE=1 SV=3	2	3	3	3	2	1	1	2	2	2	0	0	1	1	0	0	0	0	2	1	2	2	2	2	2	2	3	2	3	2	1	1	2	2	2	2	1	2	1	1	2	1
P07951	P07951	51	51	8	Tropomyosin beta chain	TPM2	sp|P07951|TPM2_HUMAN Tropomyosin beta chain OS=Homo sapiens OX=9606 GN=TPM2 PE=1 SV=1	1	51	51	8	34	34	39	38	38	37	38	37	35	35	37	37	35	36	33	30	34	35	36	34	39	38	32	34	35	35	27	25	37	36	37	37	34	29	30	29	31	30
P08047	P08047	5	5	5	Transcription factor Sp1	SP1	sp|P08047|SP1_HUMAN Transcription factor Sp1 OS=Homo sapiens OX=9606 GN=SP1 PE=1 SV=3	1	5	5	5	2	1	2	2	1	1	0	0	0	0	0	0	0	0	2	1	2	2	1	1	2	2	1	2	2	2	0	0	1	3	1	1	0	1	0	0	0	0
P08195	P08195	7	7	7	4F2 cell-surface antigen heavy chain	SLC3A2	sp|P08195|4F2_HUMAN 4F2 cell-surface antigen heavy chain OS=Homo sapiens OX=9606 GN=SLC3A2 PE=1 SV=3	1	7	7	7	2	1	3	3	3	3	4	4	2	3	5	4	3	3	3	5	4	3	2	3	4	5	4	4	3	3	2	2	2	2	2	2	4	4	3	2	1	1
P08238;Q58FF7	P08238	19;6	19;6	11;4	Heat shock protein HSP 90-beta	HSP90AB1	sp|P08238|HS90B_HUMAN Heat shock protein HSP 90-beta OS=Homo sapiens OX=9606 GN=HSP90AB1 PE=1 SV=4	2	19	19	11	10	9	10	11	9	8	8	10	10	11	10	10	9	7	12	12	10	9	12	10	12	13	12	12	15	12	9	8	10	10	12	11	11	10	8	8	3	3
P08240	P08240	9	9	9	Signal recognition particle receptor subunit alpha	SRPR	sp|P08240|SRPRA_HUMAN Signal recognition particle receptor subunit alpha OS=Homo sapiens OX=9606 GN=SRPRA PE=1 SV=2	1	9	9	9	4	2	5	4	2	4	5	5	3	3	3	5	3	1	5	2	4	3	4	4	8	8	3	3	4	3	0	2	2	4	4	4	0	2	1	2	2	2
P08243	P08243	1	1	1	Asparagine synthetase [glutamine-hydrolyzing]	ASNS	sp|P08243|ASNS_HUMAN Asparagine synthetase [glutamine-hydrolyzing] OS=Homo sapiens OX=9606 GN=ASNS PE=1 SV=4	1	1	1	1	0	0	0	0	0	0	0	0	0	0	0	0	0	0	0	0	0	0	0	0	0	0	0	0	0	0	0	0	0	0	0	0	1	1	0	0	0	0
P08397	P08397	1	1	1	Porphobilinogen deaminase	HMBS	sp|P08397|HEM3_HUMAN Porphobilinogen deaminase OS=Homo sapiens OX=9606 GN=HMBS PE=1 SV=2	1	1	1	1	1	1	1	1	1	1	1	1	1	1	1	1	1	1	1	1	1	1	1	1	1	1	1	1	1	1	1	1	1	1	1	1	1	1	1	1	1	1
P08581	P08581	5	4	4	Hepatocyte growth factor receptor	MET	sp|P08581|MET_HUMAN Hepatocyte growth factor receptor OS=Homo sapiens OX=9606 GN=MET PE=1 SV=4	1	5	4	4	1	1	0	0	2	1	1	1	0	1	0	1	0	1	0	0	2	2	1	2	1	1	2	2	1	1	0	0	1	2	1	1	3	4	0	1	1	1
P08621	P08621	16	16	16	U1 small nuclear ribonucleoprotein 70 kDa	SNRNP70	sp|P08621|RU17_HUMAN U1 small nuclear ribonucleoprotein 70 kDa OS=Homo sapiens OX=9606 GN=SNRNP70 PE=1 SV=2	1	16	16	16	12	12	11	12	14	14	13	13	13	14	11	13	12	11	13	12	8	8	10	10	9	10	8	8	9	8	8	5	8	9	10	9	9	9	4	3	6	6
P08651	P08651	5	5	5	Nuclear factor 1 C-type	NFIC	sp|P08651|NFIC_HUMAN Nuclear factor 1 C-type OS=Homo sapiens OX=9606 GN=NFIC PE=1 SV=2	1	5	5	5	2	2	2	3	3	3	2	2	3	3	1	2	2	1	3	3	2	3	2	3	2	2	1	1	1	2	2	1	2	2	2	1	0	0	0	0	0	0
P08670	P08670	82	78	69	Vimentin	VIM	sp|P08670|VIME_HUMAN Vimentin OS=Homo sapiens OX=9606 GN=VIM PE=1 SV=4	1	82	78	69	59	57	63	69	70	71	74	73	67	65	67	69	66	63	61	59	64	64	63	65	71	68	72	73	67	67	57	57	61	59	62	64	57	60	55	52	47	48
P08708	P08708	11	11	11	40S ribosomal protein S17	RPS17	sp|P08708|RS17_HUMAN 40S ribosomal protein S17 OS=Homo sapiens OX=9606 GN=RPS17 PE=1 SV=2	1	11	11	11	8	8	9	9	8	8	9	9	8	8	7	8	8	8	8	8	9	9	9	8	9	9	9	8	7	7	6	6	8	9	9	9	7	9	5	5	5	5
P08754	P08754	3	2	2	Guanine nucleotide-binding protein G(k) subunit alpha	GNAI3	sp|P08754|GNAI3_HUMAN Guanine nucleotide-binding protein G(i) subunit alpha OS=Homo sapiens OX=9606 GN=GNAI3 PE=1 SV=3	1	3	2	2	1	1	3	2	1	1	0	1	0	1	1	1	1	1	0	1	3	3	3	2	3	2	3	3	3	2	0	0	2	3	3	2	1	1	1	1	0	0
P08865	P08865	8	8	7	40S ribosomal protein SA	RPSA	sp|P08865|RSSA_HUMAN 40S ribosomal protein SA OS=Homo sapiens OX=9606 GN=RPSA PE=1 SV=4	1	8	8	7	4	5	3	3	4	4	4	4	6	6	3	3	3	3	4	4	5	5	5	5	5	4	4	4	4	5	5	6	5	4	4	3	5	5	5	5	6	5
P09012	P09012	6	6	5	U1 small nuclear ribonucleoprotein A	SNRPA	sp|P09012|SNRPA_HUMAN U1 small nuclear ribonucleoprotein A OS=Homo sapiens OX=9606 GN=SNRPA PE=1 SV=3	1	6	6	5	4	3	4	5	5	5	5	5	3	4	4	4	3	4	3	2	4	4	4	4	4	3	4	3	4	4	2	3	1	4	3	3	2	2	1	2	1	1
P09038	P09038	4	4	4	Fibroblast growth factor 2	FGF2	sp|P09038|FGF2_HUMAN Fibroblast growth factor 2 OS=Homo sapiens OX=9606 GN=FGF2 PE=1 SV=3	1	4	4	4	3	1	2	2	1	1	1	2	3	3	1	1	1	1	1	1	1	2	0	0	2	2	3	3	3	3	2	3	1	1	1	2	1	2	1	1	2	2
P09132	P09132	3	3	3	Signal recognition particle 19 kDa protein	SRP19	sp|P09132|SRP19_HUMAN Signal recognition particle 19 kDa protein OS=Homo sapiens OX=9606 GN=SRP19 PE=1 SV=3	1	3	3	3	1	1	2	2	0	0	0	0	0	0	1	1	1	1	0	0	2	1	2	1	1	2	1	2	2	2	0	2	2	2	2	2	2	2	1	1	2	2
P09211	P09211	1	1	1	Glutathione S-transferase P	GSTP1	sp|P09211|GSTP1_HUMAN Glutathione S-transferase P OS=Homo sapiens OX=9606 GN=GSTP1 PE=1 SV=2	1	1	1	1	0	0	0	0	0	0	0	0	1	0	0	0	0	0	1	1	0	0	0	0	1	1	0	0	0	0	0	0	0	0	1	0	0	0	0	0	0	0
P09234	P09234	2	2	2	U1 small nuclear ribonucleoprotein C	SNRPC	sp|P09234|RU1C_HUMAN U1 small nuclear ribonucleoprotein C OS=Homo sapiens OX=9606 GN=SNRPC PE=1 SV=1	1	2	2	2	1	1	1	2	1	2	1	1	1	1	2	2	1	1	0	1	1	1	0	0	0	0	1	0	2	1	0	0	1	1	1	0	1	1	0	0	0	0
P09327	P09327	14	14	14	Villin-1	VIL1	sp|P09327|VILI_HUMAN Villin-1 OS=Homo sapiens OX=9606 GN=VIL1 PE=1 SV=4	1	14	14	14	8	5	10	9	9	9	10	11	10	8	4	6	5	5	7	4	9	9	9	9	13	12	10	9	12	11	8	7	10	9	9	9	7	5	7	5	5	4
P09382	P09382	3	3	3	Galectin-1	LGALS1	sp|P09382|LEG1_HUMAN Galectin-1 OS=Homo sapiens OX=9606 GN=LGALS1 PE=1 SV=2	1	3	3	3	1	0	0	1	1	1	0	0	1	1	0	0	1	1	0	0	2	2	2	2	2	2	2	2	2	2	1	2	2	2	2	1	1	1	2	1	1	1
P09429;B2RPK0	P09429;B2RPK0	19;10	19;10	12;5	High mobility group protein B1;Putative high mobility group protein B1-like 1	HMGB1;HMGB1P1	sp|P09429|HMGB1_HUMAN High mobility group protein B1 OS=Homo sapiens OX=9606 GN=HMGB1 PE=1 SV=3;sp|B2RPK0|HGB1A_HUMAN Putative high mobility group protein B1-like 1 OS=Homo sapiens OX=9606 GN=HMGB1P1 PE=5 SV=1	2	19	19	12	7	6	13	14	12	12	13	16	12	13	14	14	11	11	8	5	11	11	12	11	13	14	14	15	14	12	6	7	10	12	13	12	12	11	2	2	5	4
P09493	P09493	46	27	21	Tropomyosin alpha-1 chain	TPM1	sp|P09493|TPM1_HUMAN Tropomyosin alpha-1 chain OS=Homo sapiens OX=9606 GN=TPM1 PE=1 SV=2	1	46	27	21	30	31	36	36	36	35	36	37	33	33	39	39	38	37	31	32	36	34	34	33	40	35	36	38	36	36	28	28	34	34	36	35	29	29	26	29	28	27
P09496	P09496	3	3	3	Clathrin light chain A	CLTA	sp|P09496|CLCA_HUMAN Clathrin light chain A OS=Homo sapiens OX=9606 GN=CLTA PE=1 SV=1	1	3	3	3	1	1	1	1	1	1	1	1	1	1	0	0	1	1	1	1	1	1	1	1	1	1	1	1	2	2	1	1	2	2	2	2	2	2	0	0	2	1
P09497	P09497	2	2	2	Clathrin light chain B	CLTB	sp|P09497|CLCB_HUMAN Clathrin light chain B OS=Homo sapiens OX=9606 GN=CLTB PE=1 SV=1	1	2	2	2	2	1	1	1	1	1	0	0	2	2	0	0	0	0	1	0	1	1	1	2	0	0	2	1	1	2	2	1	2	2	2	2	1	1	1	1	0	1
P09543	P09543	13	13	13	2,3-cyclic-nucleotide 3-phosphodiesterase	CNP	sp|P09543|CN37_HUMAN 2,3-cyclic-nucleotide 3-phosphodiesterase OS=Homo sapiens OX=9606 GN=CNP PE=1 SV=2	1	13	13	13	4	3	5	6	7	7	6	6	6	3	6	6	3	4	6	6	9	8	10	9	12	10	8	8	6	7	5	6	9	10	7	8	7	6	2	2	2	2
P09601	P09601	2	2	2	Heme oxygenase 1	HMOX1	sp|P09601|HMOX1_HUMAN Heme oxygenase 1 OS=Homo sapiens OX=9606 GN=HMOX1 PE=1 SV=1	1	2	2	2	1	1	1	1	1	1	1	1	1	0	0	0	0	0	1	2	0	1	1	1	1	0	0	0	0	0	0	0	1	1	0	1	0	0	0	0	0	0
P09651;Q32P51	P09651	13;5	13;5	12;5	Heterogeneous nuclear ribonucleoprotein A1;Heterogeneous nuclear ribonucleoprotein A1, N-terminally processed	HNRNPA1	sp|P09651|ROA1_HUMAN Heterogeneous nuclear ribonucleoprotein A1 OS=Homo sapiens OX=9606 GN=HNRNPA1 PE=1 SV=5	2	13	13	12	12	9	10	11	10	8	10	10	12	11	10	9	9	10	10	9	9	7	7	8	10	9	8	8	10	11	6	6	8	9	8	8	9	9	4	4	6	7
P09661	P09661	7	7	7	U2 small nuclear ribonucleoprotein A	SNRPA1	sp|P09661|RU2A_HUMAN U2 small nuclear ribonucleoprotein A OS=Homo sapiens OX=9606 GN=SNRPA1 PE=1 SV=2	1	7	7	7	3	1	2	2	4	4	3	2	0	1	3	1	2	1	0	0	2	4	3	2	2	3	3	3	2	3	0	0	3	4	3	2	1	1	0	0	2	2
P09874	P09874	70	70	70	Poly [ADP-ribose] polymerase 1	PARP1	sp|P09874|PARP1_HUMAN Poly [ADP-ribose] polymerase 1 OS=Homo sapiens OX=9606 GN=PARP1 PE=1 SV=4	1	70	70	70	47	48	54	59	57	53	60	58	57	56	61	58	57	56	51	50	54	57	52	54	58	57	55	54	53	53	40	44	49	53	48	47	50	53	33	34	29	35
P09936	P09936	2	2	2	Ubiquitin carboxyl-terminal hydrolase isozyme L1	UCHL1	sp|P09936|UCHL1_HUMAN Ubiquitin carboxyl-terminal hydrolase isozyme L1 OS=Homo sapiens OX=9606 GN=UCHL1 PE=1 SV=2	1	2	2	2	1	0	1	1	0	0	0	0	1	1	0	0	1	0	2	1	1	1	1	1	1	0	1	1	1	1	1	1	1	1	1	1	1	1	0	0	0	0
Q71UI9;P0C0S5	Q71UI9;P0C0S5	7;7	5;5	5;5	Histone H2A.V;Histone H2A.Z	H2AFV;H2AFZ	sp|Q71UI9|H2AV_HUMAN Histone H2A.V OS=Homo sapiens OX=9606 GN=H2AZ2 PE=1 SV=3;sp|P0C0S5|H2AZ_HUMAN Histone H2A.Z OS=Homo sapiens OX=9606 GN=H2AZ1 PE=1 SV=2	2	7	5	5	5	6	5	5	5	6	6	6	5	5	6	5	5	6	5	5	5	5	5	4	5	6	6	6	5	6	4	5	5	5	4	5	4	4	4	4	4	4
P0CAP2;Q9BZD3	P0CAP2;Q9BZD3	16;11	16;11	16;11	DNA-directed RNA polymerase II subunit GRINL1A;Putative GRINL1B complex locus protein 2	POLR2M;GCOM2	sp|P0CAP2|GRL1A_HUMAN DNA-directed RNA polymerase II subunit GRINL1A OS=Homo sapiens OX=9606 GN=POLR2M PE=1 SV=1;sp|Q9BZD3|GCOM2_HUMAN Putative GRINL1B complex locus protein 2 OS=Homo sapiens OX=9606 GN=GCOM2 PE=5 SV=2	2	16	16	16	9	10	13	13	14	14	12	9	2	2	0	0	2	1	2	0	10	12	10	11	13	11	7	4	1	1	1	1	1	2	1	0	5	6	4	4	9	8
P0CG12	P0CG12	2	2	2	Chromosome transmission fidelity protein 8 homolog isoform 2	CHTF8	sp|P0CG12|DERPC_HUMAN Decreased expression in renal and prostate cancer protein OS=Homo sapiens OX=9606 GN=DERPC PE=1 SV=1	1	2	2	2	1	1	2	2	2	1	2	1	1	1	1	1	2	1	0	0	1	2	1	1	1	2	2	1	1	2	0	1	2	1	2	2	0	0	0	0	1	1
P0CG38	P0CG38	15	3	2	POTE ankyrin domain family member I	POTEI	sp|P0CG38|POTEI_HUMAN POTE ankyrin domain family member I OS=Homo sapiens OX=9606 GN=POTEI PE=3 SV=1	1	15	3	2	10	10	10	10	11	10	10	11	10	10	9	10	11	11	10	8	11	11	11	11	12	13	10	8	11	11	10	9	10	10	10	10	11	11	9	9	8	7
P0CG39	P0CG39	12	1	1	POTE ankyrin domain family member J	POTEJ	sp|P0CG39|POTEJ_HUMAN POTE ankyrin domain family member J OS=Homo sapiens OX=9606 GN=POTEJ PE=3 SV=1	1	12	1	1	7	8	9	9	9	8	10	9	6	6	8	8	8	8	6	6	9	9	7	9	10	11	9	7	8	8	6	5	8	8	8	8	9	8	5	6	7	5
P0CG40	P0CG40	2	2	2	Transcription factor Sp9	SP9	sp|P0CG40|SP9_HUMAN Transcription factor Sp9 OS=Homo sapiens OX=9606 GN=SP9 PE=3 SV=1	1	2	2	2	0	0	2	1	1	1	2	2	0	0	1	2	1	1	0	0	1	1	1	1	1	1	1	1	2	2	0	0	0	0	0	0	0	0	0	0	0	0
Q01105;P0DME0	Q01105;P0DME0	2;2	2;2	2;2	Protein SET;Protein SETSIP	SET;SETSIP	sp|Q01105|SET_HUMAN Protein SET OS=Homo sapiens OX=9606 GN=SET PE=1 SV=3;sp|P0DME0|SETLP_HUMAN Protein SETSIP OS=Homo sapiens OX=9606 GN=SETSIP PE=1 SV=1	2	2	2	2	2	1	2	1	1	1	1	1	1	2	0	0	1	1	1	1	2	2	2	2	2	2	1	1	1	1	0	0	1	1	0	0	0	0	0	1	0	0
P0DMT0	P0DMT0	1	1	1	Myoregulin	MRLN	sp|P0DMT0|MLN_HUMAN Myoregulin OS=Homo sapiens OX=9606 GN=MRLN PE=3 SV=1	1	1	1	1	0	1	1	1	1	1	1	1	1	1	1	1	0	1	1	0	1	1	1	1	1	0	1	0	1	1	0	1	1	1	1	1	1	1	1	1	0	1
P0DMV8;P0DMV9	P0DMV8;P0DMV9	23;23	20;20	8;8	Heat shock 70 kDa protein 1A;Heat shock 70 kDa protein 1B	HSPA1A;HSPA1B	sp|P0DMV8|HS71A_HUMAN Heat shock 70 kDa protein 1A OS=Homo sapiens OX=9606 GN=HSPA1A PE=1 SV=1;sp|P0DMV9|HS71B_HUMAN Heat shock 70 kDa protein 1B OS=Homo sapiens OX=9606 GN=HSPA1B PE=1 SV=1	2	23	20	8	14	12	11	11	14	14	12	12	14	14	14	14	15	13	16	14	13	12	15	15	17	17	15	14	13	14	14	13	12	13	13	13	17	16	10	10	13	14
Q01081;P0DN76;Q8WU68	Q01081;P0DN76;Q8WU68	6;6;3	6;6;3	6;6;3	Splicing factor U2AF 35 kDa subunit;Splicing factor U2AF 26 kDa subunit	U2AF1;U2AF1L4	sp|Q01081|U2AF1_HUMAN Splicing factor U2AF 35 kDa subunit OS=Homo sapiens OX=9606 GN=U2AF1 PE=1 SV=3;sp|P0DN76|U2AF5_HUMAN Splicing factor U2AF 35 kDa subunit-like protein OS=Homo sapiens OX=9606 GN=U2AF1L5 PE=1 SV=1;sp|Q8WU68|U2AF4_HUMAN Splicing factor U	3	6	6	6	4	4	5	5	5	4	5	5	6	6	4	3	4	4	5	4	5	4	4	4	6	5	5	4	3	4	4	5	3	3	3	3	5	6	3	2	3	3
P0DP25;P0DP24;P0DP23;P27482;P02585	P0DP25;P0DP24;P0DP23	8;8;8;1;1	8;8;8;1;1	8;8;8;1;1			sp|P0DP25|CALM3_HUMAN Calmodulin-3 OS=Homo sapiens OX=9606 GN=CALM3 PE=1 SV=1;sp|P0DP24|CALM2_HUMAN Calmodulin-2 OS=Homo sapiens OX=9606 GN=CALM2 PE=1 SV=1;sp|P0DP23|CALM1_HUMAN Calmodulin-1 OS=Homo sapiens OX=9606 GN=CALM1 PE=1 SV=1	5	8	8	8	5	4	5	5	7	7	6	5	6	6	7	6	6	7	5	6	6	6	6	6	6	6	6	7	6	6	5	5	5	5	6	6	5	5	4	5	4	4
P0DPB6;P0DPB5	P0DPB6;P0DPB5	4;2	4;2	4;2			sp|P0DPB6|RPAC2_HUMAN DNA-directed RNA polymerases I and III subunit RPAC2 OS=Homo sapiens OX=9606 GN=POLR1D PE=1 SV=1;sp|P0DPB5|RPC22_HUMAN Protein POLR1D, isoform 2 OS=Homo sapiens OX=9606 GN=POLR1D PE=1 SV=1	2	4	4	4	3	3	2	2	3	3	2	3	3	3	3	2	2	3	2	1	2	1	2	2	1	1	2	2	3	3	2	1	1	3	3	0	0	1	3	3	3	3
P10155	P10155	2	2	2	60 kDa SS-A/Ro ribonucleoprotein	TROVE2	sp|P10155|RO60_HUMAN 60 kDa SS-A/Ro ribonucleoprotein OS=Homo sapiens OX=9606 GN=RO60 PE=1 SV=2	1	2	2	2	1	0	2	1	2	2	1	2	1	1	1	2	2	2	1	0	2	2	1	2	2	2	0	2	2	2	1	0	2	0	1	1	0	1	1	1	0	0
P10398	P10398	3	3	1	Serine/threonine-protein kinase A-Raf	ARAF	sp|P10398|ARAF_HUMAN Serine/threonine-protein kinase A-Raf OS=Homo sapiens OX=9606 GN=ARAF PE=1 SV=2	1	3	3	1	2	0	1	1	1	1	1	1	1	1	1	1	1	1	2	0	1	0	1	1	1	1	1	1	1	1	1	1	1	1	1	1	1	1	1	1	0	0
P10412;Q02539	P10412	30;10	8;0	7;0	Histone H1.4	HIST1H1E	sp|P10412|H14_HUMAN Histone H1.4 OS=Homo sapiens OX=9606 GN=H1-4 PE=1 SV=2	2	30	8	7	19	20	20	19	21	21	21	21	20	19	20	20	21	18	18	16	19	19	19	19	21	19	19	20	19	20	18	18	18	18	18	16	19	19	23	22	17	17
P10620	P10620	3	3	3	Microsomal glutathione S-transferase 1	MGST1	sp|P10620|MGST1_HUMAN Microsomal glutathione S-transferase 1 OS=Homo sapiens OX=9606 GN=MGST1 PE=1 SV=1	1	3	3	3	2	0	3	2	2	2	1	2	0	0	0	1	3	2	0	1	1	2	3	1	2	1	2	2	1	2	1	0	1	2	2	3	1	1	1	1	2	2
P10644	P10644	2	2	2	cAMP-dependent protein kinase type I-alpha regulatory subunit;cAMP-dependent protein kinase type I-alpha regulatory subunit, N-terminally processed	PRKAR1A	sp|P10644|KAP0_HUMAN cAMP-dependent protein kinase type I-alpha regulatory subunit OS=Homo sapiens OX=9606 GN=PRKAR1A PE=1 SV=1	1	2	2	2	0	0	0	1	0	0	0	1	1	1	0	0	0	0	0	0	1	1	1	1	1	1	0	1	0	1	0	0	0	0	0	0	1	1	0	0	0	0
P10809	P10809	8	8	8	60 kDa heat shock protein, mitochondrial	HSPD1	sp|P10809|CH60_HUMAN 60 kDa heat shock protein, mitochondrial OS=Homo sapiens OX=9606 GN=HSPD1 PE=1 SV=2	1	8	8	8	3	3	4	4	5	3	3	5	3	5	3	3	3	4	4	4	4	3	4	2	4	5	4	5	5	4	6	3	1	2	4	2	4	5	2	3	3	3
P11021	P11021	29	28	28	78 kDa glucose-regulated protein	HSPA5	sp|P11021|BIP_HUMAN Endoplasmic reticulum chaperone BiP OS=Homo sapiens OX=9606 GN=HSPA5 PE=1 SV=2	1	29	28	28	17	18	21	22	21	19	20	19	23	21	19	18	17	18	19	20	20	21	22	22	24	23	22	21	22	22	16	15	18	21	22	19	19	16	16	16	16	15
P11047	P11047	6	6	6	Laminin subunit gamma-1	LAMC1	sp|P11047|LAMC1_HUMAN Laminin subunit gamma-1 OS=Homo sapiens OX=9606 GN=LAMC1 PE=1 SV=3	1	6	6	6	4	2	3	2	3	4	4	3	3	3	2	2	2	2	3	3	5	5	5	5	4	4	5	4	4	4	3	4	1	5	4	2	2	3	1	1	1	1
P11137	P11137	4	4	4	Microtubule-associated protein 2	MAP2	sp|P11137|MTAP2_HUMAN Microtubule-associated protein 2 OS=Homo sapiens OX=9606 GN=MAP2 PE=1 SV=4	1	4	4	4	1	0	1	1	1	1	1	1	1	2	1	1	1	1	0	0	1	1	1	1	1	1	1	1	1	1	0	0	1	2	1	1	0	0	1	1	0	1
P11142	P11142	34	34	22	Heat shock cognate 71 kDa protein	HSPA8	sp|P11142|HSP7C_HUMAN Heat shock cognate 71 kDa protein OS=Homo sapiens OX=9606 GN=HSPA8 PE=1 SV=1	1	34	34	22	22	23	25	26	23	24	25	26	25	26	23	23	22	25	27	26	22	24	23	22	29	29	24	25	23	21	22	21	19	22	22	18	23	20	20	21	14	15
P11166	P11166	3	3	3	Solute carrier family 2, facilitated glucose transporter member 1	SLC2A1	sp|P11166|GTR1_HUMAN Solute carrier family 2, facilitated glucose transporter member 1 OS=Homo sapiens OX=9606 GN=SLC2A1 PE=1 SV=2	1	3	3	3	1	1	2	3	2	2	2	2	2	2	3	3	3	2	3	1	2	2	2	2	3	3	3	2	3	3	1	2	1	1	1	1	1	2	2	2	1	1
P11172	P11172	1	1	1	Uridine 5-monophosphate synthase;Orotate phosphoribosyltransferase;Orotidine 5-phosphate decarboxylase	UMPS	sp|P11172|UMPS_HUMAN Uridine 5-monophosphate synthase OS=Homo sapiens OX=9606 GN=UMPS PE=1 SV=1	1	1	1	1	0	0	0	0	0	0	0	0	0	0	0	0	0	0	1	1	0	0	0	0	0	0	0	0	0	0	0	0	0	0	0	0	1	1	0	0	0	0
P11182	P11182	6	6	4	Lipoamide acyltransferase component of branched-chain alpha-keto acid dehydrogenase complex, mitochondrial	DBT	sp|P11182|ODB2_HUMAN Lipoamide acyltransferase component of branched-chain alpha-keto acid dehydrogenase complex, mitochondrial OS=Homo sapiens OX=9606 GN=DBT PE=1 SV=3	1	6	6	4	2	3	2	3	4	2	1	2	3	2	2	2	2	2	4	3	2	3	2	2	4	4	3	2	2	2	1	2	2	3	2	2	3	2	3	2	2	1
P11234	P11234	2	2	2	Ras-related protein Ral-B	RALB	sp|P11234|RALB_HUMAN Ras-related protein Ral-B OS=Homo sapiens OX=9606 GN=RALB PE=1 SV=1	1	2	2	2	1	0	0	0	1	0	0	1	0	0	1	0	1	1	0	0	1	1	1	1	1	1	1	1	0	0	0	1	1	0	1	1	2	1	0	0	0	0
P11277	P11277	14	1	1	Spectrin beta chain, erythrocytic	SPTB	sp|P11277|SPTB1_HUMAN Spectrin beta chain, erythrocytic OS=Homo sapiens OX=9606 GN=SPTB PE=1 SV=5	1	14	1	1	6	5	12	12	12	11	13	12	11	12	13	13	12	12	8	6	12	12	11	10	13	13	13	13	13	12	6	8	9	10	9	11	8	9	2	3	3	4
P11310	P11310	4	4	4	Medium-chain specific acyl-CoA dehydrogenase, mitochondrial	ACADM	sp|P11310|ACADM_HUMAN Medium-chain specific acyl-CoA dehydrogenase, mitochondrial OS=Homo sapiens OX=9606 GN=ACADM PE=1 SV=1	1	4	4	4	0	0	1	1	0	0	1	1	1	1	1	1	0	0	0	2	1	1	1	1	0	0	1	1	1	2	1	0	0	1	1	1	2	3	0	1	0	0
P11387;Q969P6	P11387	48;5	48;5	48;5	DNA topoisomerase 1	TOP1	sp|P11387|TOP1_HUMAN DNA topoisomerase 1 OS=Homo sapiens OX=9606 GN=TOP1 PE=1 SV=2	2	48	48	48	30	29	35	36	34	36	40	39	37	36	37	34	37	36	28	30	35	37	38	36	38	35	37	40	36	38	27	27	38	35	35	36	35	29	12	12	16	17
P11388	P11388	72	72	58	DNA topoisomerase 2-alpha	TOP2A	sp|P11388|TOP2A_HUMAN DNA topoisomerase 2-alpha OS=Homo sapiens OX=9606 GN=TOP2A PE=1 SV=3	1	72	72	58	51	45	57	58	57	55	55	54	53	49	55	51	53	56	50	43	50	50	52	50	54	52	49	45	48	48	29	38	47	48	49	49	44	46	17	19	19	23
P11413	P11413	11	11	11	Glucose-6-phosphate 1-dehydrogenase	G6PD	sp|P11413|G6PD_HUMAN Glucose-6-phosphate 1-dehydrogenase OS=Homo sapiens OX=9606 GN=G6PD PE=1 SV=4	1	11	11	11	5	5	6	6	4	5	4	6	5	5	8	6	5	7	6	4	8	7	7	7	7	7	5	4	7	6	4	3	8	6	7	7	6	4	4	3	3	4
P11586	P11586	46	46	45	C-1-tetrahydrofolate synthase, cytoplasmic;Methylenetetrahydrofolate dehydrogenase;Methenyltetrahydrofolate cyclohydrolase;Formyltetrahydrofolate synthetase;C-1-tetrahydrofolate synthase, cytoplasmic, N-terminally processed	MTHFD1	sp|P11586|C1TC_HUMAN C-1-tetrahydrofolate synthase, cytoplasmic OS=Homo sapiens OX=9606 GN=MTHFD1 PE=1 SV=3	1	46	46	45	32	28	31	34	33	33	33	37	35	34	33	32	30	32	29	30	37	35	38	39	39	39	32	32	29	27	24	20	27	28	29	28	28	22	15	18	17	19
P11940;Q9H361;Q5JQF8	P11940	24;9;1	24;9;1	14;8;0	Polyadenylate-binding protein 1	PABPC1	sp|P11940|PABP1_HUMAN Polyadenylate-binding protein 1 OS=Homo sapiens OX=9606 GN=PABPC1 PE=1 SV=2	3	24	24	14	18	14	20	21	20	19	15	16	14	15	17	16	13	14	12	11	15	15	16	16	17	17	14	15	13	14	8	8	10	13	13	11	11	12	7	9	8	8
P12004	P12004	5	5	4	Proliferating cell nuclear antigen	PCNA	sp|P12004|PCNA_HUMAN Proliferating cell nuclear antigen OS=Homo sapiens OX=9606 GN=PCNA PE=1 SV=1	1	5	5	4	3	3	3	2	2	4	3	1	2	1	1	2	0	1	2	1	4	3	3	2	4	5	2	3	2	2	0	0	1	2	2	2	1	1	2	2	1	0
P12081	P12081	10	10	7	Histidine--tRNA ligase, cytoplasmic	HARS	sp|P12081|HARS1_HUMAN Histidine--tRNA ligase, cytoplasmic OS=Homo sapiens OX=9606 GN=HARS1 PE=1 SV=2	1	10	10	7	3	3	4	4	3	3	5	4	3	2	3	5	2	4	1	1	4	4	4	5	5	5	5	6	7	6	3	3	6	6	7	6	0	1	1	0	1	1
P12107	P12107	1	1	1	Collagen alpha-1(XI) chain	COL11A1	sp|P12107|COBA1_HUMAN Collagen alpha-1(XI) chain OS=Homo sapiens OX=9606 GN=COL11A1 PE=1 SV=4	1	1	1	1	0	0	0	0	0	0	0	0	0	1	1	0	0	0	1	1	0	0	0	0	0	1	0	0	0	0	0	0	0	0	0	0	1	1	1	1	0	0
P12235	P12235	16	1	1	ADP/ATP translocase 1	SLC25A4	sp|P12235|ADT1_HUMAN ADP/ATP translocase 1 OS=Homo sapiens OX=9606 GN=SLC25A4 PE=1 SV=4	1	16	1	1	10	8	12	12	10	10	13	10	12	11	13	10	9	11	12	10	8	10	11	7	12	13	11	11	10	12	7	5	8	8	11	11	9	9	4	4	7	7
P12236	P12236	27	9	6	ADP/ATP translocase 3;ADP/ATP translocase 3, N-terminally processed	SLC25A6	sp|P12236|ADT3_HUMAN ADP/ATP translocase 3 OS=Homo sapiens OX=9606 GN=SLC25A6 PE=1 SV=4	1	27	9	6	19	17	22	22	19	19	22	19	20	20	23	20	19	21	19	16	18	19	21	17	21	23	21	21	19	21	14	11	18	18	21	20	16	14	7	10	14	14
P12268;P20839	P12268	5;1	5;1	5;1	Inosine-5-monophosphate dehydrogenase 2	IMPDH2	sp|P12268|IMDH2_HUMAN Inosine-5-monophosphate dehydrogenase 2 OS=Homo sapiens OX=9606 GN=IMPDH2 PE=1 SV=2	2	5	5	5	1	1	2	2	2	2	2	2	2	2	2	2	2	1	2	1	2	2	2	2	1	1	2	2	2	2	2	3	2	1	2	2	4	4	1	1	0	0
P12270	P12270	10	10	10	Nucleoprotein TPR	TPR	sp|P12270|TPR_HUMAN Nucleoprotein TPR OS=Homo sapiens OX=9606 GN=TPR PE=1 SV=3	1	10	10	10	3	2	3	5	4	3	3	3	5	5	2	1	2	2	6	6	4	5	5	4	5	3	4	5	3	3	4	2	4	5	4	4	6	3	0	0	2	2
P12814;P35609;Q08043	P12814	46;5;5	34;2;1	34;2;1	Alpha-actinin-1	ACTN1	sp|P12814|ACTN1_HUMAN Alpha-actinin-1 OS=Homo sapiens OX=9606 GN=ACTN1 PE=1 SV=2	3	46	34	34	23	21	19	26	23	24	25	26	29	27	25	28	25	24	26	27	27	27	31	26	39	36	30	31	35	37	29	27	32	33	31	34	29	32	22	18	14	15
P12829	P12829	1	1	1	Myosin light chain 4	MYL4	sp|P12829|MYL4_HUMAN Myosin light chain 4 OS=Homo sapiens OX=9606 GN=MYL4 PE=1 SV=3	1	1	1	1	1	1	1	1	1	1	1	1	1	1	1	1	1	1	1	1	1	1	1	1	1	1	1	1	1	1	1	1	1	1	1	1	1	1	1	1	1	1
P12931;P42685;Q04912;Q9H3Y6	P12931	6;1;1;1	6;1;1;1	2;0;0;0	Proto-oncogene tyrosine-protein kinase Src	SRC	sp|P12931|SRC_HUMAN Proto-oncogene tyrosine-protein kinase Src OS=Homo sapiens OX=9606 GN=SRC PE=1 SV=3	4	6	6	2	2	2	2	1	2	1	2	2	2	3	1	1	1	2	2	1	2	2	3	4	2	2	3	3	3	3	1	1	5	5	5	5	0	2	0	1	2	2
P12956	P12956	45	45	44	X-ray repair cross-complementing protein 6	XRCC6	sp|P12956|XRCC6_HUMAN X-ray repair cross-complementing protein 6 OS=Homo sapiens OX=9606 GN=XRCC6 PE=1 SV=2	1	45	45	44	26	28	35	35	35	34	39	39	36	34	34	35	34	35	28	29	33	32	32	31	37	35	32	32	33	35	24	26	30	31	31	30	28	26	19	18	16	14
P13010	P13010	37	37	37	X-ray repair cross-complementing protein 5	XRCC5	sp|P13010|XRCC5_HUMAN X-ray repair cross-complementing protein 5 OS=Homo sapiens OX=9606 GN=XRCC5 PE=1 SV=3	1	37	37	37	25	28	32	32	30	32	32	30	30	30	30	28	32	31	29	26	25	25	27	26	29	33	24	26	23	25	22	25	24	27	24	24	24	27	15	14	16	16
P13056	P13056	1	1	1	Nuclear receptor subfamily 2 group C member 1	NR2C1	sp|P13056|NR2C1_HUMAN Nuclear receptor subfamily 2 group C member 1 OS=Homo sapiens OX=9606 GN=NR2C1 PE=1 SV=2	1	1	1	1	0	0	0	0	0	0	0	0	0	0	0	0	0	0	1	0	0	0	0	0	0	0	0	0	0	0	0	0	0	0	0	0	0	0	0	0	0	0
P13498	P13498	1	1	1	Cytochrome b-245 light chain	CYBA	sp|P13498|CY24A_HUMAN Cytochrome b-245 light chain OS=Homo sapiens OX=9606 GN=CYBA PE=1 SV=3	1	1	1	1	1	1	1	1	1	1	1	1	1	1	1	1	1	1	1	1	1	1	1	1	1	1	1	1	1	1	1	1	1	1	1	1	1	1	1	1	1	1
P13639	P13639	14	13	13	Elongation factor 2	EEF2	sp|P13639|EF2_HUMAN Elongation factor 2 OS=Homo sapiens OX=9606 GN=EEF2 PE=1 SV=4	1	14	13	13	5	5	5	2	4	5	4	3	4	5	6	7	4	4	5	4	7	6	8	8	10	10	8	9	9	9	6	3	7	8	10	9	5	7	5	5	5	8
P13674	P13674	6	6	6	Prolyl 4-hydroxylase subunit alpha-1	P4HA1	sp|P13674|P4HA1_HUMAN Prolyl 4-hydroxylase subunit alpha-1 OS=Homo sapiens OX=9606 GN=P4HA1 PE=1 SV=2	1	6	6	6	2	0	2	2	2	2	2	2	1	2	2	2	1	1	1	0	1	1	2	1	3	4	1	2	1	1	0	1	2	2	1	2	1	0	2	3	0	0
P13797;P13796	P13797	16;4	16;4	14;4	Plastin-3	PLS3	sp|P13797|PLST_HUMAN Plastin-3 OS=Homo sapiens OX=9606 GN=PLS3 PE=1 SV=4	2	16	16	14	9	8	9	10	10	10	11	10	10	10	9	8	10	9	10	7	11	10	11	11	12	13	10	12	11	11	5	8	11	11	10	11	14	9	2	2	7	5
P13804	P13804	2	2	2	Electron transfer flavoprotein subunit alpha, mitochondrial	ETFA	sp|P13804|ETFA_HUMAN Electron transfer flavoprotein subunit alpha, mitochondrial OS=Homo sapiens OX=9606 GN=ETFA PE=1 SV=1	1	2	2	2	0	0	0	0	1	0	1	1	1	0	0	0	0	0	1	1	1	2	2	2	1	1	2	2	1	2	1	1	1	0	0	1	1	1	0	0	1	0
P13984	P13984	4	4	4	General transcription factor IIF subunit 2	GTF2F2	sp|P13984|T2FB_HUMAN General transcription factor IIF subunit 2 OS=Homo sapiens OX=9606 GN=GTF2F2 PE=1 SV=2	1	4	4	4	3	2	4	4	4	4	4	3	3	3	2	2	3	3	2	2	3	3	3	3	4	3	3	3	2	2	0	0	3	2	2	2	2	1	2	2	3	3
P13995	P13995	9	9	9	Bifunctional methylenetetrahydrofolate dehydrogenase/cyclohydrolase, mitochondrial;NAD-dependent methylenetetrahydrofolate dehydrogenase;Methenyltetrahydrofolate cyclohydrolase	MTHFD2	sp|P13995|MTDC_HUMAN Bifunctional methylenetetrahydrofolate dehydrogenase/cyclohydrolase, mitochondrial OS=Homo sapiens OX=9606 GN=MTHFD2 PE=1 SV=2	1	9	9	9	4	6	5	5	3	3	4	4	5	5	6	6	5	5	4	4	4	3	3	3	6	7	6	6	4	5	6	3	5	5	5	5	5	4	4	4	4	4
P14373	P14373	3	3	3	Zinc finger protein RFP	TRIM27	sp|P14373|TRI27_HUMAN Zinc finger protein RFP OS=Homo sapiens OX=9606 GN=TRIM27 PE=1 SV=1	1	3	3	3	1	0	2	2	2	1	1	1	3	3	1	1	1	2	2	2	0	0	0	0	0	0	1	2	1	0	1	0	1	0	2	2	1	0	0	0	0	0
P14406	P14406	1	1	1	Cytochrome c oxidase subunit 7A2, mitochondrial	COX7A2	sp|P14406|CX7A2_HUMAN Cytochrome c oxidase subunit 7A2, mitochondrial OS=Homo sapiens OX=9606 GN=COX7A2 PE=1 SV=1	1	1	1	1	1	1	1	1	1	1	1	1	1	1	1	1	1	1	1	1	1	1	1	1	1	1	1	1	1	1	0	1	1	1	1	1	1	1	1	1	1	1
P14618;P30613	P14618	28;2	28;2	27;2	Pyruvate kinase PKM	PKM	sp|P14618|KPYM_HUMAN Pyruvate kinase PKM OS=Homo sapiens OX=9606 GN=PKM PE=1 SV=4	2	28	28	27	14	14	12	14	10	13	10	12	15	12	10	14	8	6	15	10	12	14	16	15	17	18	16	16	18	17	14	13	12	16	16	14	16	16	16	15	9	11
P14625;Q58FF3	P14625	4;1	3;1	3;1	Endoplasmin	HSP90B1	sp|P14625|ENPL_HUMAN Endoplasmin OS=Homo sapiens OX=9606 GN=HSP90B1 PE=1 SV=1	2	4	3	3	1	0	1	0	0	0	0	1	1	0	0	0	0	0	2	3	0	0	1	1	0	1	1	2	2	2	0	1	0	1	0	0	1	1	0	0	0	0
P14635	P14635	5	5	5	G2/mitotic-specific cyclin-B1	CCNB1	sp|P14635|CCNB1_HUMAN G2/mitotic-specific cyclin-B1 OS=Homo sapiens OX=9606 GN=CCNB1 PE=1 SV=1	1	5	5	5	3	2	3	4	4	4	4	4	4	5	4	4	4	5	5	5	4	4	4	4	4	4	4	4	3	3	3	3	3	4	4	3	2	2	2	2	1	1
P14649	P14649	14	11	11	Myosin light chain 6B	MYL6B	sp|P14649|MYL6B_HUMAN Myosin light chain 6B OS=Homo sapiens OX=9606 GN=MYL6B PE=1 SV=1	1	14	11	11	6	7	11	10	10	10	9	10	7	8	10	10	9	9	9	7	9	7	9	9	9	9	9	9	9	10	6	5	9	8	9	10	6	8	4	4	5	6
P14678;P63162	P14678;P63162	4;3	4;3	4;3	Small nuclear ribonucleoprotein-associated proteins B and B;Small nuclear ribonucleoprotein-associated protein N	SNRPB;SNRPN	sp|P14678|RSMB_HUMAN Small nuclear ribonucleoprotein-associated proteins B and B OS=Homo sapiens OX=9606 GN=SNRPB PE=1 SV=2;sp|P63162|RSMN_HUMAN Small nuclear ribonucleoprotein-associated protein N OS=Homo sapiens OX=9606 GN=SNRPN PE=1 SV=1	2	4	4	4	2	1	3	3	1	2	3	3	2	3	1	3	2	3	2	0	2	2	2	2	3	3	2	2	2	1	0	0	2	1	1	1	1	0	0	0	0	0
P14859	P14859	2	2	2	POU domain, class 2, transcription factor 1	POU2F1	sp|P14859|PO2F1_HUMAN POU domain, class 2, transcription factor 1 OS=Homo sapiens OX=9606 GN=POU2F1 PE=1 SV=2	1	2	2	2	1	1	1	1	1	1	1	1	1	1	0	0	0	0	1	2	1	1	1	1	2	2	1	1	1	1	1	1	1	1	1	1	2	1	2	2	1	1
P14866	P14866	19	19	19	Heterogeneous nuclear ribonucleoprotein L	HNRNPL	sp|P14866|HNRPL_HUMAN Heterogeneous nuclear ribonucleoprotein L OS=Homo sapiens OX=9606 GN=HNRNPL PE=1 SV=2	1	19	19	19	13	11	14	17	15	16	12	14	18	17	14	14	16	15	13	13	11	9	11	12	13	9	10	9	9	10	9	9	10	10	11	10	10	9	2	4	9	9
P14868	P14868	5	5	5	Aspartate--tRNA ligase, cytoplasmic	DARS	sp|P14868|SYDC_HUMAN Aspartate--tRNA ligase, cytoplasmic OS=Homo sapiens OX=9606 GN=DARS1 PE=1 SV=2	1	5	5	5	1	1	1	0	0	1	1	1	1	1	2	2	1	1	3	1	1	0	2	1	3	3	2	1	1	1	1	1	2	2	2	1	2	1	1	0	0	0
P14923	P14923	16	16	16	Junction plakoglobin	JUP	sp|P14923|PLAK_HUMAN Junction plakoglobin OS=Homo sapiens OX=9606 GN=JUP PE=1 SV=3	1	16	16	16	5	6	10	11	9	10	11	9	10	11	8	7	5	7	11	9	11	10	10	10	11	12	8	10	9	8	6	10	10	11	11	9	8	7	5	3	4	5
P15311	P15311	46	35	33	Ezrin	EZR	sp|P15311|EZRI_HUMAN Ezrin OS=Homo sapiens OX=9606 GN=EZR PE=1 SV=4	1	46	35	33	32	29	39	41	34	35	42	42	36	35	41	39	41	40	33	28	33	37	36	35	41	40	39	36	38	36	25	24	32	32	35	32	24	26	18	15	17	21
P15407	P15407	3	3	3	Fos-related antigen 1	FOSL1	sp|P15407|FOSL1_HUMAN Fos-related antigen 1 OS=Homo sapiens OX=9606 GN=FOSL1 PE=1 SV=1	1	3	3	3	1	0	3	1	2	1	2	2	0	0	0	0	0	0	1	0	2	2	2	2	1	2	1	2	2	2	0	1	2	1	1	1	2	1	0	0	2	2
P15408	P15408	10	10	10	Fos-related antigen 2	FOSL2	sp|P15408|FOSL2_HUMAN Fos-related antigen 2 OS=Homo sapiens OX=9606 GN=FOSL2 PE=1 SV=1	1	10	10	10	2	2	4	4	5	5	3	3	2	2	2	2	3	3	0	1	6	6	7	7	8	7	7	6	6	6	3	1	6	7	8	6	3	3	1	0	2	2
P15559	P15559	3	3	3	NAD(P)H dehydrogenase [quinone] 1	NQO1	sp|P15559|NQO1_HUMAN NAD(P)H dehydrogenase [quinone] 1 OS=Homo sapiens OX=9606 GN=NQO1 PE=1 SV=1	1	3	3	3	1	1	2	3	2	2	2	2	2	3	2	2	2	2	2	2	1	2	2	1	3	3	2	2	2	2	1	2	2	1	2	2	2	2	2	1	1	2
P15735	P15735	2	2	2	Phosphorylase b kinase gamma catalytic chain, liver/testis isoform	PHKG2	sp|P15735|PHKG2_HUMAN Phosphorylase b kinase gamma catalytic chain, liver/testis isoform OS=Homo sapiens OX=9606 GN=PHKG2 PE=1 SV=1	1	2	2	2	1	0	1	2	1	1	1	1	0	0	0	0	0	0	0	0	0	1	1	0	0	0	0	0	0	0	0	0	0	0	0	0	0	0	0	0	0	0
P15880	P15880	11	11	11	40S ribosomal protein S2	RPS2	sp|P15880|RS2_HUMAN 40S ribosomal protein S2 OS=Homo sapiens OX=9606 GN=RPS2 PE=1 SV=2	1	11	11	11	8	7	9	9	10	9	9	9	8	9	8	8	9	9	6	6	9	8	9	9	8	8	8	8	8	8	4	4	10	10	9	9	5	4	5	5	8	7
P15924	P15924	116	116	114	Desmoplakin	DSP	sp|P15924|DESP_HUMAN Desmoplakin OS=Homo sapiens OX=9606 GN=DSP PE=1 SV=3	1	116	116	114	78	70	79	79	85	75	81	75	74	70	71	74	77	70	71	65	76	75	78	77	76	73	72	79	68	68	42	40	63	68	69	67	38	32	16	16	28	30
P15927	P15927	2	2	2	Replication protein A 32 kDa subunit	RPA2	sp|P15927|RFA2_HUMAN Replication protein A 32 kDa subunit OS=Homo sapiens OX=9606 GN=RPA2 PE=1 SV=1	1	2	2	2	1	1	1	1	1	1	1	1	0	0	1	1	1	1	0	1	1	1	1	1	1	1	1	1	1	1	1	0	1	1	1	1	1	0	0	0	1	1
P16104	P16104	15	15	5	Histone H2AX	H2AFX	sp|P16104|H2AX_HUMAN Histone H2AX OS=Homo sapiens OX=9606 GN=H2AX PE=1 SV=2	1	15	15	5	7	7	7	11	9	9	9	9	7	8	7	7	8	8	7	8	7	7	7	8	7	7	9	8	7	7	8	8	8	7	8	8	8	8	9	9	11	10
P16144	P16144	4	4	4	Integrin beta-4	ITGB4	sp|P16144|ITB4_HUMAN Integrin beta-4 OS=Homo sapiens OX=9606 GN=ITGB4 PE=1 SV=5	1	4	4	4	0	1	1	1	0	0	0	0	0	0	0	0	0	0	0	1	1	1	2	1	1	2	1	1	0	0	1	1	1	1	1	0	1	1	0	0	0	0
P16220;P18846	P16220;P18846	2;1	2;1	2;1	Cyclic AMP-responsive element-binding protein 1;Cyclic AMP-dependent transcription factor ATF-1	CREB1;ATF1	sp|P16220|CREB1_HUMAN Cyclic AMP-responsive element-binding protein 1 OS=Homo sapiens OX=9606 GN=CREB1 PE=1 SV=3;sp|P18846|ATF1_HUMAN Cyclic AMP-dependent transcription factor ATF-1 OS=Homo sapiens OX=9606 GN=ATF1 PE=1 SV=2	2	2	2	2	2	2	2	2	2	2	2	0	2	2	1	0	1	1	2	2	2	2	2	1	2	2	1	2	2	2	2	2	2	1	2	2	1	0	2	1	2	2
P16401	P16401	23	14	14	Histone H1.5	HIST1H1B	sp|P16401|H15_HUMAN Histone H1.5 OS=Homo sapiens OX=9606 GN=H1-5 PE=1 SV=3	1	23	14	14	14	14	19	16	17	17	19	19	17	15	18	18	19	17	15	14	16	16	16	15	17	16	17	17	16	17	13	14	16	17	16	15	15	16	17	17	12	12
P16402	P16402	30	9	8	Histone H1.3	HIST1H1D	sp|P16402|H13_HUMAN Histone H1.3 OS=Homo sapiens OX=9606 GN=H1-3 PE=1 SV=2	1	30	9	8	21	22	22	20	22	21	23	22	21	20	21	22	23	20	20	18	21	21	21	21	22	21	21	21	22	23	17	19	19	20	20	19	19	19	21	24	18	18
P16403	P16403	33	33	9	Histone H1.2	HIST1H1C	sp|P16403|H12_HUMAN Histone H1.2 OS=Homo sapiens OX=9606 GN=H1-2 PE=1 SV=2	1	33	33	9	21	23	22	20	22	21	22	22	20	18	21	22	21	19	18	16	21	22	23	22	21	20	20	20	20	21	18	19	19	19	19	17	20	20	23	25	19	19
P16615;O14983;Q93084	P16615	26;9;5	26;9;5	26;9;5	Sarcoplasmic/endoplasmic reticulum calcium ATPase 2	ATP2A2	sp|P16615|AT2A2_HUMAN Sarcoplasmic/endoplasmic reticulum calcium ATPase 2 OS=Homo sapiens OX=9606 GN=ATP2A2 PE=1 SV=1	3	26	26	26	14	15	17	18	14	12	15	16	15	13	17	18	15	15	18	17	13	14	12	12	20	19	11	13	14	14	14	9	13	11	14	12	12	15	14	11	16	12
P16989;Q9Y2T7	P16989	15;4	9;0	9;0	Y-box-binding protein 3	YBX3	sp|P16989|YBOX3_HUMAN Y-box-binding protein 3 OS=Homo sapiens OX=9606 GN=YBX3 PE=1 SV=4	2	15	9	9	9	7	13	12	11	11	12	15	12	12	12	13	13	13	10	8	10	12	10	10	12	11	9	10	11	12	5	8	9	11	8	9	7	7	3	4	5	4
P17028	P17028	1	1	1	Zinc finger protein 24	ZNF24	sp|P17028|ZNF24_HUMAN Zinc finger protein 24 OS=Homo sapiens OX=9606 GN=ZNF24 PE=1 SV=4	1	1	1	1	0	0	1	1	0	0	0	0	1	1	1	1	1	1	1	1	0	0	0	0	1	1	0	0	1	1	0	0	0	0	0	0	1	0	0	0	1	0
P17066;P48741	P17066	9;4	1;1	1;1	Heat shock 70 kDa protein 6	HSPA6	sp|P17066|HSP76_HUMAN Heat shock 70 kDa protein 6 OS=Homo sapiens OX=9606 GN=HSPA6 PE=1 SV=2	2	9	1	1	7	7	6	6	7	7	6	8	5	6	8	8	8	9	7	6	7	7	8	8	8	8	8	7	7	7	6	6	6	7	6	5	9	7	4	3	5	5
P17096	P17096	12	12	12	High mobility group protein HMG-I/HMG-Y	HMGA1	sp|P17096|HMGA1_HUMAN High mobility group protein HMG-I/HMG-Y OS=Homo sapiens OX=9606 GN=HMGA1 PE=1 SV=3	1	12	12	12	7	7	8	9	8	8	9	7	8	7	6	7	7	8	6	5	8	8	8	8	9	7	7	9	8	8	8	5	8	9	8	8	10	8	7	7	9	10
P17252;P05771;P05129	P17252	3;1;1	3;1;1	3;1;1	Protein kinase C alpha type	PRKCA	sp|P17252|KPCA_HUMAN Protein kinase C alpha type OS=Homo sapiens OX=9606 GN=PRKCA PE=1 SV=4	3	3	3	3	0	0	0	0	0	0	0	0	1	1	0	0	0	0	1	1	2	2	2	2	1	2	0	1	1	1	1	1	0	1	0	0	0	1	2	2	1	0
P17275	P17275	10	10	10	Transcription factor jun-B	JUNB	sp|P17275|JUNB_HUMAN Transcription factor jun-B OS=Homo sapiens OX=9606 GN=JUNB PE=1 SV=1	1	10	10	10	3	1	5	5	5	4	5	7	4	4	6	6	6	5	6	3	6	6	6	6	8	8	7	7	6	7	4	4	7	6	6	5	8	7	6	5	3	4
P17302	P17302	6	6	6	Gap junction alpha-1 protein	GJA1	sp|P17302|CXA1_HUMAN Gap junction alpha-1 protein OS=Homo sapiens OX=9606 GN=GJA1 PE=1 SV=2	1	6	6	6	2	2	2	1	3	3	2	2	3	2	1	1	2	2	1	2	3	3	3	3	2	3	3	2	3	1	1	0	3	3	3	2	2	2	1	0	2	3
P17480	P17480	29	29	28	Nucleolar transcription factor 1	UBTF	sp|P17480|UBF1_HUMAN Nucleolar transcription factor 1 OS=Homo sapiens OX=9606 GN=UBTF PE=1 SV=1	1	29	29	28	17	16	23	24	22	21	24	24	19	20	24	22	21	22	15	13	20	20	19	20	24	24	18	22	17	17	14	12	15	20	21	20	17	13	5	6	8	9
P17535	P17535	1	1	1	Transcription factor jun-D	JUND	sp|P17535|JUND_HUMAN Transcription factor jun-D OS=Homo sapiens OX=9606 GN=JUND PE=1 SV=3	1	1	1	1	1	0	1	1	1	1	1	1	1	1	1	1	1	1	1	1	1	1	1	1	1	1	1	1	1	1	1	0	1	1	1	1	1	1	1	1	1	1
P17544	P17544	1	1	1	Cyclic AMP-dependent transcription factor ATF-7	ATF7	sp|P17544|ATF7_HUMAN Cyclic AMP-dependent transcription factor ATF-7 OS=Homo sapiens OX=9606 GN=ATF7 PE=1 SV=3	1	1	1	1	0	0	0	0	0	0	0	0	0	0	0	0	0	0	1	0	0	0	0	0	0	0	0	0	0	0	0	0	0	0	0	0	0	0	0	0	0	0
P17661	P17661	10	4	4	Desmin	DES	sp|P17661|DESM_HUMAN Desmin OS=Homo sapiens OX=9606 GN=DES PE=1 SV=3	1	10	4	4	6	5	7	8	8	8	8	8	8	8	8	9	8	8	7	7	6	7	7	6	8	8	7	8	8	7	6	6	8	6	6	7	5	7	5	5	5	4
P17676	P17676	6	6	5	CCAAT/enhancer-binding protein beta	CEBPB	sp|P17676|CEBPB_HUMAN CCAAT/enhancer-binding protein beta OS=Homo sapiens OX=9606 GN=CEBPB PE=1 SV=2	1	6	6	5	3	2	4	4	4	4	3	3	5	5	4	4	5	5	3	2	4	4	5	5	6	6	4	3	4	4	1	2	5	4	5	5	2	1	0	0	2	1
P17706	P17706	4	4	4	Tyrosine-protein phosphatase non-receptor type 2	PTPN2	sp|P17706|PTN2_HUMAN Tyrosine-protein phosphatase non-receptor type 2 OS=Homo sapiens OX=9606 GN=PTPN2 PE=1 SV=2	1	4	4	4	2	1	2	1	1	1	1	1	2	1	2	1	1	1	1	1	1	1	2	2	2	3	2	2	2	1	0	0	1	1	1	1	1	0	0	0	2	1
P17844	P17844	34	24	24	Probable ATP-dependent RNA helicase DDX5	DDX5	sp|P17844|DDX5_HUMAN Probable ATP-dependent RNA helicase DDX5 OS=Homo sapiens OX=9606 GN=DDX5 PE=1 SV=1	1	34	24	24	26	23	27	27	25	26	28	29	25	27	26	26	26	26	23	20	22	22	22	21	28	26	25	26	25	25	19	14	21	22	25	24	16	17	14	16	17	16
P17858	P17858	2	1	1	ATP-dependent 6-phosphofructokinase, liver type	PFKL	sp|P17858|PFKAL_HUMAN ATP-dependent 6-phosphofructokinase, liver type OS=Homo sapiens OX=9606 GN=PFKL PE=1 SV=6	1	2	1	1	1	0	2	2	1	2	2	2	0	0	2	1	1	2	0	1	2	2	2	2	2	2	2	2	2	2	0	0	2	2	2	2	2	1	1	1	1	1
P17980	P17980	5	5	5	26S protease regulatory subunit 6A	PSMC3	sp|P17980|PRS6A_HUMAN 26S proteasome regulatory subunit 6A OS=Homo sapiens OX=9606 GN=PSMC3 PE=1 SV=3	1	5	5	5	0	0	0	0	0	0	0	0	0	0	0	0	0	0	2	2	0	0	0	0	2	2	0	0	0	0	1	0	0	0	1	0	2	2	0	0	0	0
P17987	P17987	20	20	20	T-complex protein 1 subunit alpha	TCP1	sp|P17987|TCPA_HUMAN T-complex protein 1 subunit alpha OS=Homo sapiens OX=9606 GN=TCP1 PE=1 SV=1	1	20	20	20	10	9	11	12	12	10	10	9	8	9	12	10	13	12	11	13	12	11	12	12	14	14	14	13	13	12	10	9	14	10	11	13	11	9	9	9	12	13
P18031	P18031	2	2	2	Tyrosine-protein phosphatase non-receptor type 1	PTPN1	sp|P18031|PTN1_HUMAN Tyrosine-protein phosphatase non-receptor type 1 OS=Homo sapiens OX=9606 GN=PTPN1 PE=1 SV=1	1	2	2	2	0	0	0	1	0	0	0	0	0	0	0	0	0	0	1	0	1	0	1	0	0	0	0	0	0	0	1	1	0	1	0	1	1	0	0	0	0	0
P18074	P18074	3	3	3	TFIIH basal transcription factor complex helicase XPD subunit	ERCC2	sp|P18074|ERCC2_HUMAN General transcription and DNA repair factor IIH helicase subunit XPD OS=Homo sapiens OX=9606 GN=ERCC2 PE=1 SV=1	1	3	3	3	2	1	2	2	2	2	2	2	2	2	2	1	2	2	1	1	2	2	2	2	2	2	2	2	2	2	2	1	2	2	2	1	2	2	1	1	1	1
P18077	P18077	13	13	13	60S ribosomal protein L35a	RPL35A	sp|P18077|RL35A_HUMAN 60S ribosomal protein L35a OS=Homo sapiens OX=9606 GN=RPL35A PE=1 SV=2	1	13	13	13	8	6	8	8	7	8	7	8	7	7	10	10	8	8	6	6	8	8	7	8	7	7	8	7	7	6	5	5	7	8	8	8	4	7	4	4	5	5
P18124	P18124	24	24	24	60S ribosomal protein L7	RPL7	sp|P18124|RL7_HUMAN 60S ribosomal protein L7 OS=Homo sapiens OX=9606 GN=RPL7 PE=1 SV=1	1	24	24	24	18	17	18	19	16	18	19	18	16	17	17	17	18	19	16	17	20	18	18	19	20	20	20	18	20	20	11	16	18	18	19	20	15	17	11	12	15	14
P18206	P18206	5	5	5	Vinculin	VCL	sp|P18206|VINC_HUMAN Vinculin OS=Homo sapiens OX=9606 GN=VCL PE=1 SV=4	1	5	5	5	0	0	1	0	0	1	0	0	1	1	0	0	0	0	1	1	0	0	1	1	1	1	2	2	2	2	1	2	2	2	1	1	3	4	0	0	1	1
P18583	P18583	12	12	11	Protein SON	SON	sp|P18583|SON_HUMAN Protein SON OS=Homo sapiens OX=9606 GN=SON PE=1 SV=4	1	12	12	11	3	2	7	7	7	4	5	7	5	3	5	5	4	6	5	6	3	3	4	3	6	5	3	4	3	3	3	4	3	1	4	4	3	4	5	5	1	2
P18615	P18615	3	3	3	Negative elongation factor E	NELFE	sp|P18615|NELFE_HUMAN Negative elongation factor E OS=Homo sapiens OX=9606 GN=NELFE PE=1 SV=3	1	3	3	3	1	1	1	3	1	1	2	2	2	2	2	2	1	1	1	1	1	1	1	1	3	3	1	1	1	1	1	1	1	1	1	1	1	1	0	0	1	1
P18621	P18621	14	14	14	60S ribosomal protein L17	RPL17	sp|P18621|RL17_HUMAN 60S ribosomal protein L17 OS=Homo sapiens OX=9606 GN=RPL17 PE=1 SV=3	1	14	14	14	8	7	8	8	8	9	10	11	10	7	8	8	7	8	7	6	9	9	8	8	8	8	8	9	7	7	5	7	6	7	7	7	6	5	9	10	6	6
P18754	P18754	13	13	13	Regulator of chromosome condensation	RCC1	sp|P18754|RCC1_HUMAN Regulator of chromosome condensation OS=Homo sapiens OX=9606 GN=RCC1 PE=1 SV=1	1	13	13	13	9	9	9	9	9	9	9	9	11	10	7	7	8	9	11	10	10	10	10	9	9	10	8	7	9	8	6	8	8	10	9	9	10	10	7	7	6	7
P18827	P18827	1	1	1	Syndecan-1	SDC1	sp|P18827|SDC1_HUMAN Syndecan-1 OS=Homo sapiens OX=9606 GN=SDC1 PE=1 SV=3	1	1	1	1	0	0	0	0	0	0	0	0	1	1	0	0	0	0	0	1	0	0	0	0	0	0	0	0	0	0	0	0	0	0	0	0	0	0	0	0	0	0
P18887	P18887	7	7	7	DNA repair protein XRCC1	XRCC1	sp|P18887|XRCC1_HUMAN DNA repair protein XRCC1 OS=Homo sapiens OX=9606 GN=XRCC1 PE=1 SV=2	1	7	7	7	4	4	5	6	6	5	6	6	4	5	5	5	6	6	5	4	5	5	5	5	6	5	5	5	6	6	4	4	6	6	6	6	3	4	2	2	4	4
P19022	P19022	5	5	5	Cadherin-2	CDH2	sp|P19022|CADH2_HUMAN Cadherin-2 OS=Homo sapiens OX=9606 GN=CDH2 PE=1 SV=4	1	5	5	5	3	1	2	3	3	3	2	2	4	4	3	2	3	3	3	3	1	3	3	3	4	5	3	2	3	3	3	2	1	3	1	3	3	3	2	1	0	0
P19338	P19338	44	44	44	Nucleolin	NCL	sp|P19338|NUCL_HUMAN Nucleolin OS=Homo sapiens OX=9606 GN=NCL PE=1 SV=3	1	44	44	44	30	28	34	35	35	35	35	36	37	35	34	34	35	36	34	36	32	32	32	36	32	33	29	31	33	32	26	23	32	32	29	31	26	24	17	18	22	24
P19387	P19387	13	13	13	DNA-directed RNA polymerase II subunit RPB3	POLR2C	sp|P19387|RPB3_HUMAN DNA-directed RNA polymerase II subunit RPB3 OS=Homo sapiens OX=9606 GN=POLR2C PE=1 SV=2	1	13	13	13	9	9	12	12	12	11	11	10	3	3	2	1	3	2	5	4	10	11	9	9	11	11	7	10	1	2	5	5	3	2	1	2	9	9	9	9	9	8
P19388	P19388	9	9	8	DNA-directed RNA polymerases I, II, and III subunit RPABC1	POLR2E	sp|P19388|RPAB1_HUMAN DNA-directed RNA polymerases I, II, and III subunit RPABC1 OS=Homo sapiens OX=9606 GN=POLR2E PE=1 SV=4	1	9	9	8	7	8	8	8	7	5	9	8	3	5	6	5	4	4	2	5	7	7	7	8	6	6	6	5	3	6	1	2	2	4	5	3	6	7	4	4	5	5
P19404	P19404	2	2	2	NADH dehydrogenase [ubiquinone] flavoprotein 2, mitochondrial	NDUFV2	sp|P19404|NDUV2_HUMAN NADH dehydrogenase [ubiquinone] flavoprotein 2, mitochondrial OS=Homo sapiens OX=9606 GN=NDUFV2 PE=1 SV=2	1	2	2	2	1	0	1	1	1	1	1	1	1	1	1	1	1	1	1	2	1	1	1	1	1	1	1	1	1	1	1	1	1	1	1	1	1	1	1	1	1	1
P19447	P19447	8	8	8	TFIIH basal transcription factor complex helicase XPB subunit	ERCC3	sp|P19447|ERCC3_HUMAN General transcription and DNA repair factor IIH helicase subunit XPB OS=Homo sapiens OX=9606 GN=ERCC3 PE=1 SV=1	1	8	8	8	3	1	4	3	2	4	3	4	3	2	1	2	2	2	2	3	3	3	3	2	5	4	3	3	3	2	1	1	3	5	1	3	2	2	1	1	1	1
P19474	P19474	5	5	5	E3 ubiquitin-protein ligase TRIM21	TRIM21	sp|P19474|RO52_HUMAN E3 ubiquitin-protein ligase TRIM21 OS=Homo sapiens OX=9606 GN=TRIM21 PE=1 SV=1	1	5	5	5	0	0	0	0	0	0	0	0	0	0	1	0	1	1	0	0	1	1	1	1	2	2	0	0	1	1	2	4	2	4	1	1	1	0	0	0	0	0
P19525	P19525	21	21	21	Interferon-induced, double-stranded RNA-activated protein kinase	EIF2AK2	sp|P19525|E2AK2_HUMAN Interferon-induced, double-stranded RNA-activated protein kinase OS=Homo sapiens OX=9606 GN=EIF2AK2 PE=1 SV=2	1	21	21	21	9	6	11	10	10	11	11	12	11	12	10	11	8	10	10	9	11	11	9	11	17	17	12	13	11	13	7	6	8	8	12	11	6	9	4	4	4	6
P19784	P19784	3	3	3	Casein kinase II subunit alpha	CSNK2A2	sp|P19784|CSK22_HUMAN Casein kinase II subunit alpha OS=Homo sapiens OX=9606 GN=CSNK2A2 PE=1 SV=1	1	3	3	3	1	1	1	1	1	1	1	1	0	1	1	1	1	1	1	1	1	1	1	1	1	2	1	1	1	2	0	0	1	1	1	2	1	2	1	1	1	1
P20020;P23634;Q01814;Q16720	P20020	14;5;4;4	14;5;4;4	13;5;4;4	Plasma membrane calcium-transporting ATPase 1	ATP2B1	sp|P20020|AT2B1_HUMAN Plasma membrane calcium-transporting ATPase 1 OS=Homo sapiens OX=9606 GN=ATP2B1 PE=1 SV=4	4	14	14	13	5	2	6	8	2	4	5	5	6	6	3	6	1	4	7	6	5	5	4	4	7	6	7	5	7	8	3	3	6	4	5	4	8	6	2	2	1	3
P20042	P20042	22	22	22	Eukaryotic translation initiation factor 2 subunit 2	EIF2S2	sp|P20042|IF2B_HUMAN Eukaryotic translation initiation factor 2 subunit 2 OS=Homo sapiens OX=9606 GN=EIF2S2 PE=1 SV=2	1	22	22	22	17	18	16	20	17	14	19	18	18	18	19	20	19	19	16	16	17	17	18	17	19	17	18	19	18	15	15	17	17	17	16	17	17	18	8	8	10	10
P20290	P20290	7	7	7	Transcription factor BTF3	BTF3	sp|P20290|BTF3_HUMAN Transcription factor BTF3 OS=Homo sapiens OX=9606 GN=BTF3 PE=1 SV=1	1	7	7	7	3	3	5	5	4	5	4	5	4	4	5	4	5	3	3	3	4	4	6	5	7	7	5	4	4	5	3	3	4	3	4	3	3	4	2	3	2	2
P20585	P20585	6	6	5	DNA mismatch repair protein Msh3	MSH3	sp|P20585|MSH3_HUMAN DNA mismatch repair protein Msh3 OS=Homo sapiens OX=9606 GN=MSH3 PE=1 SV=4	1	6	6	5	1	0	2	2	1	1	0	2	0	2	1	1	1	0	1	0	1	1	2	1	2	3	2	1	2	1	0	0	1	2	2	1	0	0	1	0	0	1
P20591;P20592	P20591	3;1	3;1	3;1	Interferon-induced GTP-binding protein Mx1;Interferon-induced GTP-binding protein Mx1, N-terminally processed	MX1	sp|P20591|MX1_HUMAN Interferon-induced GTP-binding protein Mx1 OS=Homo sapiens OX=9606 GN=MX1 PE=1 SV=4	2	3	3	3	0	0	0	0	0	0	0	0	0	0	0	0	0	0	0	0	1	1	1	1	3	1	2	1	1	2	2	2	0	1	2	2	0	0	0	0	0	0
P20700	P20700	70	62	62	Lamin-B1	LMNB1	sp|P20700|LMNB1_HUMAN Lamin-B1 OS=Homo sapiens OX=9606 GN=LMNB1 PE=1 SV=2	1	70	62	62	44	39	54	57	57	52	60	60	53	53	54	57	53	56	47	46	52	50	53	51	55	55	52	53	50	48	37	39	48	47	45	45	41	39	22	27	26	26
P20749	P20749	2	2	2	B-cell lymphoma 3 protein	BCL3	sp|P20749|BCL3_HUMAN B-cell lymphoma 3 protein OS=Homo sapiens OX=9606 GN=BCL3 PE=1 SV=2	1	2	2	2	0	0	0	1	1	1	1	1	1	1	1	0	1	1	0	0	1	1	1	1	1	2	1	1	1	1	1	1	0	1	0	0	1	0	0	0	0	0
P20908	P20908	12	12	12	Collagen alpha-1(V) chain	COL5A1	sp|P20908|CO5A1_HUMAN Collagen alpha-1(V) chain OS=Homo sapiens OX=9606 GN=COL5A1 PE=1 SV=3	1	12	12	12	4	4	5	5	4	4	6	7	5	6	11	10	7	8	7	6	5	6	5	5	7	8	6	5	6	7	4	4	5	4	5	4	4	5	2	2	4	3
P20929	P20929	6	6	2	Nebulin	NEB	sp|P20929|NEBU_HUMAN Nebulin OS=Homo sapiens OX=9606 GN=NEB PE=1 SV=5	1	6	6	2	1	0	1	3	2	3	4	4	1	1	3	3	2	2	0	0	2	2	2	2	2	3	3	5	4	3	2	0	2	3	4	4	1	2	0	0	1	0
P21291	P21291	9	9	9	Cysteine and glycine-rich protein 1	CSRP1	sp|P21291|CSRP1_HUMAN Cysteine and glycine-rich protein 1 OS=Homo sapiens OX=9606 GN=CSRP1 PE=1 SV=3	1	9	9	9	4	3	5	4	5	5	4	4	5	5	3	3	4	4	5	5	6	6	5	6	6	5	5	4	7	7	7	6	6	7	7	7	8	7	6	7	6	5
P21333	P21333	207	197	189	Filamin-A	FLNA	sp|P21333|FLNA_HUMAN Filamin-A OS=Homo sapiens OX=9606 GN=FLNA PE=1 SV=4	1	207	197	189	128	124	124	127	133	134	142	141	160	162	146	145	131	131	157	150	136	140	145	143	164	168	139	153	153	144	133	134	140	146	143	146	152	156	135	132	128	129
P21359	P21359	7	7	7	Neurofibromin;Neurofibromin truncated	NF1	sp|P21359|NF1_HUMAN Neurofibromin OS=Homo sapiens OX=9606 GN=NF1 PE=1 SV=2	1	7	7	7	5	5	4	5	3	5	5	6	4	4	3	3	5	5	4	5	4	3	4	5	4	4	5	3	4	3	4	3	4	3	5	4	4	4	0	0	1	2
P21796	P21796	8	8	8	Voltage-dependent anion-selective channel protein 1	VDAC1	sp|P21796|VDAC1_HUMAN Voltage-dependent anion-selective channel protein 1 OS=Homo sapiens OX=9606 GN=VDAC1 PE=1 SV=2	1	8	8	8	5	3	5	5	3	5	4	4	6	6	4	5	4	4	7	5	4	5	5	5	6	5	4	5	6	6	4	6	5	4	4	6	5	4	1	2	1	1
P21980	P21980	15	15	15	Protein-glutamine gamma-glutamyltransferase 2	TGM2	sp|P21980|TGM2_HUMAN Protein-glutamine gamma-glutamyltransferase 2 OS=Homo sapiens OX=9606 GN=TGM2 PE=1 SV=2	1	15	15	15	9	7	13	13	13	12	12	13	10	10	8	7	12	11	7	6	11	12	12	12	13	13	13	11	11	11	6	6	8	11	12	11	10	9	3	3	3	2
P22079	P22079	1	1	1	Lactoperoxidase	LPO	sp|P22079|PERL_HUMAN Lactoperoxidase OS=Homo sapiens OX=9606 GN=LPO PE=1 SV=2	1	1	1	1	0	0	0	0	0	0	0	0	1	1	0	0	0	0	1	0	0	0	0	0	0	0	0	0	0	0	1	0	0	0	0	1	0	1	0	0	0	0
P22087	P22087	18	18	16	rRNA 2-O-methyltransferase fibrillarin	FBL	sp|P22087|FBRL_HUMAN rRNA 2-O-methyltransferase fibrillarin OS=Homo sapiens OX=9606 GN=FBL PE=1 SV=2	1	18	18	16	11	11	13	12	13	14	13	13	14	14	14	13	14	14	12	11	14	14	13	13	13	13	13	13	12	12	11	11	10	10	12	12	10	9	10	10	7	8
P22102	P22102	4	4	4	Trifunctional purine biosynthetic protein adenosine-3;Phosphoribosylamine--glycine ligase;Phosphoribosylformylglycinamidine cyclo-ligase;Phosphoribosylglycinamide formyltransferase	GART	sp|P22102|PUR2_HUMAN Trifunctional purine biosynthetic protein adenosine-3 OS=Homo sapiens OX=9606 GN=GART PE=1 SV=1	1	4	4	4	2	1	1	1	3	2	2	1	0	1	1	1	1	1	0	0	3	2	3	2	3	2	2	3	3	2	2	2	3	3	2	3	3	2	0	0	2	2
P22234	P22234	2	2	1	Multifunctional protein ADE2;Phosphoribosylaminoimidazole-succinocarboxamide synthase;Phosphoribosylaminoimidazole carboxylase	PAICS	sp|P22234|PUR6_HUMAN Multifunctional protein ADE2 OS=Homo sapiens OX=9606 GN=PAICS PE=1 SV=3	1	2	2	1	1	0	1	1	1	1	0	1	0	0	1	1	1	0	0	1	1	1	1	1	1	2	1	1	1	1	1	0	1	1	1	1	1	1	1	1	0	0
P22314	P22314	7	7	7	Ubiquitin-like modifier-activating enzyme 1	UBA1	sp|P22314|UBA1_HUMAN Ubiquitin-like modifier-activating enzyme 1 OS=Homo sapiens OX=9606 GN=UBA1 PE=1 SV=3	1	7	7	7	1	0	1	3	1	1	1	1	3	2	1	0	1	1	2	1	4	4	4	4	5	4	3	4	5	4	4	3	3	3	5	3	4	5	1	1	0	0
P22415	P22415	1	1	1	Upstream stimulatory factor 1	USF1	sp|P22415|USF1_HUMAN Upstream stimulatory factor 1 OS=Homo sapiens OX=9606 GN=USF1 PE=1 SV=1	1	1	1	1	1	1	1	1	1	1	1	1	1	1	1	1	0	1	1	1	1	1	1	1	1	1	1	1	1	1	1	0	1	1	1	0	1	1	0	0	0	0
P22570	P22570	6	6	6	NADPH:adrenodoxin oxidoreductase, mitochondrial	FDXR	sp|P22570|ADRO_HUMAN NADPH:adrenodoxin oxidoreductase, mitochondrial OS=Homo sapiens OX=9606 GN=FDXR PE=1 SV=3	1	6	6	6	2	2	2	4	3	3	3	3	3	3	3	3	2	2	1	0	3	3	4	3	4	3	2	3	2	2	1	2	3	2	2	2	1	1	3	3	1	3
P22626	P22626	22	22	22	Heterogeneous nuclear ribonucleoproteins A2/B1	HNRNPA2B1	sp|P22626|ROA2_HUMAN Heterogeneous nuclear ribonucleoproteins A2/B1 OS=Homo sapiens OX=9606 GN=HNRNPA2B1 PE=1 SV=2	1	22	22	22	14	13	16	18	18	17	18	19	17	18	18	19	20	20	14	16	14	15	14	13	18	17	15	15	14	13	11	9	13	14	12	15	11	14	11	9	12	11
P22695	P22695	6	6	6	Cytochrome b-c1 complex subunit 2, mitochondrial	UQCRC2	sp|P22695|QCR2_HUMAN Cytochrome b-c1 complex subunit 2, mitochondrial OS=Homo sapiens OX=9606 GN=UQCRC2 PE=1 SV=3	1	6	6	6	2	3	4	3	3	4	4	3	3	4	4	3	1	1	5	4	3	4	5	3	6	4	6	6	5	6	4	3	1	3	6	5	3	4	1	3	1	1
P22830	P22830	2	2	2	Ferrochelatase, mitochondrial	FECH	sp|P22830|HEMH_HUMAN Ferrochelatase, mitochondrial OS=Homo sapiens OX=9606 GN=FECH PE=1 SV=2	1	2	2	2	1	0	1	2	0	2	1	1	1	1	0	1	0	0	0	0	2	2	2	2	2	2	1	1	0	2	0	0	1	2	2	1	0	0	0	0	0	0
P23193;Q15560	P23193	21;2	21;2	21;2	Transcription elongation factor A protein 1	TCEA1	sp|P23193|TCEA1_HUMAN Transcription elongation factor A protein 1 OS=Homo sapiens OX=9606 GN=TCEA1 PE=1 SV=2	2	21	21	21	15	10	14	16	16	17	16	15	10	9	12	6	8	7	9	9	11	15	14	11	14	13	10	12	8	9	6	4	8	7	7	7	9	8	4	3	7	7
P23246	P23246	62	62	59	Splicing factor, proline- and glutamine-rich	SFPQ	sp|P23246|SFPQ_HUMAN Splicing factor, proline- and glutamine-rich OS=Homo sapiens OX=9606 GN=SFPQ PE=1 SV=2	1	62	62	59	37	34	48	45	40	42	49	50	50	47	52	52	46	49	41	42	36	35	36	34	42	42	37	40	44	44	33	31	34	35	40	36	36	39	21	19	28	31
P23258;Q9NRH3	P23258;Q9NRH3	3;3	3;3	3;3	Tubulin gamma-1 chain;Tubulin gamma-2 chain	TUBG1;TUBG2	sp|P23258|TBG1_HUMAN Tubulin gamma-1 chain OS=Homo sapiens OX=9606 GN=TUBG1 PE=1 SV=2;sp|Q9NRH3|TBG2_HUMAN Tubulin gamma-2 chain OS=Homo sapiens OX=9606 GN=TUBG2 PE=2 SV=1	2	3	3	3	2	0	1	2	3	2	2	1	2	2	2	2	2	3	2	2	2	2	2	2	2	2	1	1	2	1	0	0	2	2	2	2	1	2	1	1	0	2
P23284	P23284	19	19	19	Peptidyl-prolyl cis-trans isomerase B	PPIB	sp|P23284|PPIB_HUMAN Peptidyl-prolyl cis-trans isomerase B OS=Homo sapiens OX=9606 GN=PPIB PE=1 SV=2	1	19	19	19	13	12	15	19	18	15	17	19	16	16	18	18	16	17	13	14	14	14	14	13	17	16	15	16	15	17	11	15	14	15	15	13	17	17	11	9	7	7
P23368	P23368	1	1	1	NAD-dependent malic enzyme, mitochondrial	ME2	sp|P23368|MAOM_HUMAN NAD-dependent malic enzyme, mitochondrial OS=Homo sapiens OX=9606 GN=ME2 PE=1 SV=1	1	1	1	1	0	0	0	0	0	0	0	0	0	1	0	0	0	0	0	0	0	0	1	0	0	0	1	1	1	1	0	0	1	1	1	1	0	0	0	0	0	0
P23396	P23396	20	20	20	40S ribosomal protein S3	RPS3	sp|P23396|RS3_HUMAN 40S ribosomal protein S3 OS=Homo sapiens OX=9606 GN=RPS3 PE=1 SV=2	1	20	20	20	15	10	14	15	16	15	15	15	13	12	17	14	14	16	12	13	14	14	15	16	18	17	15	14	14	14	11	11	15	15	14	16	12	13	8	8	11	8
P23458;O60674	P23458	7;1	7;1	7;1	Tyrosine-protein kinase JAK1	JAK1	sp|P23458|JAK1_HUMAN Tyrosine-protein kinase JAK1 OS=Homo sapiens OX=9606 GN=JAK1 PE=1 SV=2	2	7	7	7	2	3	3	4	3	5	3	3	5	5	3	3	3	2	4	3	5	6	6	6	5	6	5	4	5	5	1	1	5	6	7	5	2	1	0	0	0	3
P23470	P23470	1	1	1	Receptor-type tyrosine-protein phosphatase gamma	PTPRG	sp|P23470|PTPRG_HUMAN Receptor-type tyrosine-protein phosphatase gamma OS=Homo sapiens OX=9606 GN=PTPRG PE=1 SV=4	1	1	1	1	0	0	0	0	0	0	0	0	1	1	0	0	0	0	1	1	0	0	0	0	0	0	0	0	0	0	0	0	0	0	0	0	0	0	0	0	0	0
P23497	P23497	6	2	2	Nuclear autoantigen Sp-100	SP100	sp|P23497|SP100_HUMAN Nuclear autoantigen Sp-100 OS=Homo sapiens OX=9606 GN=SP100 PE=1 SV=3	1	6	2	2	1	1	2	3	1	1	2	3	1	1	4	3	2	2	1	1	1	1	2	1	3	3	3	3	3	4	1	1	1	2	4	3	3	3	1	1	1	1
P23511	P23511	1	1	1	Nuclear transcription factor Y subunit alpha	NFYA	sp|P23511|NFYA_HUMAN Nuclear transcription factor Y subunit alpha OS=Homo sapiens OX=9606 GN=NFYA PE=1 SV=2	1	1	1	1	0	1	1	1	1	0	1	1	1	1	1	1	1	1	1	1	1	0	1	1	1	1	1	1	1	1	0	1	0	1	1	1	1	1	0	0	1	1
P23528	P23528	12	12	7	Cofilin-1	CFL1	sp|P23528|COF1_HUMAN Cofilin-1 OS=Homo sapiens OX=9606 GN=CFL1 PE=1 SV=3	1	12	12	7	8	7	9	8	7	6	8	9	8	8	10	10	9	8	7	8	5	6	6	6	10	11	9	6	8	8	5	7	7	7	7	8	6	7	5	5	6	6
P23588	P23588	11	11	11	Eukaryotic translation initiation factor 4B	EIF4B	sp|P23588|IF4B_HUMAN Eukaryotic translation initiation factor 4B OS=Homo sapiens OX=9606 GN=EIF4B PE=1 SV=2	1	11	11	11	5	6	4	5	5	5	5	5	4	5	6	4	4	4	4	6	5	5	5	6	6	6	6	5	8	8	5	2	7	6	6	6	3	3	1	2	5	6
P23677	P23677	1	1	1	Inositol-trisphosphate 3-kinase A	ITPKA	sp|P23677|IP3KA_HUMAN Inositol-trisphosphate 3-kinase A OS=Homo sapiens OX=9606 GN=ITPKA PE=1 SV=1	1	1	1	1	0	0	0	0	0	0	0	0	0	0	0	0	0	1	0	0	0	0	0	0	1	1	0	1	1	1	0	0	0	1	1	0	0	0	0	0	0	0
P23921	P23921	2	2	2	Ribonucleoside-diphosphate reductase large subunit	RRM1	sp|P23921|RIR1_HUMAN Ribonucleoside-diphosphate reductase large subunit OS=Homo sapiens OX=9606 GN=RRM1 PE=1 SV=1	1	2	2	2	1	0	0	0	0	0	0	0	0	0	1	0	0	0	0	0	1	0	1	1	2	2	1	0	1	1	0	0	1	1	1	1	1	1	0	0	0	0
P24534	P24534	2	2	2	Elongation factor 1-beta	EEF1B2	sp|P24534|EF1B_HUMAN Elongation factor 1-beta OS=Homo sapiens OX=9606 GN=EEF1B2 PE=1 SV=3	1	2	2	2	1	1	1	1	0	0	1	1	0	1	1	1	1	1	0	0	1	1	0	1	1	1	1	1	1	1	2	0	1	1	1	1	0	0	0	0	0	1
P24752	P24752	5	5	5	Acetyl-CoA acetyltransferase, mitochondrial	ACAT1	sp|P24752|THIL_HUMAN Acetyl-CoA acetyltransferase, mitochondrial OS=Homo sapiens OX=9606 GN=ACAT1 PE=1 SV=1	1	5	5	5	3	1	2	2	3	3	2	1	1	1	2	2	2	3	1	1	3	3	3	3	2	2	3	2	2	3	2	2	3	3	3	3	2	2	3	3	2	1
P24844	P24844	7	3	3	Myosin regulatory light polypeptide 9	MYL9	sp|P24844|MYL9_HUMAN Myosin regulatory light polypeptide 9 OS=Homo sapiens OX=9606 GN=MYL9 PE=1 SV=4	1	7	3	3	6	5	5	6	4	5	6	6	4	5	7	5	5	6	4	5	5	5	4	5	6	7	5	5	5	5	3	4	5	4	5	6	3	4	2	3	3	3
P24928	P24928	70	70	68	DNA-directed RNA polymerase II subunit RPB1	POLR2A	sp|P24928|RPB1_HUMAN DNA-directed RNA polymerase II subunit RPB1 OS=Homo sapiens OX=9606 GN=POLR2A PE=1 SV=2	1	70	70	68	50	42	56	61	57	58	58	62	21	22	13	13	15	19	16	18	49	54	54	51	61	60	44	51	14	14	10	12	17	12	17	20	38	38	29	29	35	38
P25205	P25205	3	3	3	DNA replication licensing factor MCM3	MCM3	sp|P25205|MCM3_HUMAN DNA replication licensing factor MCM3 OS=Homo sapiens OX=9606 GN=MCM3 PE=1 SV=3	1	3	3	3	1	1	2	2	2	2	2	2	3	3	2	2	2	2	2	2	2	2	2	3	2	3	2	2	2	2	1	2	2	2	2	2	1	1	1	1	2	2
P25208	P25208	1	1	1	Nuclear transcription factor Y subunit beta	NFYB	sp|P25208|NFYB_HUMAN Nuclear transcription factor Y subunit beta OS=Homo sapiens OX=9606 GN=NFYB PE=1 SV=2	1	1	1	1	0	0	1	1	1	1	1	1	1	0	0	1	1	0	0	0	1	0	0	1	0	0	0	0	0	0	1	1	1	1	1	1	0	1	0	0	0	0
P25398	P25398	10	10	10	40S ribosomal protein S12	RPS12	sp|P25398|RS12_HUMAN 40S ribosomal protein S12 OS=Homo sapiens OX=9606 GN=RPS12 PE=1 SV=3	1	10	10	10	5	6	7	7	7	7	8	6	8	8	7	7	9	9	6	6	7	7	7	7	7	8	5	5	6	7	5	4	6	6	6	6	5	5	1	1	2	1
P25440	P25440	4	3	3	Bromodomain-containing protein 2	BRD2	sp|P25440|BRD2_HUMAN Bromodomain-containing protein 2 OS=Homo sapiens OX=9606 GN=BRD2 PE=1 SV=2	1	4	3	3	2	1	2	2	2	2	1	2	0	1	1	1	1	1	1	2	2	2	2	2	1	1	1	1	0	0	0	0	1	0	0	0	0	1	0	0	0	0
P25490;Q96MM3	P25490	6;2	6;2	3;1	Transcriptional repressor protein YY1	YY1	sp|P25490|TYY1_HUMAN Transcriptional repressor protein YY1 OS=Homo sapiens OX=9606 GN=YY1 PE=1 SV=2	2	6	6	3	3	4	3	4	3	5	4	3	4	5	4	5	4	3	3	3	3	2	3	4	3	3	1	2	3	2	2	0	3	3	2	3	2	1	1	1	2	2
P25685	P25685	12	12	11	DnaJ homolog subfamily B member 1	DNAJB1	sp|P25685|DNJB1_HUMAN DnaJ homolog subfamily B member 1 OS=Homo sapiens OX=9606 GN=DNAJB1 PE=1 SV=4	1	12	12	11	4	3	8	6	6	6	5	6	6	6	6	5	6	5	4	4	7	7	7	8	7	9	8	7	6	6	4	5	7	6	8	7	7	9	7	6	6	5
P25686	P25686	2	1	1	DnaJ homolog subfamily B member 2	DNAJB2	sp|P25686|DNJB2_HUMAN DnaJ homolog subfamily B member 2 OS=Homo sapiens OX=9606 GN=DNAJB2 PE=1 SV=3	1	2	1	1	0	0	0	0	1	0	0	1	0	0	0	0	1	0	0	0	1	2	0	1	0	1	2	0	1	0	1	0	0	0	0	1	0	0	0	0	0	1
P25705	P25705	21	21	21	ATP synthase subunit alpha, mitochondrial	ATP5A1	sp|P25705|ATPA_HUMAN ATP synthase subunit alpha, mitochondrial OS=Homo sapiens OX=9606 GN=ATP5F1A PE=1 SV=1	1	21	21	21	12	13	17	16	15	14	16	15	15	17	17	18	13	16	16	14	13	12	15	15	18	17	15	16	12	15	12	14	11	10	14	11	13	14	10	11	12	10
P26038	P26038	53	53	40	Moesin	MSN	sp|P26038|MOES_HUMAN Moesin OS=Homo sapiens OX=9606 GN=MSN PE=1 SV=3	1	53	53	40	35	33	42	43	42	44	46	43	45	45	45	43	43	43	41	38	42	41	37	38	47	46	44	42	40	41	29	35	36	40	38	40	31	34	15	16	23	19
P26196	P26196	8	8	8	Probable ATP-dependent RNA helicase DDX6	DDX6	sp|P26196|DDX6_HUMAN Probable ATP-dependent RNA helicase DDX6 OS=Homo sapiens OX=9606 GN=DDX6 PE=1 SV=2	1	8	8	8	3	3	3	6	1	3	5	5	4	4	3	4	4	4	3	4	5	5	4	3	8	8	5	4	3	3	3	2	2	4	3	3	3	3	2	3	2	2
P26232	P26232	6	4	3	Catenin alpha-2	CTNNA2	sp|P26232|CTNA2_HUMAN Catenin alpha-2 OS=Homo sapiens OX=9606 GN=CTNNA2 PE=1 SV=5	1	6	4	3	4	4	4	4	3	4	4	4	4	5	3	4	4	3	5	5	5	5	6	5	4	5	5	3	4	3	5	5	6	4	5	4	5	4	3	3	3	4
P26358	P26358	27	27	27	DNA (cytosine-5)-methyltransferase 1	DNMT1	sp|P26358|DNMT1_HUMAN DNA (cytosine-5)-methyltransferase 1 OS=Homo sapiens OX=9606 GN=DNMT1 PE=1 SV=2	1	27	27	27	18	14	17	16	16	18	15	19	14	16	15	14	14	15	9	13	13	14	12	13	10	8	10	13	14	14	8	9	17	13	10	14	8	7	1	4	4	5
P26368	P26368	8	8	8	Splicing factor U2AF 65 kDa subunit	U2AF2	sp|P26368|U2AF2_HUMAN Splicing factor U2AF 65 kDa subunit OS=Homo sapiens OX=9606 GN=U2AF2 PE=1 SV=4	1	8	8	8	6	5	6	6	6	7	8	6	4	4	6	6	5	6	5	5	5	5	6	5	7	7	5	5	4	4	5	3	5	3	3	3	5	7	3	3	3	2
P26373	P26373	19	19	19	60S ribosomal protein L13	RPL13	sp|P26373|RL13_HUMAN 60S ribosomal protein L13 OS=Homo sapiens OX=9606 GN=RPL13 PE=1 SV=4	1	19	19	19	10	10	14	14	14	13	15	15	14	14	15	15	12	14	11	12	13	11	13	12	16	15	15	14	14	14	10	8	10	10	9	11	10	9	10	10	10	9
P26572	P26572	2	2	2	Alpha-1,3-mannosyl-glycoprotein 2-beta-N-acetylglucosaminyltransferase	MGAT1	sp|P26572|MGAT1_HUMAN Alpha-1,3-mannosyl-glycoprotein 2-beta-N-acetylglucosaminyltransferase OS=Homo sapiens OX=9606 GN=MGAT1 PE=1 SV=2	1	2	2	2	1	2	2	1	2	2	2	2	0	1	0	1	1	1	1	1	1	2	2	1	1	0	1	2	1	2	1	1	2	2	2	2	0	0	0	0	1	1
P26583	P26583	10	7	7	High mobility group protein B2	HMGB2	sp|P26583|HMGB2_HUMAN High mobility group protein B2 OS=Homo sapiens OX=9606 GN=HMGB2 PE=1 SV=2	1	10	7	7	7	6	7	7	7	7	7	7	7	8	7	8	7	6	6	5	6	7	7	6	7	8	5	6	6	5	4	4	5	6	6	6	4	3	3	1	2	3
P26599	P26599	21	21	18	Polypyrimidine tract-binding protein 1	PTBP1	sp|P26599|PTBP1_HUMAN Polypyrimidine tract-binding protein 1 OS=Homo sapiens OX=9606 GN=PTBP1 PE=1 SV=1	1	21	21	18	17	14	17	16	16	16	18	16	16	16	15	16	16	15	16	15	14	15	14	13	16	17	14	15	15	15	14	14	13	13	14	15	14	15	10	9	9	11
P26639	P26639	7	7	7	Threonine--tRNA ligase, cytoplasmic	TARS	sp|P26639|SYTC_HUMAN Threonine--tRNA ligase 1, cytoplasmic OS=Homo sapiens OX=9606 GN=TARS1 PE=1 SV=3	1	7	7	7	1	1	3	1	1	2	2	2	2	2	1	1	1	0	1	1	1	2	2	2	2	3	2	1	4	3	1	2	1	2	2	3	4	7	2	3	0	1
P26640	P26640	4	4	3	Valine--tRNA ligase	VARS	sp|P26640|SYVC_HUMAN Valine--tRNA ligase OS=Homo sapiens OX=9606 GN=VARS1 PE=1 SV=4	1	4	4	3	1	2	2	2	2	1	2	1	1	1	1	1	2	1	2	1	2	2	2	2	2	2	1	1	0	0	1	0	1	2	2	2	1	0	1	1	2	1
P26641	P26641	15	15	15	Elongation factor 1-gamma	EEF1G	sp|P26641|EF1G_HUMAN Elongation factor 1-gamma OS=Homo sapiens OX=9606 GN=EEF1G PE=1 SV=3	1	15	15	15	10	10	12	12	12	12	12	13	13	12	11	11	11	10	12	12	12	12	12	12	11	13	12	12	13	12	11	10	14	14	12	13	7	10	4	4	4	4
P26651	P26651	1	1	1	Tristetraprolin	ZFP36	sp|P26651|TTP_HUMAN mRNA decay activator protein ZFP36 OS=Homo sapiens OX=9606 GN=ZFP36 PE=1 SV=1	1	1	1	1	0	0	0	0	0	0	0	0	0	0	0	0	0	0	0	0	1	1	1	1	1	1	1	0	0	1	0	0	0	0	1	0	0	0	0	0	0	0
P27105	P27105	6	6	6	Erythrocyte band 7 integral membrane protein	STOM	sp|P27105|STOM_HUMAN Stomatin OS=Homo sapiens OX=9606 GN=STOM PE=1 SV=3	1	6	6	6	2	2	2	1	2	2	1	1	1	1	1	2	0	0	1	2	2	2	1	2	5	6	2	3	5	5	0	0	3	2	2	2	1	2	1	1	1	1
P27348	P27348	5	3	3	14-3-3 protein theta	YWHAQ	sp|P27348|1433T_HUMAN 14-3-3 protein theta OS=Homo sapiens OX=9606 GN=YWHAQ PE=1 SV=1	1	5	3	3	3	3	3	3	3	4	4	3	3	2	3	3	2	2	3	2	2	4	4	3	3	3	3	3	4	3	1	2	2	3	3	2	4	4	3	2	2	3
P27448	P27448	5	4	4	MAP/microtubule affinity-regulating kinase 3	MARK3	sp|P27448|MARK3_HUMAN MAP/microtubule affinity-regulating kinase 3 OS=Homo sapiens OX=9606 GN=MARK3 PE=1 SV=5	1	5	4	4	1	1	1	1	1	0	0	2	2	2	1	0	0	0	2	2	0	0	2	1	1	2	0	0	1	0	1	1	0	2	1	1	0	1	1	1	0	0
P27635;Q96L21	P27635	15;7	15;7	15;7	60S ribosomal protein L10	RPL10	sp|P27635|RL10_HUMAN 60S ribosomal protein L10 OS=Homo sapiens OX=9606 GN=RPL10 PE=1 SV=4	2	15	15	15	7	9	8	9	10	9	9	10	10	10	10	9	10	10	8	7	9	10	8	9	9	10	9	8	6	7	5	8	9	10	9	8	5	5	8	8	9	8
P27694	P27694	12	12	12	Replication protein A 70 kDa DNA-binding subunit;Replication protein A 70 kDa DNA-binding subunit, N-terminally processed	RPA1	sp|P27694|RFA1_HUMAN Replication protein A 70 kDa DNA-binding subunit OS=Homo sapiens OX=9606 GN=RPA1 PE=1 SV=2	1	12	12	12	7	7	7	9	5	4	9	6	7	7	8	7	8	9	8	8	4	3	6	3	5	5	6	6	6	7	6	4	5	5	7	7	7	7	0	3	2	2
P27695	P27695	15	15	15	DNA-(apurinic or apyrimidinic site) lyase;DNA-(apurinic or apyrimidinic site) lyase, mitochondrial	APEX1	sp|P27695|APEX1_HUMAN DNA-(apurinic or apyrimidinic site) endonuclease OS=Homo sapiens OX=9606 GN=APEX1 PE=1 SV=2	1	15	15	15	14	12	13	12	14	14	12	13	12	12	12	12	12	12	13	11	13	11	12	13	14	13	13	13	13	12	10	9	11	12	11	10	11	11	8	9	9	10
P27708	P27708	16	16	16	CAD protein;Glutamine-dependent carbamoyl-phosphate synthase;Aspartate carbamoyltransferase;Dihydroorotase	CAD	sp|P27708|PYR1_HUMAN CAD protein OS=Homo sapiens OX=9606 GN=CAD PE=1 SV=3	1	16	16	16	7	6	6	10	9	7	7	7	7	8	9	9	6	8	8	8	8	8	11	11	8	8	10	9	8	8	6	5	9	8	8	8	8	8	3	2	5	5
P27816	P27816	29	29	28	Microtubule-associated protein 4	MAP4	sp|P27816|MAP4_HUMAN Microtubule-associated protein 4 OS=Homo sapiens OX=9606 GN=MAP4 PE=1 SV=3	1	29	29	28	22	19	22	24	22	22	21	21	22	20	23	22	21	20	20	19	22	22	19	20	24	23	20	22	21	21	12	17	20	21	21	21	15	15	11	10	16	16
P28288	P28288	10	10	10	ATP-binding cassette sub-family D member 3	ABCD3	sp|P28288|ABCD3_HUMAN ATP-binding cassette sub-family D member 3 OS=Homo sapiens OX=9606 GN=ABCD3 PE=1 SV=1	1	10	10	10	1	2	2	4	4	3	3	4	3	3	4	2	0	1	2	2	1	4	2	2	5	5	1	2	4	3	3	2	2	3	3	2	4	6	1	1	3	3
P28289	P28289	10	9	9	Tropomodulin-1	TMOD1	sp|P28289|TMOD1_HUMAN Tropomodulin-1 OS=Homo sapiens OX=9606 GN=TMOD1 PE=1 SV=1	1	10	9	9	2	4	5	6	6	5	5	5	5	5	7	5	5	5	5	5	8	6	7	8	8	8	9	6	9	8	5	6	6	6	5	7	7	7	3	5	3	3
P28290	P28290	30	30	28	Sperm-specific antigen 2	SSFA2	sp|P28290|ITPI2_HUMAN Protein ITPRID2 OS=Homo sapiens OX=9606 GN=ITPRID2 PE=1 SV=3	1	30	30	28	16	15	16	16	14	15	16	13	14	14	13	12	12	13	18	15	15	14	19	19	21	18	16	17	19	18	15	18	19	20	20	22	14	17	10	10	9	9
P28331	P28331	5	5	5	NADH-ubiquinone oxidoreductase 75 kDa subunit, mitochondrial	NDUFS1	sp|P28331|NDUS1_HUMAN NADH-ubiquinone oxidoreductase 75 kDa subunit, mitochondrial OS=Homo sapiens OX=9606 GN=NDUFS1 PE=1 SV=3	1	5	5	5	0	1	1	0	1	0	1	1	1	1	1	1	1	1	4	3	1	0	1	0	1	0	1	1	0	1	0	0	0	0	0	0	2	1	0	0	2	2
P28347	P28347	1	1	1	Transcriptional enhancer factor TEF-1	TEAD1	sp|P28347|TEAD1_HUMAN Transcriptional enhancer factor TEF-1 OS=Homo sapiens OX=9606 GN=TEAD1 PE=1 SV=2	1	1	1	1	0	1	0	0	1	1	0	0	0	0	0	0	0	0	1	1	0	1	1	1	1	1	0	1	1	0	1	0	1	0	0	0	0	0	0	0	1	0
P28370	P28370	42	30	30	Probable global transcription activator SNF2L1	SMARCA1	sp|P28370|SMCA1_HUMAN Probable global transcription activator SNF2L1 OS=Homo sapiens OX=9606 GN=SMARCA1 PE=1 SV=2	1	42	30	30	32	22	33	35	27	26	32	33	29	27	32	32	26	29	25	22	28	29	27	29	37	36	25	26	26	28	15	17	25	28	29	26	19	21	9	6	14	13
P28482	P28482	1	1	1	Mitogen-activated protein kinase 1	MAPK1	sp|P28482|MK01_HUMAN Mitogen-activated protein kinase 1 OS=Homo sapiens OX=9606 GN=MAPK1 PE=1 SV=3	1	1	1	1	1	1	1	1	1	1	0	1	0	0	0	0	1	0	1	0	1	1	1	1	1	1	0	1	1	1	0	0	0	0	1	1	1	1	1	1	1	1
P28702	P28702	1	1	1	Retinoic acid receptor RXR-beta	RXRB	sp|P28702|RXRB_HUMAN Retinoic acid receptor RXR-beta OS=Homo sapiens OX=9606 GN=RXRB PE=1 SV=2	1	1	1	1	1	0	1	1	1	1	0	0	1	1	1	1	1	1	0	0	1	1	1	1	1	1	1	1	1	1	0	0	1	1	1	1	0	0	0	0	0	0
P28799	P28799	3	3	3	Granulins;Acrogranin;Paragranulin;Granulin-1;Granulin-2;Granulin-3;Granulin-4;Granulin-5;Granulin-6;Granulin-7	GRN	sp|P28799|GRN_HUMAN Progranulin OS=Homo sapiens OX=9606 GN=GRN PE=1 SV=2	1	3	3	3	1	1	2	1	1	1	0	1	1	2	0	0	2	1	1	1	1	1	1	1	1	1	1	0	0	0	1	0	1	2	1	1	1	1	0	1	1	1
P29083	P29083	3	3	3	General transcription factor IIE subunit 1	GTF2E1	sp|P29083|T2EA_HUMAN General transcription factor IIE subunit 1 OS=Homo sapiens OX=9606 GN=GTF2E1 PE=1 SV=2	1	3	3	3	2	2	2	2	2	2	2	2	2	1	1	1	1	1	2	2	2	1	2	2	2	2	2	2	2	2	1	1	2	2	2	2	2	3	0	0	0	0
P29084	P29084	4	4	4	Transcription initiation factor IIE subunit beta	GTF2E2	sp|P29084|T2EB_HUMAN Transcription initiation factor IIE subunit beta OS=Homo sapiens OX=9606 GN=GTF2E2 PE=1 SV=1	1	4	4	4	1	1	1	2	2	2	2	2	1	2	1	1	1	0	1	1	1	1	1	1	2	2	1	1	0	0	1	0	0	0	0	0	1	1	0	0	1	0
P29317;Q15375;P54753;P54762;P54764;Q9UF33	P29317	13;1;1;1;1;1	13;1;1;1;1;1	12;0;0;0;0;0	Ephrin type-A receptor 2	EPHA2	sp|P29317|EPHA2_HUMAN Ephrin type-A receptor 2 OS=Homo sapiens OX=9606 GN=EPHA2 PE=1 SV=2	6	13	13	12	2	5	5	6	6	4	5	5	4	3	3	4	5	3	4	6	7	7	9	7	10	11	9	10	8	9	4	6	6	6	7	8	6	5	4	4	4	4
P29350	P29350	2	2	2	Tyrosine-protein phosphatase non-receptor type 6	PTPN6	sp|P29350|PTN6_HUMAN Tyrosine-protein phosphatase non-receptor type 6 OS=Homo sapiens OX=9606 GN=PTPN6 PE=1 SV=1	1	2	2	2	0	0	1	1	1	1	1	2	1	1	0	0	2	2	0	0	0	1	1	1	1	0	0	0	1	1	1	1	2	1	2	2	1	2	1	0	0	1
P29372	P29372	8	8	8	DNA-3-methyladenine glycosylase	MPG	sp|P29372|3MG_HUMAN DNA-3-methyladenine glycosylase OS=Homo sapiens OX=9606 GN=MPG PE=1 SV=3	1	8	8	8	4	5	7	5	4	4	6	5	5	5	5	5	6	6	5	5	2	2	3	2	6	5	4	4	4	7	2	2	4	2	4	5	2	3	4	4	2	3
P29401	P29401	2	2	2	Transketolase	TKT	sp|P29401|TKT_HUMAN Transketolase OS=Homo sapiens OX=9606 GN=TKT PE=1 SV=3	1	2	2	2	1	0	1	1	1	1	1	1	2	2	1	1	1	1	2	2	1	1	1	1	1	1	1	1	1	1	1	1	1	1	1	1	0	0	0	0	0	0
P29558;Q6XE24	P29558	3;1	1;1	1;1	RNA-binding motif, single-stranded-interacting protein 1	RBMS1	sp|P29558|RBMS1_HUMAN RNA-binding motif, single-stranded-interacting protein 1 OS=Homo sapiens OX=9606 GN=RBMS1 PE=1 SV=3	2	3	1	1	3	2	3	3	1	3	2	3	2	2	2	2	3	3	2	2	2	2	2	2	3	3	2	2	2	2	0	1	1	1	2	3	3	2	0	0	3	3
P29692	P29692	10	10	10	Elongation factor 1-delta	EEF1D	sp|P29692|EF1D_HUMAN Elongation factor 1-delta OS=Homo sapiens OX=9606 GN=EEF1D PE=1 SV=5	1	10	10	10	8	7	9	8	10	9	10	9	8	8	8	8	8	7	6	8	9	9	8	8	7	7	8	9	8	8	8	7	9	9	8	9	5	5	8	7	5	4
P29728	P29728	2	2	2	2-5-oligoadenylate synthase 2	OAS2	sp|P29728|OAS2_HUMAN 2-5-oligoadenylate synthase 2 OS=Homo sapiens OX=9606 GN=OAS2 PE=1 SV=3	1	2	2	2	1	0	0	0	0	0	0	0	0	0	0	0	0	0	0	0	1	1	1	1	1	1	1	0	2	2	0	0	0	0	0	0	0	0	0	0	0	0
P29992	P29992	2	1	1	Guanine nucleotide-binding protein subunit alpha-11	GNA11	sp|P29992|GNA11_HUMAN Guanine nucleotide-binding protein subunit alpha-11 OS=Homo sapiens OX=9606 GN=GNA11 PE=1 SV=2	1	2	1	1	1	1	0	0	0	0	0	0	1	0	0	0	0	0	0	1	0	0	0	0	1	1	1	1	1	0	1	1	0	0	0	0	1	2	0	0	1	1
P30041	P30041	2	2	2	Peroxiredoxin-6	PRDX6	sp|P30041|PRDX6_HUMAN Peroxiredoxin-6 OS=Homo sapiens OX=9606 GN=PRDX6 PE=1 SV=3	1	2	2	2	0	1	1	0	1	1	0	1	1	1	0	1	0	0	1	0	2	2	2	2	2	1	1	2	1	1	1	1	1	1	1	2	1	1	1	1	1	2
P30050	P30050	12	12	12	60S ribosomal protein L12	RPL12	sp|P30050|RL12_HUMAN 60S ribosomal protein L12 OS=Homo sapiens OX=9606 GN=RPL12 PE=1 SV=1	1	12	12	12	7	8	8	7	10	10	9	9	10	10	9	9	9	10	9	10	8	9	8	8	9	10	9	9	9	9	8	9	9	8	8	8	10	10	10	10	9	9
P30084	P30084	4	4	4	Enoyl-CoA hydratase, mitochondrial	ECHS1	sp|P30084|ECHM_HUMAN Enoyl-CoA hydratase, mitochondrial OS=Homo sapiens OX=9606 GN=ECHS1 PE=1 SV=4	1	4	4	4	0	0	0	0	0	0	0	0	0	0	0	0	0	0	0	0	0	0	0	0	0	0	0	0	0	0	0	0	0	0	0	0	4	4	1	1	0	0
P30153;P30154	P30153	6;1	6;1	6;1	Serine/threonine-protein phosphatase 2A 65 kDa regulatory subunit A alpha isoform	PPP2R1A	sp|P30153|2AAA_HUMAN Serine/threonine-protein phosphatase 2A 65 kDa regulatory subunit A alpha isoform OS=Homo sapiens OX=9606 GN=PPP2R1A PE=1 SV=4	2	6	6	6	1	0	1	0	1	1	1	1	1	2	0	0	0	0	3	3	2	2	2	2	2	2	1	1	2	1	3	1	1	1	1	2	2	2	2	0	0	0
P30260	P30260	6	6	6	Cell division cycle protein 27 homolog	CDC27	sp|P30260|CDC27_HUMAN Cell division cycle protein 27 homolog OS=Homo sapiens OX=9606 GN=CDC27 PE=1 SV=2	1	6	6	6	2	2	2	3	4	4	2	2	3	3	2	2	1	1	4	2	3	3	4	4	5	5	2	2	3	2	2	0	3	4	2	2	1	3	0	0	0	0
P30405	P30405	2	2	2	Peptidyl-prolyl cis-trans isomerase F, mitochondrial	PPIF	sp|P30405|PPIF_HUMAN Peptidyl-prolyl cis-trans isomerase F, mitochondrial OS=Homo sapiens OX=9606 GN=PPIF PE=1 SV=1	1	2	2	2	0	0	0	0	0	0	0	0	0	0	0	0	0	0	0	0	0	0	0	0	0	0	0	0	0	0	1	1	0	0	0	0	1	2	1	1	0	0
P30419	P30419	7	7	7	Glycylpeptide N-tetradecanoyltransferase 1	NMT1	sp|P30419|NMT1_HUMAN Glycylpeptide N-tetradecanoyltransferase 1 OS=Homo sapiens OX=9606 GN=NMT1 PE=1 SV=2	1	7	7	7	2	4	5	6	4	5	5	6	5	6	4	4	4	4	5	5	3	5	4	4	5	6	4	5	7	4	4	4	3	5	4	5	6	5	4	4	3	3
P30530	P30530	4	4	4	Tyrosine-protein kinase receptor UFO	AXL	sp|P30530|UFO_HUMAN Tyrosine-protein kinase receptor UFO OS=Homo sapiens OX=9606 GN=AXL PE=1 SV=4	1	4	4	4	0	1	0	0	0	0	0	0	0	0	0	0	0	0	1	0	0	0	0	0	0	0	0	0	0	1	1	0	1	1	0	0	0	1	1	1	0	0
P30837	P30837	7	7	7	Aldehyde dehydrogenase X, mitochondrial	ALDH1B1	sp|P30837|AL1B1_HUMAN Aldehyde dehydrogenase X, mitochondrial OS=Homo sapiens OX=9606 GN=ALDH1B1 PE=1 SV=3	1	7	7	7	1	3	3	3	1	3	4	4	3	3	4	4	3	3	4	4	2	2	2	2	5	4	3	3	3	3	1	1	1	3	3	2	2	2	2	1	0	0
P30838	P30838	7	7	6	Aldehyde dehydrogenase, dimeric NADP-preferring	ALDH3A1	sp|P30838|AL3A1_HUMAN Aldehyde dehydrogenase, dimeric NADP-preferring OS=Homo sapiens OX=9606 GN=ALDH3A1 PE=1 SV=3	1	7	7	6	0	1	4	1	0	0	3	1	2	3	1	1	1	2	4	6	2	2	4	3	2	1	3	2	1	2	3	2	4	4	3	3	3	3	1	1	1	1
P30876	P30876	45	45	45	DNA-directed RNA polymerase II subunit RPB2	POLR2B	sp|P30876|RPB2_HUMAN DNA-directed RNA polymerase II subunit RPB2 OS=Homo sapiens OX=9606 GN=POLR2B PE=1 SV=1	1	45	45	45	29	29	38	41	41	40	42	42	7	12	5	8	7	8	10	6	32	36	33	34	42	42	33	32	9	9	5	9	9	11	8	5	25	25	17	15	22	23
P31153	P31153	2	2	2	S-adenosylmethionine synthase isoform type-2	MAT2A	sp|P31153|METK2_HUMAN S-adenosylmethionine synthase isoform type-2 OS=Homo sapiens OX=9606 GN=MAT2A PE=1 SV=1	1	2	2	2	2	1	1	2	1	0	2	2	0	0	1	1	0	0	1	1	2	1	1	1	2	1	2	1	2	2	1	2	2	2	2	2	0	1	1	1	1	0
P31431	P31431	5	5	5	Syndecan-4	SDC4	sp|P31431|SDC4_HUMAN Syndecan-4 OS=Homo sapiens OX=9606 GN=SDC4 PE=1 SV=2	1	5	5	5	0	1	0	0	0	0	0	0	0	0	0	0	0	0	0	0	2	3	3	3	3	3	1	2	2	2	1	1	2	2	2	2	1	1	3	3	3	3
P31689	P31689	14	14	14	DnaJ homolog subfamily A member 1	DNAJA1	sp|P31689|DNJA1_HUMAN DnaJ homolog subfamily A member 1 OS=Homo sapiens OX=9606 GN=DNAJA1 PE=1 SV=2	1	14	14	14	9	9	10	11	11	11	10	10	11	12	13	12	10	12	10	11	12	11	11	12	13	13	12	12	13	12	9	9	11	12	11	11	10	12	8	6	8	9
P31939	P31939	5	5	4	Bifunctional purine biosynthesis protein PURH;Phosphoribosylaminoimidazolecarboxamide formyltransferase;IMP cyclohydrolase	ATIC	sp|P31939|PUR9_HUMAN Bifunctional purine biosynthesis protein ATIC OS=Homo sapiens OX=9606 GN=ATIC PE=1 SV=3	1	5	5	4	0	0	1	1	0	0	0	1	1	2	1	1	1	1	2	2	2	2	3	2	2	3	2	2	3	3	0	0	1	1	1	1	3	4	1	2	1	0
P31942	P31942	7	7	7	Heterogeneous nuclear ribonucleoprotein H3	HNRNPH3	sp|P31942|HNRH3_HUMAN Heterogeneous nuclear ribonucleoprotein H3 OS=Homo sapiens OX=9606 GN=HNRNPH3 PE=1 SV=2	1	7	7	7	5	5	6	6	5	6	7	7	7	6	7	7	6	6	6	6	7	7	6	5	7	7	5	5	5	5	5	6	5	5	5	5	5	5	5	5	5	3
P31943	P31943	18	18	11	Heterogeneous nuclear ribonucleoprotein H;Heterogeneous nuclear ribonucleoprotein H, N-terminally processed	HNRNPH1	sp|P31943|HNRH1_HUMAN Heterogeneous nuclear ribonucleoprotein H OS=Homo sapiens OX=9606 GN=HNRNPH1 PE=1 SV=4	1	18	18	11	12	10	11	13	13	12	13	13	13	14	14	13	10	12	12	13	11	11	11	11	12	12	12	11	10	10	10	9	11	13	11	11	11	10	9	8	8	8
P31946	P31946	6	3	3	14-3-3 protein beta/alpha;14-3-3 protein beta/alpha, N-terminally processed	YWHAB	sp|P31946|1433B_HUMAN 14-3-3 protein beta/alpha OS=Homo sapiens OX=9606 GN=YWHAB PE=1 SV=3	1	6	3	3	2	2	3	3	3	4	5	3	4	2	3	4	2	3	2	2	4	5	4	4	2	2	3	4	4	3	2	1	3	4	4	5	2	3	1	1	3	2
P31948	P31948	5	5	3	Stress-induced-phosphoprotein 1	STIP1	sp|P31948|STIP1_HUMAN Stress-induced-phosphoprotein 1 OS=Homo sapiens OX=9606 GN=STIP1 PE=1 SV=1	1	5	5	3	1	1	2	2	2	2	2	2	1	2	1	2	2	2	0	0	2	2	2	2	1	2	2	2	2	3	1	1	3	3	3	2	3	2	2	1	1	1
P32322	P32322	5	4	4	Pyrroline-5-carboxylate reductase 1, mitochondrial	PYCR1	sp|P32322|P5CR1_HUMAN Pyrroline-5-carboxylate reductase 1, mitochondrial OS=Homo sapiens OX=9606 GN=PYCR1 PE=1 SV=2	1	5	4	4	3	2	3	3	2	2	3	3	3	3	2	3	2	2	3	2	2	2	2	1	3	2	2	2	3	3	1	1	1	2	1	2	1	1	0	0	0	0
P32780	P32780	2	2	2	General transcription factor IIH subunit 1	GTF2H1	sp|P32780|TF2H1_HUMAN General transcription factor IIH subunit 1 OS=Homo sapiens OX=9606 GN=GTF2H1 PE=1 SV=1	1	2	2	2	0	0	0	1	0	0	1	1	1	1	0	1	0	0	0	0	0	0	0	1	2	2	0	0	0	1	0	0	0	0	0	1	0	0	0	0	0	0
P32969	P32969	13	13	13	60S ribosomal protein L9	RPL9	sp|P32969|RL9_HUMAN 60S ribosomal protein L9 OS=Homo sapiens OX=9606 GN=RPL9 PE=1 SV=1	1	13	13	13	10	9	11	12	11	11	12	12	12	11	11	12	10	10	11	10	11	11	10	11	12	12	10	11	10	10	9	10	9	10	11	9	11	12	10	10	8	7
P33176;O60282	P33176	10;4	10;4	6;0	Kinesin-1 heavy chain	KIF5B	sp|P33176|KINH_HUMAN Kinesin-1 heavy chain OS=Homo sapiens OX=9606 GN=KIF5B PE=1 SV=1	2	10	10	6	4	4	6	8	4	4	4	5	4	6	6	4	2	2	4	5	4	5	5	7	7	7	7	6	5	6	4	3	6	6	5	4	3	3	1	1	4	4
P33527	P33527	11	11	11	Multidrug resistance-associated protein 1	ABCC1	sp|P33527|MRP1_HUMAN Multidrug resistance-associated protein 1 OS=Homo sapiens OX=9606 GN=ABCC1 PE=1 SV=3	1	11	11	11	4	2	5	6	5	4	3	2	5	6	5	3	4	4	8	7	2	5	3	3	8	8	4	4	6	3	3	1	3	4	3	4	4	4	1	1	2	1
P33991	P33991	1	1	1	DNA replication licensing factor MCM4	MCM4	sp|P33991|MCM4_HUMAN DNA replication licensing factor MCM4 OS=Homo sapiens OX=9606 GN=MCM4 PE=1 SV=5	1	1	1	1	0	1	0	0	0	0	0	0	1	1	0	0	0	0	1	1	0	0	0	0	0	0	0	0	0	0	0	0	0	0	0	0	1	0	0	0	0	0
P33992	P33992	2	2	2	DNA replication licensing factor MCM5	MCM5	sp|P33992|MCM5_HUMAN DNA replication licensing factor MCM5 OS=Homo sapiens OX=9606 GN=MCM5 PE=1 SV=5	1	2	2	2	1	0	1	1	2	1	2	2	1	2	1	2	1	1	1	1	1	1	1	1	2	1	1	2	2	2	1	1	1	1	0	1	1	1	1	1	1	1
P33993	P33993	5	5	5	DNA replication licensing factor MCM7	MCM7	sp|P33993|MCM7_HUMAN DNA replication licensing factor MCM7 OS=Homo sapiens OX=9606 GN=MCM7 PE=1 SV=4	1	5	5	5	0	1	0	1	1	2	0	1	2	2	1	2	2	2	1	1	1	3	1	3	1	1	2	1	1	3	1	1	2	2	2	2	0	0	0	0	0	0
P34896	P34896	2	2	2	Serine hydroxymethyltransferase, cytosolic	SHMT1	sp|P34896|GLYC_HUMAN Serine hydroxymethyltransferase, cytosolic OS=Homo sapiens OX=9606 GN=SHMT1 PE=1 SV=1	1	2	2	2	0	0	0	1	0	0	0	1	2	2	0	1	1	1	0	0	0	0	1	0	0	0	0	0	0	0	1	0	0	0	0	1	0	0	0	0	0	0
P34897	P34897	11	11	11	Serine hydroxymethyltransferase, mitochondrial	SHMT2	sp|P34897|GLYM_HUMAN Serine hydroxymethyltransferase, mitochondrial OS=Homo sapiens OX=9606 GN=SHMT2 PE=1 SV=3	1	11	11	11	8	2	7	6	6	5	7	7	6	6	5	4	4	6	3	6	6	5	5	5	5	5	4	3	3	3	3	5	5	4	6	6	6	4	4	3	2	3
P35030	P35030	1	1	1	Trypsin-3	PRSS3	sp|P35030|TRY3_HUMAN Trypsin-3 OS=Homo sapiens OX=9606 GN=PRSS3 PE=1 SV=2	1	1	1	1	0	0	0	0	0	0	0	0	0	0	1	1	1	1	0	0	1	1	1	1	1	0	0	1	0	0	0	0	0	0	0	0	0	0	0	0	0	0
P35052	P35052	9	9	9	Glypican-1;Secreted glypican-1	GPC1	sp|P35052|GPC1_HUMAN Glypican-1 OS=Homo sapiens OX=9606 GN=GPC1 PE=1 SV=2	1	9	9	9	4	3	3	4	5	5	3	2	5	6	5	4	4	5	4	5	2	3	4	4	5	5	2	3	3	4	6	3	3	3	4	3	2	4	6	6	3	5
P35221;Q9UI47	P35221	23;1	23;1	20;1	Catenin alpha-1	CTNNA1	sp|P35221|CTNA1_HUMAN Catenin alpha-1 OS=Homo sapiens OX=9606 GN=CTNNA1 PE=1 SV=1	2	23	23	20	9	5	8	9	7	9	8	9	9	8	5	5	8	6	11	9	9	8	9	10	14	13	10	7	10	11	6	7	9	9	8	10	8	12	3	3	3	4
P35222	P35222	8	8	8	Catenin beta-1	CTNNB1	sp|P35222|CTNB1_HUMAN Catenin beta-1 OS=Homo sapiens OX=9606 GN=CTNNB1 PE=1 SV=1	1	8	8	8	5	3	5	5	5	5	4	5	6	4	3	3	5	4	5	2	5	5	6	6	8	5	4	4	6	6	5	5	4	5	6	5	5	6	4	5	3	4
P35227;P35226	P35227;P35226	2;1	2;1	2;1	Polycomb group RING finger protein 2;Polycomb complex protein BMI-1	PCGF2;BMI1	sp|P35227|PCGF2_HUMAN Polycomb group RING finger protein 2 OS=Homo sapiens OX=9606 GN=PCGF2 PE=1 SV=1;sp|P35226|BMI1_HUMAN Polycomb complex protein BMI-1 OS=Homo sapiens OX=9606 GN=BMI1 PE=1 SV=2	2	2	2	2	1	0	1	1	1	1	1	1	1	1	1	1	1	1	0	0	1	2	2	2	1	1	2	2	2	1	0	0	1	2	2	1	0	0	0	0	0	0
P35232	P35232	15	15	15	Prohibitin	PHB	sp|P35232|PHB_HUMAN Prohibitin OS=Homo sapiens OX=9606 GN=PHB PE=1 SV=1	1	15	15	15	9	8	9	10	12	11	12	11	10	9	10	9	9	9	9	10	10	10	9	8	10	10	9	10	10	10	8	9	7	9	10	10	4	8	7	7	8	7
P35240	P35240	3	3	3	Merlin	NF2	sp|P35240|MERL_HUMAN Merlin OS=Homo sapiens OX=9606 GN=NF2 PE=1 SV=1	1	3	3	3	0	0	1	1	1	1	2	1	1	1	2	2	1	1	0	0	0	1	2	2	2	2	3	2	2	3	2	2	1	1	0	1	0	0	0	0	0	0
P35241	P35241	45	30	30	Radixin	RDX	sp|P35241|RADI_HUMAN Radixin OS=Homo sapiens OX=9606 GN=RDX PE=1 SV=1	1	45	30	30	31	30	38	39	36	39	40	40	36	35	39	40	37	39	30	26	35	35	35	32	34	36	35	34	34	34	23	27	33	34	38	32	23	23	13	13	16	18
P35244	P35244	4	4	4	Replication protein A 14 kDa subunit	RPA3	sp|P35244|RFA3_HUMAN Replication protein A 14 kDa subunit OS=Homo sapiens OX=9606 GN=RPA3 PE=1 SV=1	1	4	4	4	1	1	1	1	1	1	2	1	2	3	2	2	2	1	1	2	0	0	0	0	2	2	0	1	1	1	1	0	1	0	1	1	1	0	0	0	0	0
P35249	P35249	8	8	8	Replication factor C subunit 4	RFC4	sp|P35249|RFC4_HUMAN Replication factor C subunit 4 OS=Homo sapiens OX=9606 GN=RFC4 PE=1 SV=2	1	8	8	8	5	2	5	5	4	5	5	5	4	4	4	7	5	5	2	4	4	4	5	5	4	4	4	5	6	4	1	3	3	4	4	4	3	3	0	2	1	2
P35250	P35250	5	5	5	Replication factor C subunit 2	RFC2	sp|P35250|RFC2_HUMAN Replication factor C subunit 2 OS=Homo sapiens OX=9606 GN=RFC2 PE=1 SV=3	1	5	5	5	4	3	2	2	4	4	2	2	3	4	2	1	1	2	4	4	3	3	3	3	2	2	2	2	3	2	2	1	4	2	1	3	2	3	0	0	2	2
P35251	P35251	16	16	16	Replication factor C subunit 1	RFC1	sp|P35251|RFC1_HUMAN Replication factor C subunit 1 OS=Homo sapiens OX=9606 GN=RFC1 PE=1 SV=4	1	16	16	16	13	8	10	10	10	10	10	10	9	10	11	9	7	8	8	8	11	10	10	12	10	8	8	10	10	12	6	6	8	9	8	10	5	7	4	2	3	3
P35268	P35268	8	8	8	60S ribosomal protein L22	RPL22	sp|P35268|RL22_HUMAN 60S ribosomal protein L22 OS=Homo sapiens OX=9606 GN=RPL22 PE=1 SV=2	1	8	8	8	6	5	7	7	6	6	6	6	7	7	6	7	7	7	4	6	7	7	7	7	7	7	7	7	7	8	5	5	6	6	6	6	5	6	4	4	4	3
P35269	P35269	15	15	15	General transcription factor IIF subunit 1	GTF2F1	sp|P35269|T2FA_HUMAN General transcription factor IIF subunit 1 OS=Homo sapiens OX=9606 GN=GTF2F1 PE=1 SV=2	1	15	15	15	8	8	12	12	9	9	12	12	5	5	6	5	6	4	7	5	8	8	9	8	11	12	7	6	7	7	4	3	5	5	5	6	7	7	5	6	9	8
P35527;CON__P35527	P35527;CON__P35527	25;24	25;24	25;24	Keratin, type I cytoskeletal 9	KRT9	sp|P35527|K1C9_HUMAN Keratin, type I cytoskeletal 9 OS=Homo sapiens OX=9606 GN=KRT9 PE=1 SV=3;	2	25	25	25	16	14	18	18	18	18	13	13	19	20	17	15	15	16	18	18	16	19	14	17	17	19	17	16	13	13	10	9	13	16	18	19	9	12	5	4	10	9
P35568	P35568	2	2	2	Insulin receptor substrate 1	IRS1	sp|P35568|IRS1_HUMAN Insulin receptor substrate 1 OS=Homo sapiens OX=9606 GN=IRS1 PE=1 SV=1	1	2	2	2	1	0	0	0	1	1	1	1	0	0	0	0	0	0	0	1	0	0	0	0	1	0	0	0	0	0	0	0	0	1	0	0	0	0	0	0	0	0
P35579;REV__Q9UKV3	P35579	325;1	325;1	280;1	Myosin-9	MYH9	sp|P35579|MYH9_HUMAN Myosin-9 OS=Homo sapiens OX=9606 GN=MYH9 PE=1 SV=4	2	325	325	280	222	220	246	253	264	267	271	271	266	265	281	280	271	272	237	231	242	247	246	250	269	265	263	265	266	268	227	234	246	246	248	247	248	248	224	219	221	222
P35580;P13533;P13535	P35580	242;2;2	211;0;0	194;0;0	Myosin-10	MYH10	sp|P35580|MYH10_HUMAN Myosin-10 OS=Homo sapiens OX=9606 GN=MYH10 PE=1 SV=3	3	242	211	194	150	151	181	180	181	185	187	186	182	178	193	191	185	187	164	156	169	166	175	177	193	190	173	172	171	175	136	148	160	171	173	169	155	160	132	134	122	126
P35606	P35606	11	11	10	Coatomer subunit beta	COPB2	sp|P35606|COPB2_HUMAN Coatomer subunit beta OS=Homo sapiens OX=9606 GN=COPB2 PE=1 SV=2	1	11	11	10	6	4	8	8	6	5	5	9	5	5	8	6	5	7	6	4	5	7	5	5	9	9	5	5	7	8	3	4	4	8	9	7	4	3	4	5	3	3
P35611	P35611	11	11	10	Alpha-adducin	ADD1	sp|P35611|ADDA_HUMAN Alpha-adducin OS=Homo sapiens OX=9606 GN=ADD1 PE=1 SV=2	1	11	11	10	7	5	6	8	8	8	7	8	8	7	6	7	8	8	9	7	7	8	6	7	7	8	8	8	5	8	6	3	8	9	8	8	4	4	0	1	1	1
P35612	P35612	3	2	2	Beta-adducin	ADD2	sp|P35612|ADDB_HUMAN Beta-adducin OS=Homo sapiens OX=9606 GN=ADD2 PE=1 SV=3	1	3	2	2	1	1	3	3	2	3	3	3	3	3	1	3	3	3	2	2	2	2	2	1	3	3	3	3	2	3	1	2	2	3	3	2	0	0	0	0	1	1
P35637	P35637	9	7	7	RNA-binding protein FUS	FUS	sp|P35637|FUS_HUMAN RNA-binding protein FUS OS=Homo sapiens OX=9606 GN=FUS PE=1 SV=1	1	9	7	7	7	6	8	8	8	8	9	9	8	9	9	9	9	9	8	7	7	7	8	7	9	8	8	7	7	7	4	4	5	7	5	6	5	5	3	3	2	3
P35658	P35658	13	13	13	Nuclear pore complex protein Nup214	NUP214	sp|P35658|NU214_HUMAN Nuclear pore complex protein Nup214 OS=Homo sapiens OX=9606 GN=NUP214 PE=1 SV=2	1	13	13	13	10	6	10	12	10	11	9	9	6	6	4	6	5	6	5	5	7	8	8	8	9	10	8	8	7	6	3	1	6	6	7	7	3	1	3	2	4	5
P35659	P35659	11	11	11	Protein DEK	DEK	sp|P35659|DEK_HUMAN Protein DEK OS=Homo sapiens OX=9606 GN=DEK PE=1 SV=1	1	11	11	11	9	7	9	9	8	9	10	10	8	8	7	9	10	9	8	7	9	8	8	9	10	9	7	10	9	9	6	6	8	9	8	8	6	7	7	6	5	5
P35749	P35749	41	5	5	Myosin-11	MYH11	sp|P35749|MYH11_HUMAN Myosin-11 OS=Homo sapiens OX=9606 GN=MYH11 PE=1 SV=3	1	41	5	5	28	29	30	28	31	32	31	30	29	28	30	30	29	29	24	25	29	30	31	32	29	31	29	29	30	31	22	28	29	31	29	29	30	32	23	24	26	27
P35869	P35869	1	1	1	Aryl hydrocarbon receptor	AHR	sp|P35869|AHR_HUMAN Aryl hydrocarbon receptor OS=Homo sapiens OX=9606 GN=AHR PE=1 SV=2	1	1	1	1	0	0	1	1	1	1	1	0	0	0	0	0	1	0	0	0	1	0	1	0	0	0	1	0	1	1	0	0	1	1	1	1	0	0	0	0	0	1
P35998	P35998	4	4	4	26S protease regulatory subunit 7	PSMC2	sp|P35998|PRS7_HUMAN 26S proteasome regulatory subunit 7 OS=Homo sapiens OX=9606 GN=PSMC2 PE=1 SV=3	1	4	4	4	2	2	3	2	2	4	3	3	1	2	3	2	2	3	2	2	4	4	4	3	3	3	3	4	3	4	2	2	1	4	3	2	3	2	3	3	2	2
P36383	P36383	1	1	1	Gap junction gamma-1 protein	GJC1	sp|P36383|CXG1_HUMAN Gap junction gamma-1 protein OS=Homo sapiens OX=9606 GN=GJC1 PE=1 SV=2	1	1	1	1	0	0	0	0	0	0	0	0	0	0	0	0	0	0	0	0	0	0	0	0	0	0	0	0	0	0	0	0	0	0	0	0	1	1	0	0	0	0
P36542	P36542	4	4	4	ATP synthase subunit gamma, mitochondrial	ATP5C1	sp|P36542|ATPG_HUMAN ATP synthase subunit gamma, mitochondrial OS=Homo sapiens OX=9606 GN=ATP5F1C PE=1 SV=1	1	4	4	4	2	2	2	2	1	2	3	2	2	2	3	3	1	1	3	3	1	1	1	1	3	2	1	1	2	2	2	1	2	2	2	2	2	2	3	3	2	2
P36578	P36578	38	38	38	60S ribosomal protein L4	RPL4	sp|P36578|RL4_HUMAN 60S ribosomal protein L4 OS=Homo sapiens OX=9606 GN=RPL4 PE=1 SV=5	1	38	38	38	23	21	29	29	29	29	33	32	29	28	28	28	27	31	27	24	26	25	26	29	29	28	27	28	25	27	19	24	24	23	25	24	23	24	24	24	21	22
P36776	P36776	5	5	5	Lon protease homolog, mitochondrial	LONP1	sp|P36776|LONM_HUMAN Lon protease homolog, mitochondrial OS=Homo sapiens OX=9606 GN=LONP1 PE=1 SV=2	1	5	5	5	1	1	2	4	3	3	2	2	4	3	2	2	2	3	2	3	1	1	1	2	1	2	0	1	1	0	1	1	0	1	0	1	1	1	0	0	0	0
P36873	P36873	9	2	2	Serine/threonine-protein phosphatase PP1-gamma catalytic subunit	PPP1CC	sp|P36873|PP1G_HUMAN Serine/threonine-protein phosphatase PP1-gamma catalytic subunit OS=Homo sapiens OX=9606 GN=PPP1CC PE=1 SV=1	1	9	2	2	5	5	6	6	7	6	5	5	9	8	6	6	8	6	6	6	6	7	7	8	5	5	7	6	8	7	5	5	6	7	7	6	6	5	3	3	2	3
P36954	P36954	7	7	7	DNA-directed RNA polymerase II subunit RPB9	POLR2I	sp|P36954|RPB9_HUMAN DNA-directed RNA polymerase II subunit RPB9 OS=Homo sapiens OX=9606 GN=POLR2I PE=1 SV=1	1	7	7	7	4	4	2	3	4	4	5	5	1	1	1	1	0	1	1	1	4	3	3	3	3	3	2	2	1	1	1	1	2	1	1	1	4	4	3	1	3	3
P36957	P36957	3	3	2	Dihydrolipoyllysine-residue succinyltransferase component of 2-oxoglutarate dehydrogenase complex, mitochondrial	DLST	sp|P36957|ODO2_HUMAN Dihydrolipoyllysine-residue succinyltransferase component of 2-oxoglutarate dehydrogenase complex, mitochondrial OS=Homo sapiens OX=9606 GN=DLST PE=1 SV=4	1	3	3	2	1	0	2	0	2	1	2	1	1	1	1	2	1	1	1	1	1	2	2	2	2	1	3	3	1	2	1	1	2	1	0	3	1	1	1	1	1	1
P37108	P37108	5	5	5	Signal recognition particle 14 kDa protein	SRP14	sp|P37108|SRP14_HUMAN Signal recognition particle 14 kDa protein OS=Homo sapiens OX=9606 GN=SRP14 PE=1 SV=2	1	5	5	5	3	3	4	4	3	3	4	4	4	4	4	4	2	3	3	2	2	2	3	3	4	4	3	5	4	4	3	3	2	2	2	2	3	3	2	2	4	4
P37198	P37198	3	3	3	Nuclear pore glycoprotein p62	NUP62	sp|P37198|NUP62_HUMAN Nuclear pore glycoprotein p62 OS=Homo sapiens OX=9606 GN=NUP62 PE=1 SV=3	1	3	3	3	3	1	3	3	3	3	2	3	2	1	1	1	1	1	1	1	2	3	2	3	3	3	3	2	1	1	1	1	1	1	1	2	1	1	0	0	1	1
P37287	P37287	1	1	1	Phosphatidylinositol N-acetylglucosaminyltransferase subunit A	PIGA	sp|P37287|PIGA_HUMAN Phosphatidylinositol N-acetylglucosaminyltransferase subunit A OS=Homo sapiens OX=9606 GN=PIGA PE=1 SV=1	1	1	1	1	1	1	0	0	0	0	0	0	0	0	0	1	0	0	0	0	0	0	0	0	0	0	0	0	0	0	0	0	0	0	0	0	1	1	0	0	0	0
P37802;Q9UI15	P37802	10;1	10;1	10;1	Transgelin-2	TAGLN2	sp|P37802|TAGL2_HUMAN Transgelin-2 OS=Homo sapiens OX=9606 GN=TAGLN2 PE=1 SV=3	2	10	10	10	5	4	4	7	5	4	5	5	3	5	5	4	3	3	5	5	6	7	8	7	7	5	6	7	6	7	7	6	7	7	7	7	8	9	6	5	4	3
P38159;Q96E39;O75526;Q8N7X1;Q8IZ40	P38159;Q96E39	23;16;3;1;1	23;16;3;1;1	22;15;2;1;1	RNA-binding motif protein, X chromosome;RNA-binding motif protein, X chromosome, N-terminally processed;RNA binding motif protein, X-linked-like-1	RBMX;RBMXL1	sp|P38159|RBMX_HUMAN RNA-binding motif protein, X chromosome OS=Homo sapiens OX=9606 GN=RBMX PE=1 SV=3;sp|Q96E39|RMXL1_HUMAN RNA binding motif protein, X-linked-like-1 OS=Homo sapiens OX=9606 GN=RBMXL1 PE=1 SV=1	5	23	23	22	13	13	18	19	17	14	20	17	17	18	20	19	14	14	16	13	17	13	14	16	20	17	16	15	17	16	13	8	14	15	14	12	14	12	5	5	8	9
P38432	P38432	13	13	13	Coilin	COIL	sp|P38432|COIL_HUMAN Coilin OS=Homo sapiens OX=9606 GN=COIL PE=1 SV=1	1	13	13	13	8	7	10	10	9	9	10	7	9	10	10	9	10	10	6	6	8	10	9	8	9	8	7	9	9	10	5	4	8	8	8	9	6	5	1	0	3	2
P38606	P38606	1	1	1	V-type proton ATPase catalytic subunit A	ATP6V1A	sp|P38606|VATA_HUMAN V-type proton ATPase catalytic subunit A OS=Homo sapiens OX=9606 GN=ATP6V1A PE=1 SV=2	1	1	1	1	0	0	0	0	0	0	0	0	0	0	0	0	0	0	0	0	0	0	0	0	0	0	0	0	0	0	0	0	0	0	0	0	1	1	1	1	0	0
P38646	P38646	28	28	27	Stress-70 protein, mitochondrial	HSPA9	sp|P38646|GRP75_HUMAN Stress-70 protein, mitochondrial OS=Homo sapiens OX=9606 GN=HSPA9 PE=1 SV=2	1	28	28	27	19	16	16	17	20	19	20	19	20	18	20	18	17	17	22	18	18	17	20	18	24	20	19	17	17	18	15	17	17	18	20	17	13	14	11	9	5	8
P38919	P38919	17	17	16	Eukaryotic initiation factor 4A-III;Eukaryotic initiation factor 4A-III, N-terminally processed	EIF4A3	sp|P38919|IF4A3_HUMAN Eukaryotic initiation factor 4A-III OS=Homo sapiens OX=9606 GN=EIF4A3 PE=1 SV=4	1	17	17	16	10	6	15	15	15	15	15	12	9	8	5	7	7	6	7	6	12	10	12	10	15	15	9	10	8	8	5	5	6	10	7	7	9	8	5	6	7	8
P38935	P38935	2	2	2	DNA-binding protein SMUBP-2	IGHMBP2	sp|P38935|SMBP2_HUMAN DNA-binding protein SMUBP-2 OS=Homo sapiens OX=9606 GN=IGHMBP2 PE=1 SV=3	1	2	2	2	1	0	1	2	1	1	2	1	2	2	1	2	1	1	2	2	0	0	0	0	1	0	0	0	2	1	0	0	0	0	0	0	0	0	0	0	0	0
P39019	P39019	17	17	17	40S ribosomal protein S19	RPS19	sp|P39019|RS19_HUMAN 40S ribosomal protein S19 OS=Homo sapiens OX=9606 GN=RPS19 PE=1 SV=2	1	17	17	17	5	8	11	12	11	11	13	11	7	8	13	12	10	9	6	9	11	10	10	10	12	12	11	13	11	12	6	7	11	11	11	10	8	8	4	5	6	8
P39023	P39023	29	29	26	60S ribosomal protein L3	RPL3	sp|P39023|RL3_HUMAN 60S ribosomal protein L3 OS=Homo sapiens OX=9606 GN=RPL3 PE=1 SV=2	1	29	29	26	19	16	19	19	19	18	20	20	17	16	21	20	21	21	16	15	18	20	19	19	22	20	17	20	18	16	12	15	19	18	18	18	12	14	18	17	17	16
P39060	P39060	8	8	8	Collagen alpha-1(XVIII) chain;Endostatin	COL18A1	sp|P39060|COIA1_HUMAN Collagen alpha-1(XVIII) chain OS=Homo sapiens OX=9606 GN=COL18A1 PE=1 SV=5	1	8	8	8	2	2	3	5	6	4	6	6	2	1	6	5	4	5	0	1	5	5	5	4	4	3	6	6	4	4	2	1	4	5	5	5	3	5	0	0	2	2
P39210	P39210	1	1	1	Protein Mpv17	MPV17	sp|P39210|MPV17_HUMAN Protein Mpv17 OS=Homo sapiens OX=9606 GN=MPV17 PE=1 SV=1	1	1	1	1	0	0	0	0	0	0	0	0	0	0	0	0	0	0	1	1	0	0	0	0	0	0	0	0	0	0	0	0	0	0	0	0	0	0	0	0	0	0
P39656	P39656	7	7	7	Dolichyl-diphosphooligosaccharide--protein glycosyltransferase 48 kDa subunit	DDOST	sp|P39656|OST48_HUMAN Dolichyl-diphosphooligosaccharide--protein glycosyltransferase 48 kDa subunit OS=Homo sapiens OX=9606 GN=DDOST PE=1 SV=4	1	7	7	7	5	6	5	6	6	5	6	5	5	5	5	4	5	5	4	6	5	5	6	5	5	5	4	4	4	5	4	5	4	4	5	5	6	4	2	2	1	3
P39748	P39748	11	11	11	Flap endonuclease 1	FEN1	sp|P39748|FEN1_HUMAN Flap endonuclease 1 OS=Homo sapiens OX=9606 GN=FEN1 PE=1 SV=1	1	11	11	11	4	6	7	9	7	6	7	8	8	8	7	7	6	5	6	7	5	5	5	6	7	6	5	7	7	8	4	3	6	8	7	7	3	4	2	3	2	1
P39880	P39880	14	14	6	Homeobox protein cut-like 1	CUX1	sp|P39880|CUX1_HUMAN Homeobox protein cut-like 1 OS=Homo sapiens OX=9606 GN=CUX1 PE=1 SV=3	1	14	14	6	7	7	7	9	10	9	9	7	9	10	7	5	9	9	8	10	9	8	9	9	10	11	7	9	8	6	5	5	8	10	7	9	2	7	2	3	3	4
P40222	P40222	13	13	13	Alpha-taxilin	TXLNA	sp|P40222|TXLNA_HUMAN Alpha-taxilin OS=Homo sapiens OX=9606 GN=TXLNA PE=1 SV=3	1	13	13	13	7	8	12	11	11	10	9	9	10	9	9	9	10	11	7	8	10	10	9	10	12	11	10	10	10	11	4	6	10	9	8	10	6	7	1	0	4	4
P40227	P40227	14	14	10	T-complex protein 1 subunit zeta	CCT6A	sp|P40227|TCPZ_HUMAN T-complex protein 1 subunit zeta OS=Homo sapiens OX=9606 GN=CCT6A PE=1 SV=3	1	14	14	10	7	6	8	9	5	5	9	9	6	6	7	6	7	6	8	5	12	11	10	10	10	12	11	12	9	8	8	7	9	8	8	8	7	7	8	9	7	6
P40424	P40424	2	2	1	Pre-B-cell leukemia transcription factor 1	PBX1	sp|P40424|PBX1_HUMAN Pre-B-cell leukemia transcription factor 1 OS=Homo sapiens OX=9606 GN=PBX1 PE=1 SV=1	1	2	2	1	2	2	2	2	2	2	2	2	2	2	1	1	2	2	2	2	2	2	2	2	2	2	2	2	2	2	0	1	2	2	1	1	0	0	1	1	2	1
P40425	P40425	2	1	0	Pre-B-cell leukemia transcription factor 2	PBX2	sp|P40425|PBX2_HUMAN Pre-B-cell leukemia transcription factor 2 OS=Homo sapiens OX=9606 GN=PBX2 PE=1 SV=2	1	2	1	0	1	1	1	1	1	1	1	1	1	1	0	0	1	1	1	1	1	1	1	1	1	1	1	1	1	1	0	1	1	1	0	0	0	0	0	0	1	0
P40429;Q6NVV1	P40429	17;8	17;8	17;8	60S ribosomal protein L13a	RPL13A	sp|P40429|RL13A_HUMAN 60S ribosomal protein L13a OS=Homo sapiens OX=9606 GN=RPL13A PE=1 SV=2	2	17	17	17	11	8	13	14	13	12	14	14	13	13	12	14	13	12	12	11	11	13	12	12	15	14	12	13	14	14	9	7	10	10	11	10	11	11	9	11	8	7
P40763	P40763	7	7	6	Signal transducer and activator of transcription 3	STAT3	sp|P40763|STAT3_HUMAN Signal transducer and activator of transcription 3 OS=Homo sapiens OX=9606 GN=STAT3 PE=1 SV=2	1	7	7	6	0	0	3	2	1	1	1	1	3	2	2	1	1	1	0	0	4	5	6	5	4	3	5	6	6	4	1	1	6	3	4	5	1	1	1	2	2	1
P40818	P40818	10	10	9	Ubiquitin carboxyl-terminal hydrolase 8	USP8	sp|P40818|UBP8_HUMAN Ubiquitin carboxyl-terminal hydrolase 8 OS=Homo sapiens OX=9606 GN=USP8 PE=1 SV=1	1	10	10	9	5	3	7	7	6	6	6	5	6	6	5	5	3	4	6	4	6	6	6	6	6	7	6	6	6	7	1	2	2	5	7	5	2	2	1	2	0	0
P40926	P40926	2	2	2	Malate dehydrogenase, mitochondrial	MDH2	sp|P40926|MDHM_HUMAN Malate dehydrogenase, mitochondrial OS=Homo sapiens OX=9606 GN=MDH2 PE=1 SV=3	1	2	2	2	0	0	0	0	0	0	0	0	0	0	0	0	0	0	1	0	0	0	0	0	0	0	0	0	0	0	0	0	0	0	0	0	1	1	0	0	0	0
P40937	P40937	5	5	4	Replication factor C subunit 5	RFC5	sp|P40937|RFC5_HUMAN Replication factor C subunit 5 OS=Homo sapiens OX=9606 GN=RFC5 PE=1 SV=1	1	5	5	4	3	3	2	4	2	2	3	2	3	2	3	3	3	3	3	2	0	2	2	1	3	3	2	1	3	3	3	2	2	2	2	2	2	3	2	2	1	1
P40938	P40938	4	4	4	Replication factor C subunit 3	RFC3	sp|P40938|RFC3_HUMAN Replication factor C subunit 3 OS=Homo sapiens OX=9606 GN=RFC3 PE=1 SV=2	1	4	4	4	2	2	2	3	2	2	3	3	2	2	2	3	3	3	3	1	2	1	2	1	2	3	2	2	2	2	2	1	2	2	2	2	2	2	0	0	1	1
P40939	P40939	30	30	30	Trifunctional enzyme subunit alpha, mitochondrial;Long-chain enoyl-CoA hydratase;Long chain 3-hydroxyacyl-CoA dehydrogenase	HADHA	sp|P40939|ECHA_HUMAN Trifunctional enzyme subunit alpha, mitochondrial OS=Homo sapiens OX=9606 GN=HADHA PE=1 SV=2	1	30	30	30	15	15	13	15	11	11	17	17	21	18	15	14	15	12	21	19	12	12	11	11	21	19	13	11	14	17	17	16	12	13	17	13	22	25	11	11	11	11
P41091;Q2VIR3	P41091;Q2VIR3	22;17	22;17	22;17	Eukaryotic translation initiation factor 2 subunit 3;Putative eukaryotic translation initiation factor 2 subunit 3-like protein	EIF2S3;EIF2S3L	sp|P41091|IF2G_HUMAN Eukaryotic translation initiation factor 2 subunit 3 OS=Homo sapiens OX=9606 GN=EIF2S3 PE=1 SV=3;sp|Q2VIR3|IF2GL_HUMAN Eukaryotic translation initiation factor 2 subunit 3B OS=Homo sapiens OX=9606 GN=EIF2S3B PE=2 SV=2	2	22	22	22	10	9	11	12	12	11	13	13	14	13	12	11	10	11	10	9	10	12	11	12	18	16	11	11	12	13	9	10	10	11	10	11	10	14	8	9	9	10
P41162	P41162	2	2	2	ETS translocation variant 3	ETV3	sp|P41162|ETV3_HUMAN ETS translocation variant 3 OS=Homo sapiens OX=9606 GN=ETV3 PE=1 SV=2	1	2	2	2	1	0	1	1	0	1	1	1	0	0	1	1	1	1	0	0	2	2	2	2	2	2	2	2	2	2	0	0	2	2	2	2	0	1	0	0	1	0
P41208	P41208	1	1	1	Centrin-2	CETN2	sp|P41208|CETN2_HUMAN Centrin-2 OS=Homo sapiens OX=9606 GN=CETN2 PE=1 SV=1	1	1	1	1	0	1	1	0	0	1	1	0	1	1	0	1	0	1	1	1	1	1	1	1	0	0	0	0	0	1	0	0	1	1	1	1	1	1	0	0	0	0
P41214	P41214	7	7	6	Eukaryotic translation initiation factor 2D	EIF2D	sp|P41214|EIF2D_HUMAN Eukaryotic translation initiation factor 2D OS=Homo sapiens OX=9606 GN=EIF2D PE=1 SV=3	1	7	7	6	1	0	1	3	3	3	3	2	2	3	3	3	2	3	0	1	3	3	4	3	1	1	2	3	3	2	1	1	1	2	1	2	1	1	0	0	0	0
P41219	P41219	7	1	1	Peripherin	PRPH	sp|P41219|PERI_HUMAN Peripherin OS=Homo sapiens OX=9606 GN=PRPH PE=1 SV=2	1	7	1	1	7	7	7	7	7	7	7	7	7	6	7	7	7	7	6	7	7	7	7	7	7	7	7	7	6	7	6	7	6	7	7	7	7	6	5	5	5	6
P41223	P41223	5	5	5	Protein BUD31 homolog	BUD31	sp|P41223|BUD31_HUMAN Protein BUD31 homolog OS=Homo sapiens OX=9606 GN=BUD31 PE=1 SV=2	1	5	5	5	1	2	3	2	3	3	3	1	2	2	0	0	1	2	2	3	2	1	3	1	2	1	1	2	2	1	2	0	2	2	2	2	2	4	0	1	2	2
P41250	P41250	1	1	1	Glycine--tRNA ligase	GARS	sp|P41250|GARS_HUMAN Glycine--tRNA ligase OS=Homo sapiens OX=9606 GN=GARS1 PE=1 SV=3	1	1	1	1	0	0	0	0	0	0	0	0	0	0	0	0	0	0	0	0	0	0	0	0	0	0	0	0	0	0	0	0	0	0	0	0	0	0	0	0	0	0
P41252	P41252	13	13	13	Isoleucine--tRNA ligase, cytoplasmic	IARS	sp|P41252|SYIC_HUMAN Isoleucine--tRNA ligase, cytoplasmic OS=Homo sapiens OX=9606 GN=IARS1 PE=1 SV=2	1	13	13	13	3	1	4	4	4	1	5	3	7	5	2	3	2	3	8	10	2	1	3	5	7	6	4	3	4	3	2	2	3	3	4	6	3	3	1	1	1	1
P41567;O60739	P41567;O60739	3;2	3;2	3;2	Eukaryotic translation initiation factor 1;Eukaryotic translation initiation factor 1b	EIF1;EIF1B	sp|P41567|EIF1_HUMAN Eukaryotic translation initiation factor 1 OS=Homo sapiens OX=9606 GN=EIF1 PE=1 SV=1;sp|O60739|EIF1B_HUMAN Eukaryotic translation initiation factor 1b OS=Homo sapiens OX=9606 GN=EIF1B PE=1 SV=2	2	3	3	3	0	1	1	1	2	2	2	1	3	1	1	2	2	2	2	2	2	2	2	2	3	2	2	2	3	3	1	1	2	2	3	2	2	2	1	1	0	0
P42025	P42025	3	2	2	Beta-centractin	ACTR1B	sp|P42025|ACTY_HUMAN Beta-centractin OS=Homo sapiens OX=9606 GN=ACTR1B PE=1 SV=1	1	3	2	2	1	2	1	1	1	1	1	1	1	1	2	1	1	1	2	2	1	1	1	1	2	2	1	1	2	2	2	2	1	1	1	2	2	3	1	2	2	2
P42166	P42166	42	42	25	Lamina-associated polypeptide 2, isoform alpha;Thymopoietin;Thymopentin	TMPO	sp|P42166|LAP2A_HUMAN Lamina-associated polypeptide 2, isoform alpha OS=Homo sapiens OX=9606 GN=TMPO PE=1 SV=2	1	42	42	25	25	28	28	29	31	31	29	29	32	35	31	32	32	33	33	27	26	27	26	27	31	30	29	31	29	27	21	25	27	29	30	27	25	28	13	14	11	10
P42167	P42167	30	13	13	Lamina-associated polypeptide 2, isoforms beta/gamma;Thymopoietin;Thymopentin	TMPO	sp|P42167|LAP2B_HUMAN Lamina-associated polypeptide 2, isoforms beta/gamma OS=Homo sapiens OX=9606 GN=TMPO PE=1 SV=2	1	30	13	13	18	19	23	25	23	23	25	25	24	24	24	25	24	25	23	21	22	23	21	22	25	24	25	24	25	22	19	22	24	23	25	25	22	25	12	11	13	14
P42224	P42224	14	14	13	Signal transducer and activator of transcription 1-alpha/beta	STAT1	sp|P42224|STAT1_HUMAN Signal transducer and activator of transcription 1-alpha/beta OS=Homo sapiens OX=9606 GN=STAT1 PE=1 SV=2	1	14	14	13	8	6	6	8	6	6	5	7	6	5	7	6	5	5	11	11	8	7	8	7	11	12	11	8	10	10	4	4	6	10	9	7	6	6	3	3	1	2
P42285	P42285	29	29	29	Superkiller viralicidic activity 2-like 2	SKIV2L2	sp|P42285|MTREX_HUMAN Exosome RNA helicase MTR4 OS=Homo sapiens OX=9606 GN=MTREX PE=1 SV=3	1	29	29	29	14	16	18	19	22	18	21	22	19	17	14	15	17	19	12	12	14	17	15	13	16	19	17	15	17	18	9	10	11	11	13	15	10	11	8	8	7	4
P42330;P17516	P42330;P17516	5;3	1;0	1;0	Aldo-keto reductase family 1 member C3;Aldo-keto reductase family 1 member C4	AKR1C3;AKR1C4	sp|P42330|AK1C3_HUMAN Aldo-keto reductase family 1 member C3 OS=Homo sapiens OX=9606 GN=AKR1C3 PE=1 SV=4;sp|P17516|AK1C4_HUMAN Aldo-keto reductase family 1 member C4 OS=Homo sapiens OX=9606 GN=AKR1C4 PE=1 SV=3	2	5	1	1	4	4	5	4	3	2	3	4	4	4	4	4	3	3	5	2	4	5	4	4	4	4	4	4	4	4	3	3	2	4	4	5	3	1	1	2	2	1
P42345	P42345	3	3	2	Serine/threonine-protein kinase mTOR	MTOR	sp|P42345|MTOR_HUMAN Serine/threonine-protein kinase mTOR OS=Homo sapiens OX=9606 GN=MTOR PE=1 SV=1	1	3	3	2	0	0	0	1	1	1	0	0	2	1	1	1	1	1	2	2	1	1	2	2	2	2	2	2	2	2	1	0	0	1	1	2	1	1	0	0	0	0
P42356;A4QPH2	P42356;A4QPH2	3;2	3;2	3;2	Phosphatidylinositol 4-kinase alpha;Putative phosphatidylinositol 4-kinase alpha-like protein P2	PI4KA;PI4KAP2	sp|P42356|PI4KA_HUMAN Phosphatidylinositol 4-kinase alpha OS=Homo sapiens OX=9606 GN=PI4KA PE=1 SV=4;sp|A4QPH2|PI4P2_HUMAN Putative phosphatidylinositol 4-kinase alpha-like protein P2 OS=Homo sapiens OX=9606 GN=PI4KAP2 PE=5 SV=3	2	3	3	3	0	0	0	0	1	2	0	1	0	0	1	0	0	0	0	0	0	2	1	2	1	1	1	2	2	1	0	0	1	1	1	1	0	0	0	0	0	0
P42566	P42566	38	38	38	Epidermal growth factor receptor substrate 15	EPS15	sp|P42566|EPS15_HUMAN Epidermal growth factor receptor substrate 15 OS=Homo sapiens OX=9606 GN=EPS15 PE=1 SV=2	1	38	38	38	22	17	30	33	30	30	28	30	5	4	6	5	5	5	5	6	24	25	26	27	28	30	22	24	5	6	4	4	5	5	6	6	21	19	17	14	15	15
P42677	P42677	5	5	3	40S ribosomal protein S27	RPS27	sp|P42677|RS27_HUMAN 40S ribosomal protein S27 OS=Homo sapiens OX=9606 GN=RPS27 PE=1 SV=3	1	5	5	3	2	3	3	3	3	3	4	4	5	5	5	4	4	3	5	4	3	3	3	3	3	3	3	4	2	3	3	2	4	5	5	4	2	2	3	3	2	2
P42695	P42695	5	5	5	Condensin-2 complex subunit D3	NCAPD3	sp|P42695|CNDD3_HUMAN Condensin-2 complex subunit D3 OS=Homo sapiens OX=9606 GN=NCAPD3 PE=1 SV=2	1	5	5	5	0	0	3	3	3	3	2	3	2	2	2	2	2	3	1	1	1	1	2	2	2	3	2	2	2	3	1	1	3	2	3	2	0	0	0	1	0	0
P42696	P42696	20	20	20	RNA-binding protein 34	RBM34	sp|P42696|RBM34_HUMAN RNA-binding protein 34 OS=Homo sapiens OX=9606 GN=RBM34 PE=1 SV=2	1	20	20	20	11	11	15	12	11	9	12	10	16	16	11	11	13	11	10	10	8	14	12	16	16	15	13	13	11	11	9	8	10	12	13	12	6	8	4	5	8	7
P42704	P42704	24	24	23	Leucine-rich PPR motif-containing protein, mitochondrial	LRPPRC	sp|P42704|LPPRC_HUMAN Leucine-rich PPR motif-containing protein, mitochondrial OS=Homo sapiens OX=9606 GN=LRPPRC PE=1 SV=3	1	24	24	23	13	12	14	15	10	13	10	15	15	14	12	15	11	12	18	14	9	12	11	11	13	11	9	10	13	13	4	5	11	12	14	11	4	6	4	2	6	5
P42766	P42766	8	8	8	60S ribosomal protein L35	RPL35	sp|P42766|RL35_HUMAN 60S ribosomal protein L35 OS=Homo sapiens OX=9606 GN=RPL35 PE=1 SV=2	1	8	8	8	4	2	4	6	6	6	7	7	6	6	6	6	7	7	6	4	6	6	6	6	6	7	7	7	6	6	4	5	4	5	5	4	6	7	5	6	4	4
P43034	P43034	1	1	1	Platelet-activating factor acetylhydrolase IB subunit alpha	PAFAH1B1	sp|P43034|LIS1_HUMAN Platelet-activating factor acetylhydrolase IB subunit alpha OS=Homo sapiens OX=9606 GN=PAFAH1B1 PE=1 SV=2	1	1	1	1	0	0	0	0	1	1	0	0	1	1	0	0	0	1	1	0	0	0	0	1	0	0	1	0	1	1	0	0	1	0	0	1	0	1	0	0	0	0
P43155	P43155	7	7	7	Carnitine O-acetyltransferase	CRAT	sp|P43155|CACP_HUMAN Carnitine O-acetyltransferase OS=Homo sapiens OX=9606 GN=CRAT PE=1 SV=5	1	7	7	7	3	1	4	4	2	2	3	3	4	5	3	5	4	4	3	2	3	3	2	2	6	5	3	2	6	3	2	2	2	3	5	1	3	2	0	1	0	0
P43243	P43243	22	22	22	Matrin-3	MATR3	sp|P43243|MATR3_HUMAN Matrin-3 OS=Homo sapiens OX=9606 GN=MATR3 PE=1 SV=2	1	22	22	22	16	12	17	16	15	15	17	19	15	15	19	18	14	15	14	13	10	9	10	9	14	14	12	12	14	16	11	9	10	12	10	12	10	11	5	6	8	8
P43246	P43246	13	13	13	DNA mismatch repair protein Msh2	MSH2	sp|P43246|MSH2_HUMAN DNA mismatch repair protein Msh2 OS=Homo sapiens OX=9606 GN=MSH2 PE=1 SV=1	1	13	13	13	9	8	8	9	9	8	7	9	8	9	7	6	6	8	6	6	9	8	7	7	8	9	8	7	6	8	4	3	7	8	8	8	3	4	1	2	3	3
P43250;P34947	P43250;P34947	2;1	2;1	2;1	G protein-coupled receptor kinase 6;G protein-coupled receptor kinase 5	GRK6;GRK5	sp|P43250|GRK6_HUMAN G protein-coupled receptor kinase 6 OS=Homo sapiens OX=9606 GN=GRK6 PE=1 SV=2;sp|P34947|GRK5_HUMAN G protein-coupled receptor kinase 5 OS=Homo sapiens OX=9606 GN=GRK5 PE=1 SV=1	2	2	2	2	1	1	1	1	1	1	1	1	1	0	1	1	1	1	1	1	1	1	1	0	1	1	1	1	1	1	1	1	0	0	1	2	1	1	1	1	0	1
P43307	P43307	4	4	4	Translocon-associated protein subunit alpha	SSR1	sp|P43307|SSRA_HUMAN Translocon-associated protein subunit alpha OS=Homo sapiens OX=9606 GN=SSR1 PE=1 SV=3	1	4	4	4	1	0	2	2	3	3	2	3	1	1	2	2	0	1	3	2	1	1	1	1	1	4	1	1	1	2	1	1	1	2	1	1	2	3	0	0	0	0
P43353;P48448	P43353;P48448	6;3	5;2	5;2	Aldehyde dehydrogenase family 3 member B1;Aldehyde dehydrogenase family 3 member B2	ALDH3B1;ALDH3B2	sp|P43353|AL3B1_HUMAN Aldehyde dehydrogenase family 3 member B1 OS=Homo sapiens OX=9606 GN=ALDH3B1 PE=1 SV=1;sp|P48448|AL3B2_HUMAN Aldehyde dehydrogenase family 3 member B2 OS=Homo sapiens OX=9606 GN=ALDH3B2 PE=2 SV=3	2	6	5	5	2	1	2	2	1	4	2	2	4	3	3	2	0	1	4	3	1	2	1	1	1	1	2	1	2	2	1	3	1	2	1	2	0	0	0	1	1	1
P43355	P43355	1	1	1	Melanoma-associated antigen 1	MAGEA1	sp|P43355|MAGA1_HUMAN Melanoma-associated antigen 1 OS=Homo sapiens OX=9606 GN=MAGEA1 PE=1 SV=1	1	1	1	1	1	1	1	1	1	1	1	1	0	0	1	1	1	1	0	0	1	1	1	1	1	1	1	1	1	1	0	0	1	1	1	1	0	0	0	0	0	0
P43490	P43490	5	5	5	Nicotinamide phosphoribosyltransferase	NAMPT	sp|P43490|NAMPT_HUMAN Nicotinamide phosphoribosyltransferase OS=Homo sapiens OX=9606 GN=NAMPT PE=1 SV=1	1	5	5	5	2	1	1	2	1	1	2	1	3	2	2	2	1	1	2	1	1	2	2	2	3	4	1	2	3	3	1	1	0	1	1	1	1	1	1	1	0	0
P43686	P43686	3	3	3	26S protease regulatory subunit 6B	PSMC4	sp|P43686|PRS6B_HUMAN 26S proteasome regulatory subunit 6B OS=Homo sapiens OX=9606 GN=PSMC4 PE=1 SV=2	1	3	3	3	0	0	1	1	2	2	1	1	1	1	1	1	2	1	1	0	0	0	0	0	1	1	1	1	1	1	1	0	0	0	0	0	1	2	1	0	1	1
P45880	P45880	8	8	8	Voltage-dependent anion-selective channel protein 2	VDAC2	sp|P45880|VDAC2_HUMAN Voltage-dependent anion-selective channel protein 2 OS=Homo sapiens OX=9606 GN=VDAC2 PE=1 SV=2	1	8	8	8	4	3	5	5	3	4	3	5	5	6	4	5	5	3	4	5	5	4	5	7	5	5	5	6	6	6	3	3	4	7	5	4	5	3	4	4	3	2
P45973	P45973	14	14	14	Chromobox protein homolog 5	CBX5	sp|P45973|CBX5_HUMAN Chromobox protein homolog 5 OS=Homo sapiens OX=9606 GN=CBX5 PE=1 SV=1	1	14	14	14	8	9	7	7	9	9	7	7	9	10	8	8	10	9	9	9	9	9	10	9	7	8	9	9	9	9	6	8	10	10	8	10	10	10	4	6	6	7
P45974	P45974	5	5	5	Ubiquitin carboxyl-terminal hydrolase 5	USP5	sp|P45974|UBP5_HUMAN Ubiquitin carboxyl-terminal hydrolase 5 OS=Homo sapiens OX=9606 GN=USP5 PE=1 SV=2	1	5	5	5	0	0	0	0	1	1	0	0	0	0	0	0	0	0	2	0	1	1	1	1	3	3	2	1	3	2	1	2	1	1	1	3	2	3	1	1	0	0
P46013	P46013	54	54	54	Antigen KI-67	MKI67	sp|P46013|KI67_HUMAN Proliferation marker protein Ki-67 OS=Homo sapiens OX=9606 GN=MKI67 PE=1 SV=2	1	54	54	54	37	24	28	30	37	39	36	37	39	41	33	32	29	32	27	26	26	22	32	29	31	31	25	24	25	18	14	17	21	19	23	22	11	17	4	5	7	6
P46019	P46019	3	3	3	Phosphorylase b kinase regulatory subunit alpha, liver isoform	PHKA2	sp|P46019|KPB2_HUMAN Phosphorylase b kinase regulatory subunit alpha, liver isoform OS=Homo sapiens OX=9606 GN=PHKA2 PE=1 SV=1	1	3	3	3	0	0	1	2	1	1	1	1	0	0	0	0	0	0	0	0	0	1	1	1	0	1	0	0	0	0	0	1	0	0	0	1	1	1	0	0	0	0
P46020	P46020	3	3	2	Phosphorylase b kinase regulatory subunit alpha, skeletal muscle isoform	PHKA1	sp|P46020|KPB1_HUMAN Phosphorylase b kinase regulatory subunit alpha, skeletal muscle isoform OS=Homo sapiens OX=9606 GN=PHKA1 PE=1 SV=2	1	3	3	2	0	0	2	2	0	1	1	0	0	0	0	0	0	0	0	0	0	0	0	1	1	0	0	0	0	0	0	0	0	1	0	0	0	0	1	1	0	1
P46060	P46060	3	3	3	Ran GTPase-activating protein 1	RANGAP1	sp|P46060|RAGP1_HUMAN Ran GTPase-activating protein 1 OS=Homo sapiens OX=9606 GN=RANGAP1 PE=1 SV=1	1	3	3	3	0	0	0	0	0	0	0	0	0	0	0	0	0	0	0	0	0	0	0	0	0	0	0	0	0	0	0	0	0	0	0	0	1	1	1	1	0	0
P46063	P46063	12	12	12	ATP-dependent DNA helicase Q1	RECQL	sp|P46063|RECQ1_HUMAN ATP-dependent DNA helicase Q1 OS=Homo sapiens OX=9606 GN=RECQL PE=1 SV=3	1	12	12	12	7	7	7	10	9	11	8	8	6	6	7	9	8	7	6	5	10	10	9	10	9	8	8	7	10	9	6	6	8	10	9	6	6	7	3	5	4	5
P46087	P46087	45	45	45	Probable 28S rRNA (cytosine(4447)-C(5))-methyltransferase	NOP2	sp|P46087|NOP2_HUMAN Probable 28S rRNA (cytosine(4447)-C(5))-methyltransferase OS=Homo sapiens OX=9606 GN=NOP2 PE=1 SV=2	1	45	45	45	34	28	38	39	39	41	38	38	39	39	36	36	37	38	33	30	35	34	37	36	37	38	37	38	39	39	28	30	38	40	38	38	27	30	18	19	23	16
P46100	P46100	23	23	23	Transcriptional regulator ATRX	ATRX	sp|P46100|ATRX_HUMAN Transcriptional regulator ATRX OS=Homo sapiens OX=9606 GN=ATRX PE=1 SV=5	1	23	23	23	13	9	13	14	13	13	16	15	13	13	13	12	10	13	12	7	10	10	10	9	14	15	11	10	13	12	6	8	13	13	10	7	8	8	8	6	6	4
P46459	P46459	6	6	6	Vesicle-fusing ATPase	NSF	sp|P46459|NSF_HUMAN Vesicle-fusing ATPase OS=Homo sapiens OX=9606 GN=NSF PE=1 SV=3	1	6	6	6	1	0	1	1	2	2	3	1	3	2	3	1	1	1	2	2	2	4	3	3	4	4	5	4	4	4	3	0	2	4	5	2	2	3	3	2	1	1
P46776	P46776	10	10	10	60S ribosomal protein L27a	RPL27A	sp|P46776|RL27A_HUMAN 60S ribosomal protein L27a OS=Homo sapiens OX=9606 GN=RPL27A PE=1 SV=2	1	10	10	10	3	3	6	5	6	6	6	5	7	7	5	4	5	5	4	4	5	5	5	5	6	5	5	5	6	5	3	4	4	5	4	5	5	4	3	3	4	3
P46777	P46777	22	22	22	60S ribosomal protein L5	RPL5	sp|P46777|RL5_HUMAN 60S ribosomal protein L5 OS=Homo sapiens OX=9606 GN=RPL5 PE=1 SV=3	1	22	22	22	14	15	14	14	12	12	13	12	16	15	14	14	14	14	18	14	13	12	12	11	16	14	12	14	16	14	11	15	15	14	14	15	17	16	9	8	7	7
P46778	P46778	12	12	12	60S ribosomal protein L21	RPL21	sp|P46778|RL21_HUMAN 60S ribosomal protein L21 OS=Homo sapiens OX=9606 GN=RPL21 PE=1 SV=2	1	12	12	12	6	6	8	7	7	7	7	9	7	8	9	10	7	7	5	4	6	6	6	6	9	8	7	7	8	8	5	6	7	7	8	8	5	6	7	7	7	5
P46779	P46779	15	15	15	60S ribosomal protein L28	RPL28	sp|P46779|RL28_HUMAN 60S ribosomal protein L28 OS=Homo sapiens OX=9606 GN=RPL28 PE=1 SV=3	1	15	15	15	8	9	10	11	11	11	11	11	11	9	11	11	11	11	9	8	12	12	11	11	11	12	11	11	11	9	6	8	8	9	8	9	10	9	7	9	9	9
P46781	P46781	19	19	19	40S ribosomal protein S9	RPS9	sp|P46781|RS9_HUMAN 40S ribosomal protein S9 OS=Homo sapiens OX=9606 GN=RPS9 PE=1 SV=3	1	19	19	19	12	10	16	15	15	15	16	15	14	13	17	16	15	14	10	8	15	16	14	14	15	13	14	15	15	14	8	8	14	13	14	14	10	8	5	5	7	6
P46782	P46782	19	19	19	40S ribosomal protein S5;40S ribosomal protein S5, N-terminally processed	RPS5	sp|P46782|RS5_HUMAN 40S ribosomal protein S5 OS=Homo sapiens OX=9606 GN=RPS5 PE=1 SV=4	1	19	19	19	13	12	14	15	16	14	15	14	15	14	13	14	14	14	14	11	10	11	14	14	14	15	12	12	14	15	12	11	11	12	14	15	12	13	7	10	12	13
P46783;Q9NQ39	P46783;Q9NQ39	4;2	4;2	4;2	40S ribosomal protein S10;Putative 40S ribosomal protein S10-like	RPS10;RPS10P5	sp|P46783|RS10_HUMAN 40S ribosomal protein S10 OS=Homo sapiens OX=9606 GN=RPS10 PE=1 SV=1;sp|Q9NQ39|RS10L_HUMAN Putative 40S ribosomal protein S10-like OS=Homo sapiens OX=9606 GN=RPS10P5 PE=5 SV=1	2	4	4	4	2	2	2	2	3	3	3	3	3	2	3	3	3	2	2	1	2	2	2	2	3	2	3	3	3	1	1	1	2	2	2	2	3	1	1	1	1	1
P46821	P46821	58	58	56	Microtubule-associated protein 1B;MAP1B heavy chain;MAP1 light chain LC1	MAP1B	sp|P46821|MAP1B_HUMAN Microtubule-associated protein 1B OS=Homo sapiens OX=9606 GN=MAP1B PE=1 SV=2	1	58	58	56	33	32	37	40	40	39	34	37	39	37	37	39	32	33	38	36	35	39	35	40	46	45	35	34	36	37	28	25	33	37	37	37	23	30	18	18	20	20
P46939	P46939	4	4	4	Utrophin	UTRN	sp|P46939|UTRO_HUMAN Utrophin OS=Homo sapiens OX=9606 GN=UTRN PE=1 SV=2	1	4	4	4	0	0	0	0	0	0	0	0	0	0	0	0	0	0	0	0	0	0	0	0	1	1	0	0	0	0	1	1	0	0	0	1	2	1	1	1	0	0
P46940	P46940	112	112	105	Ras GTPase-activating-like protein IQGAP1	IQGAP1	sp|P46940|IQGA1_HUMAN Ras GTPase-activating-like protein IQGAP1 OS=Homo sapiens OX=9606 GN=IQGAP1 PE=1 SV=1	1	112	112	105	70	62	65	69	66	63	74	75	71	67	71	68	66	59	64	63	76	73	77	75	92	88	80	80	80	81	71	71	78	77	74	76	79	84	48	43	55	50
P46977	P46977	3	3	3	Dolichyl-diphosphooligosaccharide--protein glycosyltransferase subunit STT3A	STT3A	sp|P46977|STT3A_HUMAN Dolichyl-diphosphooligosaccharide--protein glycosyltransferase subunit STT3A OS=Homo sapiens OX=9606 GN=STT3A PE=1 SV=2	1	3	3	3	2	1	2	2	2	2	2	2	0	0	3	3	2	2	0	1	2	2	2	2	3	2	3	3	2	2	0	2	2	3	2	2	0	1	0	0	1	1
P47755	P47755	14	12	12	F-actin-capping protein subunit alpha-2	CAPZA2	sp|P47755|CAZA2_HUMAN F-actin-capping protein subunit alpha-2 OS=Homo sapiens OX=9606 GN=CAPZA2 PE=1 SV=3	1	14	12	12	7	7	7	8	6	6	7	7	7	7	6	8	7	8	7	6	9	9	9	9	9	9	10	10	10	10	7	6	9	10	10	9	9	9	7	7	7	7
P47756	P47756	19	19	19	F-actin-capping protein subunit beta	CAPZB	sp|P47756|CAPZB_HUMAN F-actin-capping protein subunit beta OS=Homo sapiens OX=9606 GN=CAPZB PE=1 SV=4	1	19	19	19	11	10	11	12	14	14	9	12	13	13	10	12	12	13	14	11	15	16	15	16	17	17	18	14	15	15	13	14	15	13	12	14	13	13	8	8	8	8
P47897	P47897	2	2	2	Glutamine--tRNA ligase	QARS	sp|P47897|SYQ_HUMAN Glutamine--tRNA ligase OS=Homo sapiens OX=9606 GN=QARS1 PE=1 SV=1	1	2	2	2	1	1	1	2	1	1	1	1	2	0	2	2	1	1	1	2	1	1	1	1	2	1	2	2	2	1	2	1	0	0	1	1	1	1	1	1	2	2
P47914	P47914	11	11	11	60S ribosomal protein L29	RPL29	sp|P47914|RL29_HUMAN 60S ribosomal protein L29 OS=Homo sapiens OX=9606 GN=RPL29 PE=1 SV=2	1	11	11	11	5	3	5	5	6	6	5	5	6	6	6	5	6	5	6	4	6	6	5	6	6	6	6	6	5	6	5	3	5	5	6	6	5	5	7	7	7	6
P47985	P47985	1	1	1	Cytochrome b-c1 complex subunit Rieske, mitochondrial;Cytochrome b-c1 complex subunit 11	UQCRFS1	sp|P47985|UCRI_HUMAN Cytochrome b-c1 complex subunit Rieske, mitochondrial OS=Homo sapiens OX=9606 GN=UQCRFS1 PE=1 SV=2	1	1	1	1	0	0	0	0	0	0	0	1	0	0	0	0	0	0	1	1	0	0	0	0	0	1	0	0	0	0	0	1	0	0	0	0	1	1	1	1	1	1
P48047	P48047	8	8	8	ATP synthase subunit O, mitochondrial	ATP5O	sp|P48047|ATPO_HUMAN ATP synthase subunit O, mitochondrial OS=Homo sapiens OX=9606 GN=ATP5PO PE=1 SV=1	1	8	8	8	5	5	8	6	6	6	7	7	5	5	8	8	7	7	5	6	7	7	8	6	6	8	8	7	7	7	5	4	4	5	6	5	4	5	4	4	5	4
P48059	P48059	3	3	2	LIM and senescent cell antigen-like-containing domain protein 1	LIMS1	sp|P48059|LIMS1_HUMAN LIM and senescent cell antigen-like-containing domain protein 1 OS=Homo sapiens OX=9606 GN=LIMS1 PE=1 SV=4	1	3	3	2	0	0	0	0	2	2	0	0	1	1	0	0	0	1	1	1	1	2	3	2	0	0	1	0	1	1	0	0	2	2	2	0	0	0	0	0	0	0
P48307	P48307	3	3	3	Tissue factor pathway inhibitor 2	TFPI2	sp|P48307|TFPI2_HUMAN Tissue factor pathway inhibitor 2 OS=Homo sapiens OX=9606 GN=TFPI2 PE=1 SV=1	1	3	3	3	1	1	0	1	1	1	0	0	0	1	0	0	1	0	0	0	1	2	1	2	1	1	0	1	1	1	1	0	1	1	1	1	2	2	2	2	2	2
P48444	P48444	7	7	7	Coatomer subunit delta	ARCN1	sp|P48444|COPD_HUMAN Coatomer subunit delta OS=Homo sapiens OX=9606 GN=ARCN1 PE=1 SV=1	1	7	7	7	4	5	4	2	3	3	2	5	3	3	3	2	4	4	3	3	3	4	4	3	6	6	4	5	4	4	2	2	5	4	3	6	0	1	1	1	0	2
P48634	P48634	2	2	2	Protein PRRC2A	PRRC2A	sp|P48634|PRC2A_HUMAN Protein PRRC2A OS=Homo sapiens OX=9606 GN=PRRC2A PE=1 SV=3	1	2	2	2	0	1	1	1	1	1	1	2	1	1	1	1	1	1	0	1	1	1	2	2	2	1	1	1	1	1	0	0	1	1	1	0	0	0	0	0	0	0
P48643	P48643	9	9	8	T-complex protein 1 subunit epsilon	CCT5	sp|P48643|TCPE_HUMAN T-complex protein 1 subunit epsilon OS=Homo sapiens OX=9606 GN=CCT5 PE=1 SV=1	1	9	9	8	1	2	1	2	2	3	1	2	3	3	1	1	1	1	2	1	3	4	3	3	4	3	4	3	2	4	1	2	3	2	3	2	4	4	3	3	3	3
P48681	P48681	1	1	1	Nestin	NES	sp|P48681|NEST_HUMAN Nestin OS=Homo sapiens OX=9606 GN=NES PE=1 SV=2	1	1	1	1	0	0	1	0	1	1	1	0	0	0	0	0	0	0	0	0	1	1	1	1	1	0	1	1	1	0	0	0	0	0	1	1	0	0	0	0	0	0
P48729;Q8N752	P48729	7;3	7;3	7;3	Casein kinase I isoform alpha	CSNK1A1	sp|P48729|KC1A_HUMAN Casein kinase I isoform alpha OS=Homo sapiens OX=9606 GN=CSNK1A1 PE=1 SV=2	2	7	7	7	2	1	3	4	3	3	3	3	3	2	3	3	2	2	2	4	2	2	3	3	3	3	3	3	4	4	3	2	2	3	2	2	3	3	0	0	1	1
P49023	P49023	1	1	1	Paxillin	PXN	sp|P49023|PAXI_HUMAN Paxillin OS=Homo sapiens OX=9606 GN=PXN PE=1 SV=3	1	1	1	1	0	0	0	0	0	0	0	0	0	0	0	0	0	0	0	1	0	0	0	0	1	1	1	1	1	0	1	1	1	1	1	1	1	1	1	1	1	1
P49207	P49207	11	11	11	60S ribosomal protein L34	RPL34	sp|P49207|RL34_HUMAN 60S ribosomal protein L34 OS=Homo sapiens OX=9606 GN=RPL34 PE=1 SV=3	1	11	11	11	8	8	9	9	7	7	9	8	7	7	8	8	8	8	8	5	7	7	7	7	8	9	7	9	8	9	6	5	6	6	7	7	4	3	6	6	7	7
P49321	P49321	1	1	1	Nuclear autoantigenic sperm protein	NASP	sp|P49321|NASP_HUMAN Nuclear autoantigenic sperm protein OS=Homo sapiens OX=9606 GN=NASP PE=1 SV=2	1	1	1	1	0	0	0	0	0	0	0	0	0	0	0	0	0	0	0	0	0	0	0	0	0	0	0	0	0	0	0	0	0	0	0	0	0	0	0	0	0	0
P49327	P49327	15	15	15	Fatty acid synthase;[Acyl-carrier-protein] S-acetyltransferase;[Acyl-carrier-protein] S-malonyltransferase;3-oxoacyl-[acyl-carrier-protein] synthase;3-oxoacyl-[acyl-carrier-protein] reductase;3-hydroxyacyl-[acyl-carrier-protein] dehydratase;Enoyl-[acyl-carrier-protein] reductase;Oleoyl-[acyl-carrier-protein] hydrolase	FASN	sp|P49327|FAS_HUMAN Fatty acid synthase OS=Homo sapiens OX=9606 GN=FASN PE=1 SV=3	1	15	15	15	9	8	11	10	7	8	8	9	8	8	10	11	12	9	11	5	10	10	10	12	12	12	11	10	10	11	5	4	9	9	11	9	6	2	1	1	1	1
P49368	P49368	19	19	19	T-complex protein 1 subunit gamma	CCT3	sp|P49368|TCPG_HUMAN T-complex protein 1 subunit gamma OS=Homo sapiens OX=9606 GN=CCT3 PE=1 SV=4	1	19	19	19	7	8	8	8	10	8	8	7	3	7	11	10	9	9	11	8	10	8	11	13	14	13	7	8	10	8	9	10	8	7	8	8	10	7	10	9	11	9
P49411	P49411	13	13	13	Elongation factor Tu, mitochondrial	TUFM	sp|P49411|EFTU_HUMAN Elongation factor Tu, mitochondrial OS=Homo sapiens OX=9606 GN=TUFM PE=1 SV=2	1	13	13	13	6	6	7	8	5	5	5	6	10	9	7	5	3	4	9	9	6	6	5	6	6	7	5	6	7	7	4	5	5	6	6	6	8	8	4	4	5	3
P49458	P49458	9	9	9	Signal recognition particle 9 kDa protein	SRP9	sp|P49458|SRP09_HUMAN Signal recognition particle 9 kDa protein OS=Homo sapiens OX=9606 GN=SRP9 PE=1 SV=2	1	9	9	9	7	4	4	7	5	5	6	8	6	4	5	6	5	6	4	1	6	5	5	6	6	5	4	5	6	5	2	1	4	5	4	4	3	2	3	3	3	3
P49588	P49588	7	7	7	Alanine--tRNA ligase, cytoplasmic	AARS	sp|P49588|SYAC_HUMAN Alanine--tRNA ligase, cytoplasmic OS=Homo sapiens OX=9606 GN=AARS1 PE=1 SV=2	1	7	7	7	1	0	3	2	2	1	1	1	0	1	1	2	0	3	2	1	3	3	2	3	3	2	3	3	5	3	1	2	4	5	1	2	2	1	1	1	0	0
P49589	P49589	2	2	2	Cysteine--tRNA ligase, cytoplasmic	CARS	sp|P49589|SYCC_HUMAN Cysteine--tRNA ligase, cytoplasmic OS=Homo sapiens OX=9606 GN=CARS1 PE=1 SV=3	1	2	2	2	1	1	1	1	1	1	1	0	0	0	1	1	1	1	0	0	1	1	2	2	2	2	1	1	1	1	0	0	1	1	1	1	1	1	0	0	1	1
P49591	P49591	2	2	2	Serine--tRNA ligase, cytoplasmic	SARS	sp|P49591|SYSC_HUMAN Serine--tRNA ligase, cytoplasmic OS=Homo sapiens OX=9606 GN=SARS1 PE=1 SV=3	1	2	2	2	0	0	1	0	0	1	0	1	1	1	2	1	0	1	1	1	0	0	0	0	1	1	1	0	1	1	0	0	0	1	0	0	1	0	0	0	0	0
P49711	P49711	5	5	4	Transcriptional repressor CTCF	CTCF	sp|P49711|CTCF_HUMAN Transcriptional repressor CTCF OS=Homo sapiens OX=9606 GN=CTCF PE=1 SV=1	1	5	5	4	4	4	3	3	3	3	3	3	3	3	3	3	3	3	3	4	2	2	2	2	3	3	3	4	3	2	2	3	3	4	3	4	3	3	3	2	2	2
P49716	P49716	1	1	1	CCAAT/enhancer-binding protein delta	CEBPD	sp|P49716|CEBPD_HUMAN CCAAT/enhancer-binding protein delta OS=Homo sapiens OX=9606 GN=CEBPD PE=1 SV=2	1	1	1	1	0	1	0	0	0	0	1	1	0	0	0	0	0	0	1	1	0	0	1	0	1	1	1	0	0	1	1	0	1	0	1	0	0	0	0	0	0	1
P49748	P49748	4	4	4	Very long-chain specific acyl-CoA dehydrogenase, mitochondrial	ACADVL	sp|P49748|ACADV_HUMAN Very long-chain specific acyl-CoA dehydrogenase, mitochondrial OS=Homo sapiens OX=9606 GN=ACADVL PE=1 SV=1	1	4	4	4	1	1	1	0	0	0	0	0	1	1	0	0	0	0	1	1	2	2	2	2	1	2	1	0	1	0	0	0	0	1	2	0	0	0	0	0	0	0
P49750	P49750	24	24	24	YLP motif-containing protein 1	YLPM1	sp|P49750|YLPM1_HUMAN YLP motif-containing protein 1 OS=Homo sapiens OX=9606 GN=YLPM1 PE=1 SV=4	1	24	24	24	14	10	19	22	19	20	22	21	21	20	16	18	14	16	16	15	13	11	13	10	14	14	9	10	15	13	4	5	13	11	11	11	3	5	3	2	2	3
P49755	P49755	6	6	6	Transmembrane emp24 domain-containing protein 10	TMED10	sp|P49755|TMEDA_HUMAN Transmembrane emp24 domain-containing protein 10 OS=Homo sapiens OX=9606 GN=TMED10 PE=1 SV=2	1	6	6	6	2	2	2	2	2	3	3	2	4	3	4	3	2	2	3	4	2	2	1	1	5	5	3	3	2	2	0	1	3	3	3	3	3	3	4	4	2	2
P49756	P49756	14	14	14	RNA-binding protein 25	RBM25	sp|P49756|RBM25_HUMAN RNA-binding protein 25 OS=Homo sapiens OX=9606 GN=RBM25 PE=1 SV=3	1	14	14	14	7	4	9	10	13	12	11	9	8	8	8	7	7	7	8	7	9	8	10	10	12	9	7	8	8	9	4	3	7	7	8	7	3	3	1	1	3	4
P49757	P49757	8	8	7	Protein numb homolog	NUMB	sp|P49757|NUMB_HUMAN Protein numb homolog OS=Homo sapiens OX=9606 GN=NUMB PE=1 SV=2	1	8	8	7	5	4	5	6	6	6	5	4	2	2	4	4	4	4	2	1	5	5	6	6	5	5	4	4	4	3	0	2	3	3	4	4	1	2	0	0	1	2
P49759;Q9HAZ1	P49759;Q9HAZ1	1;1	1;1	1;1	Dual specificity protein kinase CLK1;Dual specificity protein kinase CLK4	CLK1;CLK4	sp|P49759|CLK1_HUMAN Dual specificity protein kinase CLK1 OS=Homo sapiens OX=9606 GN=CLK1 PE=1 SV=2;sp|Q9HAZ1|CLK4_HUMAN Dual specificity protein kinase CLK4 OS=Homo sapiens OX=9606 GN=CLK4 PE=1 SV=1	2	1	1	1	0	0	1	1	1	0	1	1	1	1	0	0	0	0	0	0	0	1	1	1	1	1	1	0	1	1	0	0	0	1	0	1	0	0	0	0	0	0
P49790	P49790	19	19	19	Nuclear pore complex protein Nup153	NUP153	sp|P49790|NU153_HUMAN Nuclear pore complex protein Nup153 OS=Homo sapiens OX=9606 GN=NUP153 PE=1 SV=2	1	19	19	19	9	4	8	7	7	7	6	7	6	6	5	4	4	5	8	4	6	7	4	6	9	8	4	7	9	6	7	2	6	4	7	7	3	5	5	5	4	4
P49792;P0DJD0;P0DJD1	P49792	21;3;3	21;3;3	15;0;0	E3 SUMO-protein ligase RanBP2	RANBP2	sp|P49792|RBP2_HUMAN E3 SUMO-protein ligase RanBP2 OS=Homo sapiens OX=9606 GN=RANBP2 PE=1 SV=2	3	21	21	15	16	9	12	14	10	9	7	8	9	11	8	3	8	6	15	9	9	8	10	7	15	15	9	9	10	11	6	6	9	10	6	8	9	11	4	4	2	1
P49841	P49841	4	4	4	Glycogen synthase kinase-3 beta	GSK3B	sp|P49841|GSK3B_HUMAN Glycogen synthase kinase-3 beta OS=Homo sapiens OX=9606 GN=GSK3B PE=1 SV=2	1	4	4	4	1	0	2	1	1	1	1	1	0	0	1	1	0	0	0	0	1	2	2	2	3	3	1	2	1	1	1	0	1	1	1	0	1	1	0	0	1	1
P49848	P49848	1	1	1	Transcription initiation factor TFIID subunit 6	TAF6	sp|P49848|TAF6_HUMAN Transcription initiation factor TFIID subunit 6 OS=Homo sapiens OX=9606 GN=TAF6 PE=1 SV=1	1	1	1	1	1	1	1	1	1	1	1	1	1	1	1	1	1	1	1	1	1	1	1	1	0	0	1	1	1	1	1	1	0	1	1	1	1	1	0	0	0	0
P49916	P49916	29	29	29	DNA ligase 3	LIG3	sp|P49916|DNLI3_HUMAN DNA ligase 3 OS=Homo sapiens OX=9606 GN=LIG3 PE=1 SV=2	1	29	29	29	16	18	18	19	21	22	18	16	17	17	21	17	18	19	18	15	16	17	18	15	19	17	18	18	17	18	14	17	15	14	15	15	14	15	5	5	4	5
P49917	P49917	3	3	3	DNA ligase 4	LIG4	sp|P49917|DNLI4_HUMAN DNA ligase 4 OS=Homo sapiens OX=9606 GN=LIG4 PE=1 SV=2	1	3	3	3	1	0	2	1	0	1	1	2	2	1	1	1	2	2	0	2	2	1	1	2	1	1	1	1	0	1	1	1	1	0	1	1	1	1	0	0	0	0
P49959	P49959	12	12	11	Double-strand break repair protein MRE11A	MRE11A	sp|P49959|MRE11_HUMAN Double-strand break repair protein MRE11 OS=Homo sapiens OX=9606 GN=MRE11 PE=1 SV=3	1	12	12	11	5	4	5	6	6	5	5	6	5	5	7	6	5	5	4	5	5	6	5	5	5	5	4	4	5	6	4	3	3	4	4	3	5	4	2	2	3	2
P50402	P50402	13	13	13	Emerin	EMD	sp|P50402|EMD_HUMAN Emerin OS=Homo sapiens OX=9606 GN=EMD PE=1 SV=1	1	13	13	13	9	9	10	10	10	11	11	11	10	9	11	11	11	11	11	11	11	11	12	11	11	12	12	12	11	11	7	9	10	11	11	10	8	9	5	8	8	7
P50416	P50416	9	9	9	Carnitine O-palmitoyltransferase 1, liver isoform	CPT1A	sp|P50416|CPT1A_HUMAN Carnitine O-palmitoyltransferase 1, liver isoform OS=Homo sapiens OX=9606 GN=CPT1A PE=1 SV=2	1	9	9	9	6	4	8	8	6	6	7	8	5	6	7	6	7	7	6	4	5	5	6	6	9	8	6	5	9	7	5	4	5	6	6	6	4	5	3	4	3	5
P50454	P50454	3	3	3	Serpin H1	SERPINH1	sp|P50454|SERPH_HUMAN Serpin H1 OS=Homo sapiens OX=9606 GN=SERPINH1 PE=1 SV=2	1	3	3	3	1	0	1	1	1	1	1	1	0	0	1	1	0	1	0	0	0	1	1	1	1	2	1	1	1	2	1	0	2	1	2	2	1	2	0	0	0	0
P50542	P50542	2	2	2	Peroxisomal targeting signal 1 receptor	PEX5	sp|P50542|PEX5_HUMAN Peroxisomal targeting signal 1 receptor OS=Homo sapiens OX=9606 GN=PEX5 PE=1 SV=3	1	2	2	2	1	0	2	2	2	1	0	1	0	0	1	1	1	1	0	0	1	1	1	1	0	0	1	1	0	1	0	0	0	1	0	0	0	0	1	0	0	0
P50548	P50548	2	2	2	ETS domain-containing transcription factor ERF	ERF	sp|P50548|ERF_HUMAN ETS domain-containing transcription factor ERF OS=Homo sapiens OX=9606 GN=ERF PE=1 SV=2	1	2	2	2	1	1	1	1	2	1	1	2	1	1	0	0	1	1	1	1	2	1	1	1	1	1	0	0	0	0	1	0	1	1	1	0	1	1	0	0	1	1
P50552	P50552	17	17	16	Vasodilator-stimulated phosphoprotein	VASP	sp|P50552|VASP_HUMAN Vasodilator-stimulated phosphoprotein OS=Homo sapiens OX=9606 GN=VASP PE=1 SV=3	1	17	17	16	7	5	11	9	8	6	9	8	7	9	11	8	8	7	10	7	13	11	12	13	13	11	13	13	14	13	8	8	14	14	14	12	10	11	9	8	11	11
P50570	P50570	20	20	13	Dynamin-2	DNM2	sp|P50570|DYN2_HUMAN Dynamin-2 OS=Homo sapiens OX=9606 GN=DNM2 PE=1 SV=2	1	20	20	13	14	12	14	14	13	13	13	13	13	12	11	13	12	12	13	13	11	10	8	11	12	14	10	11	9	11	8	7	7	10	10	11	7	6	2	3	3	3
P50579	P50579	17	17	16	Methionine aminopeptidase 2	METAP2	sp|P50579|MAP2_HUMAN Methionine aminopeptidase 2 OS=Homo sapiens OX=9606 GN=METAP2 PE=1 SV=1	1	17	17	16	7	5	7	11	11	11	10	10	11	12	10	7	11	11	9	9	11	11	10	12	10	10	9	9	10	10	6	7	8	11	8	8	8	8	3	4	5	5
P50613	P50613	4	4	4	Cyclin-dependent kinase 7	CDK7	sp|P50613|CDK7_HUMAN Cyclin-dependent kinase 7 OS=Homo sapiens OX=9606 GN=CDK7 PE=1 SV=1	1	4	4	4	1	2	3	2	2	3	2	2	2	2	2	2	2	2	1	1	3	2	3	2	3	3	2	1	2	2	1	1	3	2	1	0	0	0	0	0	1	1
P50748	P50748	1	1	1	Kinetochore-associated protein 1	KNTC1	sp|P50748|KNTC1_HUMAN Kinetochore-associated protein 1 OS=Homo sapiens OX=9606 GN=KNTC1 PE=1 SV=1	1	1	1	1	0	0	1	1	1	1	1	1	1	1	1	1	0	0	1	0	0	0	0	0	0	1	0	0	0	0	0	0	1	0	0	1	0	0	0	0	1	0
P50750	P50750	4	3	2	Cyclin-dependent kinase 9	CDK9	sp|P50750|CDK9_HUMAN Cyclin-dependent kinase 9 OS=Homo sapiens OX=9606 GN=CDK9 PE=1 SV=3	1	4	3	2	2	3	3	3	2	3	1	2	2	2	3	2	3	3	2	2	3	2	3	3	3	3	3	3	3	3	1	2	3	2	3	2	2	1	0	1	2	1
P50914	P50914	14	14	14	60S ribosomal protein L14	RPL14	sp|P50914|RL14_HUMAN 60S ribosomal protein L14 OS=Homo sapiens OX=9606 GN=RPL14 PE=1 SV=4	1	14	14	14	9	8	11	11	10	10	11	12	9	9	10	11	12	10	7	8	10	9	9	10	10	10	11	12	9	10	9	9	11	12	12	12	8	12	11	11	10	11
P50990	P50990	22	22	22	T-complex protein 1 subunit theta	CCT8	sp|P50990|TCPQ_HUMAN T-complex protein 1 subunit theta OS=Homo sapiens OX=9606 GN=CCT8 PE=1 SV=4	1	22	22	22	12	12	12	13	16	16	12	13	8	9	12	10	11	9	9	7	15	15	16	16	16	15	17	15	15	14	11	11	16	13	14	15	10	12	9	7	11	12
P50991	P50991	22	22	22	T-complex protein 1 subunit delta	CCT4	sp|P50991|TCPD_HUMAN T-complex protein 1 subunit delta OS=Homo sapiens OX=9606 GN=CCT4 PE=1 SV=4	1	22	22	22	13	11	12	13	11	14	15	13	14	14	13	14	10	9	15	11	16	16	18	17	18	17	18	18	15	15	12	11	11	16	17	18	13	14	10	11	8	9
P50993	P50993	8	1	1	Sodium/potassium-transporting ATPase subunit alpha-2	ATP1A2	sp|P50993|AT1A2_HUMAN Sodium/potassium-transporting ATPase subunit alpha-2 OS=Homo sapiens OX=9606 GN=ATP1A2 PE=1 SV=1	1	8	1	1	4	3	5	5	4	5	5	4	4	3	3	4	3	3	4	5	3	4	4	3	6	6	4	4	5	4	3	3	3	4	4	4	3	3	3	2	4	4
P51114	P51114	21	21	18	Fragile X mental retardation syndrome-related protein 1	FXR1	sp|P51114|FXR1_HUMAN Fragile X mental retardation syndrome-related protein 1 OS=Homo sapiens OX=9606 GN=FXR1 PE=1 SV=3	1	21	21	18	14	11	15	15	16	14	15	16	10	11	14	11	12	12	11	11	13	12	12	12	13	12	11	10	11	11	9	9	11	11	12	12	8	9	5	5	10	11
P51116	P51116	18	15	14	Fragile X mental retardation syndrome-related protein 2	FXR2	sp|P51116|FXR2_HUMAN Fragile X mental retardation syndrome-related protein 2 OS=Homo sapiens OX=9606 GN=FXR2 PE=1 SV=2	1	18	15	14	10	8	14	15	15	14	13	13	12	11	11	11	12	12	10	11	12	11	13	12	14	14	10	11	11	10	8	8	13	12	11	11	10	10	8	8	9	7
P51148	P51148	3	3	3	Ras-related protein Rab-5C	RAB5C	sp|P51148|RAB5C_HUMAN Ras-related protein Rab-5C OS=Homo sapiens OX=9606 GN=RAB5C PE=1 SV=2	1	3	3	3	1	1	1	1	0	0	2	1	2	2	0	0	1	1	1	1	2	2	2	2	2	2	2	2	1	2	0	0	2	2	2	2	0	0	1	0	1	0
P51149	P51149	1	1	1	Ras-related protein Rab-7a	RAB7A	sp|P51149|RAB7A_HUMAN Ras-related protein Rab-7a OS=Homo sapiens OX=9606 GN=RAB7A PE=1 SV=1	1	1	1	1	0	0	0	1	1	1	1	1	1	1	0	0	1	0	0	1	1	1	0	1	1	1	1	0	1	1	0	0	0	0	0	0	0	0	0	0	0	0
P51153;Q92930;P59190	P51153	4;1;1	3;0;0	3;0;0	Ras-related protein Rab-13	RAB13	sp|P51153|RAB13_HUMAN Ras-related protein Rab-13 OS=Homo sapiens OX=9606 GN=RAB13 PE=1 SV=1	3	4	3	3	3	2	2	2	1	1	3	3	2	2	2	3	1	0	1	1	3	3	3	3	3	3	3	1	3	3	1	2	2	1	2	1	3	4	1	1	0	0
P51398	P51398	1	1	1	28S ribosomal protein S29, mitochondrial	DAP3	sp|P51398|RT29_HUMAN 28S ribosomal protein S29, mitochondrial OS=Homo sapiens OX=9606 GN=DAP3 PE=1 SV=1	1	1	1	1	0	0	0	0	0	0	0	0	1	0	0	0	0	0	0	0	0	0	0	0	0	0	0	0	0	0	0	0	0	0	0	0	0	0	0	0	1	1
P51531;P51532	P51531	19;7	19;7	19;7	Probable global transcription activator SNF2L2	SMARCA2	sp|P51531|SMCA2_HUMAN Probable global transcription activator SNF2L2 OS=Homo sapiens OX=9606 GN=SMARCA2 PE=1 SV=2	2	19	19	19	9	9	10	13	10	10	10	9	8	9	12	9	9	10	10	7	8	10	9	11	10	13	7	9	9	9	9	8	8	9	11	8	9	8	3	4	6	6
P51571	P51571	4	4	4	Translocon-associated protein subunit delta	SSR4	sp|P51571|SSRD_HUMAN Translocon-associated protein subunit delta OS=Homo sapiens OX=9606 GN=SSR4 PE=1 SV=1	1	4	4	4	2	2	2	2	1	1	3	2	2	2	3	2	1	1	3	2	2	1	0	2	4	4	0	1	1	2	1	0	1	2	1	1	2	2	0	0	0	1
P51572	P51572	8	8	8	B-cell receptor-associated protein 31	BCAP31	sp|P51572|BAP31_HUMAN B-cell receptor-associated protein 31 OS=Homo sapiens OX=9606 GN=BCAP31 PE=1 SV=3	1	8	8	8	5	3	4	5	4	3	4	4	5	5	4	4	4	4	3	4	5	5	7	5	3	5	5	4	5	6	3	2	4	4	6	6	5	3	3	2	5	5
P51608	P51608	8	8	7	Methyl-CpG-binding protein 2	MECP2	sp|P51608|MECP2_HUMAN Methyl-CpG-binding protein 2 OS=Homo sapiens OX=9606 GN=MECP2 PE=1 SV=1	1	8	8	7	4	2	5	6	5	3	5	6	4	5	5	5	3	5	4	4	4	4	5	5	6	7	5	6	5	4	2	2	5	5	5	5	3	4	4	4	2	2
P51610	P51610	6	6	5	Host cell factor 1;HCF N-terminal chain 1;HCF N-terminal chain 2;HCF N-terminal chain 3;HCF N-terminal chain 4;HCF N-terminal chain 5;HCF N-terminal chain 6;HCF C-terminal chain 1;HCF C-terminal chain 2;HCF C-terminal chain 3;HCF C-terminal chain 4;HCF C-terminal chain 5;HCF C-terminal chain 6	HCFC1	sp|P51610|HCFC1_HUMAN Host cell factor 1 OS=Homo sapiens OX=9606 GN=HCFC1 PE=1 SV=2	1	6	6	5	3	3	2	2	2	2	2	3	2	2	3	3	2	1	1	1	4	3	2	2	1	2	4	4	2	3	3	3	3	2	2	3	1	1	1	1	2	2
P51648	P51648	7	6	6	Fatty aldehyde dehydrogenase	ALDH3A2	sp|P51648|AL3A2_HUMAN Aldehyde dehydrogenase family 3 member A2 OS=Homo sapiens OX=9606 GN=ALDH3A2 PE=1 SV=1	1	7	6	6	5	4	6	5	6	6	5	5	6	6	4	3	4	4	4	5	3	5	5	6	4	5	3	3	6	6	3	3	3	6	6	5	3	2	3	3	3	3
P51659	P51659	22	22	22	Peroxisomal multifunctional enzyme type 2;(3R)-hydroxyacyl-CoA dehydrogenase;Enoyl-CoA hydratase 2	HSD17B4	sp|P51659|DHB4_HUMAN Peroxisomal multifunctional enzyme type 2 OS=Homo sapiens OX=9606 GN=HSD17B4 PE=1 SV=3	1	22	22	22	16	13	16	16	16	17	17	18	16	17	15	16	15	16	15	15	12	13	16	15	16	15	15	15	16	14	13	10	15	16	14	15	10	11	7	6	5	6
P51665	P51665	1	1	1	26S proteasome non-ATPase regulatory subunit 7	PSMD7	sp|P51665|PSMD7_HUMAN 26S proteasome non-ATPase regulatory subunit 7 OS=Homo sapiens OX=9606 GN=PSMD7 PE=1 SV=2	1	1	1	1	0	0	0	0	1	1	1	0	1	1	0	1	1	1	1	0	0	1	1	1	0	1	1	0	1	1	0	0	1	0	1	0	0	1	0	0	0	0
P51812	P51812	1	1	1	Ribosomal protein S6 kinase alpha-3	RPS6KA3	sp|P51812|KS6A3_HUMAN Ribosomal protein S6 kinase alpha-3 OS=Homo sapiens OX=9606 GN=RPS6KA3 PE=1 SV=1	1	1	1	1	1	0	0	1	0	0	1	1	1	0	0	0	1	0	0	0	0	0	1	1	1	1	1	1	1	1	0	0	1	1	1	1	0	0	0	0	1	1
P51858	P51858	6	6	6	Hepatoma-derived growth factor	HDGF	sp|P51858|HDGF_HUMAN Hepatoma-derived growth factor OS=Homo sapiens OX=9606 GN=HDGF PE=1 SV=1	1	6	6	6	2	3	3	3	3	3	2	2	2	2	1	2	3	3	2	1	2	4	3	4	3	2	1	3	3	2	1	1	3	2	3	4	3	3	1	0	2	2
P51948	P51948	3	3	3	CDK-activating kinase assembly factor MAT1	MNAT1	sp|P51948|MAT1_HUMAN CDK-activating kinase assembly factor MAT1 OS=Homo sapiens OX=9606 GN=MNAT1 PE=1 SV=1	1	3	3	3	1	0	0	1	2	1	2	1	2	2	1	1	1	2	1	1	2	2	2	1	1	1	1	1	1	1	0	1	1	0	0	1	1	1	0	0	0	0
P51970	P51970	1	1	1	NADH dehydrogenase [ubiquinone] 1 alpha subcomplex subunit 8	NDUFA8	sp|P51970|NDUA8_HUMAN NADH dehydrogenase [ubiquinone] 1 alpha subcomplex subunit 8 OS=Homo sapiens OX=9606 GN=NDUFA8 PE=1 SV=3	1	1	1	1	0	1	0	0	0	0	0	0	0	1	1	0	0	0	1	1	0	0	0	0	1	1	0	0	0	0	0	0	0	0	0	0	0	0	0	0	0	0
P51991	P51991	9	9	9	Heterogeneous nuclear ribonucleoprotein A3	HNRNPA3	sp|P51991|ROA3_HUMAN Heterogeneous nuclear ribonucleoprotein A3 OS=Homo sapiens OX=9606 GN=HNRNPA3 PE=1 SV=2	1	9	9	9	4	6	7	8	7	8	7	8	8	8	9	9	9	9	7	6	7	6	5	6	7	8	6	8	6	4	4	4	4	6	5	5	2	4	2	4	3	4
P52209	P52209	4	4	4	6-phosphogluconate dehydrogenase, decarboxylating	PGD	sp|P52209|6PGD_HUMAN 6-phosphogluconate dehydrogenase, decarboxylating OS=Homo sapiens OX=9606 GN=PGD PE=1 SV=3	1	4	4	4	1	1	1	1	1	1	1	1	0	1	0	1	1	1	2	1	1	1	1	1	1	2	1	1	1	1	0	0	1	1	1	1	0	0	1	0	0	0
P52272	P52272	35	35	35	Heterogeneous nuclear ribonucleoprotein M	HNRNPM	sp|P52272|HNRPM_HUMAN Heterogeneous nuclear ribonucleoprotein M OS=Homo sapiens OX=9606 GN=HNRNPM PE=1 SV=3	1	35	35	35	25	26	28	28	29	30	28	29	28	29	29	27	29	30	24	26	27	26	25	25	29	30	25	25	28	25	20	21	23	24	27	25	26	23	14	15	19	23
P52292	P52292	17	17	17	Importin subunit alpha-1	KPNA2	sp|P52292|IMA1_HUMAN Importin subunit alpha-1 OS=Homo sapiens OX=9606 GN=KPNA2 PE=1 SV=1	1	17	17	17	12	13	14	15	13	14	13	13	13	14	13	13	13	13	13	12	13	14	13	13	13	13	12	11	13	12	10	10	12	13	12	12	11	12	11	12	8	8
P52294;O15131	P52294	5;1	5;1	4;0	Importin subunit alpha-5;Importin subunit alpha-5, N-terminally processed	KPNA1	sp|P52294|IMA5_HUMAN Importin subunit alpha-5 OS=Homo sapiens OX=9606 GN=KPNA1 PE=1 SV=3	2	5	5	4	4	4	3	4	3	5	4	4	4	4	2	2	3	2	4	3	5	5	5	5	5	5	4	4	4	4	3	4	3	5	4	3	5	3	0	1	2	2
P52429	P52429	1	1	1	Diacylglycerol kinase epsilon	DGKE	sp|P52429|DGKE_HUMAN Diacylglycerol kinase epsilon OS=Homo sapiens OX=9606 GN=DGKE PE=1 SV=1	1	1	1	1	0	1	0	0	0	0	0	0	0	0	0	0	0	0	0	1	0	0	0	0	0	0	0	0	0	0	1	0	0	0	0	0	1	1	1	1	0	0
P52434	P52434	9	9	8	DNA-directed RNA polymerases I, II, and III subunit RPABC3	POLR2H	sp|P52434|RPAB3_HUMAN DNA-directed RNA polymerases I, II, and III subunit RPABC3 OS=Homo sapiens OX=9606 GN=POLR2H PE=1 SV=4	1	9	9	8	5	6	7	6	7	5	8	7	3	3	4	4	4	4	4	4	6	5	6	5	8	8	6	6	2	2	2	2	3	4	4	1	4	5	4	4	5	5
P52435;Q9GZM3;Q9H1A7	P52435;Q9GZM3;Q9H1A7	6;4;4	6;4;4	6;4;4	DNA-directed RNA polymerase II subunit RPB11-a;DNA-directed RNA polymerase II subunit RPB11-b1;DNA-directed RNA polymerase II subunit RPB11-b2	POLR2J;POLR2J2;POLR2J3	sp|P52435|RPB11_HUMAN DNA-directed RNA polymerase II subunit RPB11-a OS=Homo sapiens OX=9606 GN=POLR2J PE=1 SV=1;sp|Q9GZM3|RPB1B_HUMAN DNA-directed RNA polymerase II subunit RPB11-b1 OS=Homo sapiens OX=9606 GN=POLR2J2 PE=1 SV=2;sp|Q9H1A7|RPB1C_HUMAN DNA-di	3	6	6	6	4	5	5	6	5	5	6	5	0	0	2	3	1	2	2	1	2	4	4	3	4	4	3	2	2	1	0	0	1	1	0	2	3	3	1	1	0	1
P52597	P52597	9	7	7	Heterogeneous nuclear ribonucleoprotein F;Heterogeneous nuclear ribonucleoprotein F, N-terminally processed	HNRNPF	sp|P52597|HNRPF_HUMAN Heterogeneous nuclear ribonucleoprotein F OS=Homo sapiens OX=9606 GN=HNRNPF PE=1 SV=3	1	9	7	7	7	7	6	7	7	6	7	7	6	6	7	6	6	6	8	7	6	6	6	7	7	7	7	7	6	5	7	5	7	6	6	6	6	7	6	6	7	7
P52701	P52701	41	41	41	DNA mismatch repair protein Msh6	MSH6	sp|P52701|MSH6_HUMAN DNA mismatch repair protein Msh6 OS=Homo sapiens OX=9606 GN=MSH6 PE=1 SV=2	1	41	41	41	22	27	28	28	27	23	29	28	27	25	24	27	24	26	25	23	21	22	24	24	23	19	19	20	17	18	13	12	23	24	20	21	14	15	7	5	9	9
P52747	P52747	3	3	3	Zinc finger protein 143	ZNF143	sp|P52747|ZN143_HUMAN Zinc finger protein 143 OS=Homo sapiens OX=9606 GN=ZNF143 PE=1 SV=2	1	3	3	3	1	0	1	0	0	0	0	0	0	0	1	0	1	0	2	1	0	0	0	0	0	1	0	0	0	0	0	0	0	0	0	0	0	1	0	0	0	0
P52815	P52815	8	8	8	39S ribosomal protein L12, mitochondrial	MRPL12	sp|P52815|RM12_HUMAN 39S ribosomal protein L12, mitochondrial OS=Homo sapiens OX=9606 GN=MRPL12 PE=1 SV=2	1	8	8	8	4	3	5	4	3	3	3	3	5	5	4	5	4	4	6	5	4	4	4	3	5	5	4	2	4	4	2	1	6	5	5	4	2	2	1	0	2	2
P52895	P52895	8	2	2	Aldo-keto reductase family 1 member C2	AKR1C2	sp|P52895|AK1C2_HUMAN Aldo-keto reductase family 1 member C2 OS=Homo sapiens OX=9606 GN=AKR1C2 PE=1 SV=3	1	8	2	2	3	3	3	3	4	3	3	4	4	3	4	6	5	2	7	5	4	4	4	4	5	5	5	4	5	5	3	3	3	3	4	5	3	2	1	2	2	2
P52907	P52907	16	16	14	F-actin-capping protein subunit alpha-1	CAPZA1	sp|P52907|CAZA1_HUMAN F-actin-capping protein subunit alpha-1 OS=Homo sapiens OX=9606 GN=CAPZA1 PE=1 SV=3	1	16	16	14	10	9	9	12	12	13	11	11	10	10	10	11	10	10	9	10	11	12	13	12	13	13	12	12	12	12	10	9	12	12	12	12	12	13	12	11	9	9
P52926	P52926	4	4	4	High mobility group protein HMGI-C	HMGA2	sp|P52926|HMGA2_HUMAN High mobility group protein HMGI-C OS=Homo sapiens OX=9606 GN=HMGA2 PE=1 SV=1	1	4	4	4	3	3	3	3	3	3	3	3	3	3	3	3	2	3	3	3	3	3	3	3	3	4	3	4	4	4	3	3	4	4	3	3	4	3	1	1	4	4
P52943	P52943	4	4	4	Cysteine-rich protein 2	CRIP2	sp|P52943|CRIP2_HUMAN Cysteine-rich protein 2 OS=Homo sapiens OX=9606 GN=CRIP2 PE=1 SV=1	1	4	4	4	2	2	3	2	3	3	2	3	3	3	2	2	1	1	3	3	3	3	3	3	3	3	3	3	3	3	2	3	3	3	3	3	3	3	3	4	4	4
P52948	P52948	22	22	22	Nuclear pore complex protein Nup98-Nup96;Nuclear pore complex protein Nup98;Nuclear pore complex protein Nup96	NUP98	sp|P52948|NUP98_HUMAN Nuclear pore complex protein Nup98-Nup96 OS=Homo sapiens OX=9606 GN=NUP98 PE=1 SV=4	1	22	22	22	9	7	13	15	16	16	13	12	5	5	7	6	10	8	6	8	12	12	12	11	14	15	8	11	8	9	5	4	8	6	9	10	6	6	3	6	6	4
P53007	P53007	4	4	4	Tricarboxylate transport protein, mitochondrial	SLC25A1	sp|P53007|TXTP_HUMAN Tricarboxylate transport protein, mitochondrial OS=Homo sapiens OX=9606 GN=SLC25A1 PE=1 SV=2	1	4	4	4	2	2	3	3	3	3	3	3	2	3	3	3	2	2	3	2	2	2	2	2	3	3	2	3	3	3	3	2	3	3	3	3	3	3	0	1	2	2
P53350	P53350	4	4	4	Serine/threonine-protein kinase PLK1	PLK1	sp|P53350|PLK1_HUMAN Serine/threonine-protein kinase PLK1 OS=Homo sapiens OX=9606 GN=PLK1 PE=1 SV=1	1	4	4	4	2	2	2	3	2	3	3	3	2	2	1	0	2	1	3	2	1	1	1	1	2	2	1	1	1	1	0	1	1	1	1	1	1	2	0	0	0	1
P53355	P53355	17	17	17	Death-associated protein kinase 1	DAPK1	sp|P53355|DAPK1_HUMAN Death-associated protein kinase 1 OS=Homo sapiens OX=9606 GN=DAPK1 PE=1 SV=6	1	17	17	17	6	4	4	5	4	3	8	6	7	8	7	6	6	5	5	2	6	6	8	7	10	10	7	9	9	7	3	3	8	9	6	9	5	5	4	2	4	5
P53396	P53396	25	25	23	ATP-citrate synthase	ACLY	sp|P53396|ACLY_HUMAN ATP-citrate synthase OS=Homo sapiens OX=9606 GN=ACLY PE=1 SV=3	1	25	25	23	13	14	15	15	14	15	14	15	15	15	13	12	14	13	15	11	16	14	15	15	15	14	12	13	12	13	10	9	11	13	12	11	10	10	6	8	3	3
P53567	P53567	1	1	1	CCAAT/enhancer-binding protein gamma	CEBPG	sp|P53567|CEBPG_HUMAN CCAAT/enhancer-binding protein gamma OS=Homo sapiens OX=9606 GN=CEBPG PE=1 SV=1	1	1	1	1	1	1	1	1	1	1	1	1	1	1	1	1	1	1	1	0	1	1	1	1	1	1	1	1	1	1	0	0	1	1	1	1	0	0	0	0	0	0
P53582	P53582	9	9	9	Methionine aminopeptidase 1	METAP1	sp|P53582|MAP11_HUMAN Methionine aminopeptidase 1 OS=Homo sapiens OX=9606 GN=METAP1 PE=1 SV=2	1	9	9	9	3	4	3	4	4	3	4	5	8	8	4	4	5	5	6	6	5	4	3	3	6	5	4	6	5	6	3	4	4	4	5	4	3	2	2	2	3	3
P53597	P53597	1	1	1	Succinyl-CoA ligase [ADP/GDP-forming] subunit alpha, mitochondrial	SUCLG1	sp|P53597|SUCA_HUMAN Succinate--CoA ligase [ADP/GDP-forming] subunit alpha, mitochondrial OS=Homo sapiens OX=9606 GN=SUCLG1 PE=1 SV=4	1	1	1	1	0	0	0	0	1	0	0	0	1	0	0	0	0	0	0	0	0	1	0	0	0	0	0	0	1	0	0	0	1	1	1	1	1	0	0	0	0	1
P53618	P53618	5	5	5	Coatomer subunit beta	COPB1	sp|P53618|COPB_HUMAN Coatomer subunit beta OS=Homo sapiens OX=9606 GN=COPB1 PE=1 SV=3	1	5	5	5	1	2	2	2	2	2	1	1	2	2	3	2	2	1	3	3	2	2	2	2	3	3	1	2	2	2	1	2	1	2	2	1	1	1	2	2	1	2
P53621	P53621	23	23	23	Coatomer subunit alpha;Xenin;Proxenin	COPA	sp|P53621|COPA_HUMAN Coatomer subunit alpha OS=Homo sapiens OX=9606 GN=COPA PE=1 SV=2	1	23	23	23	13	10	13	15	12	14	13	13	17	18	13	14	15	15	15	13	16	17	15	15	19	19	14	18	15	16	9	12	12	14	11	10	15	12	14	14	11	12
P53675	P53675	11	1	0	Clathrin heavy chain 2	CLTCL1	sp|P53675|CLH2_HUMAN Clathrin heavy chain 2 OS=Homo sapiens OX=9606 GN=CLTCL1 PE=1 SV=2	1	11	1	0	5	4	2	3	5	5	5	2	6	7	2	3	4	3	5	5	7	5	6	7	6	5	6	3	7	7	3	2	6	6	4	6	7	7	1	2	1	1
P53803	P53803	1	1	1	DNA-directed RNA polymerases I, II, and III subunit RPABC4	POLR2K	sp|P53803|RPAB4_HUMAN DNA-directed RNA polymerases I, II, and III subunit RPABC4 OS=Homo sapiens OX=9606 GN=POLR2K PE=1 SV=1	1	1	1	1	1	1	1	1	1	0	1	1	1	1	1	1	1	0	0	1	1	0	1	1	1	1	0	0	1	1	0	0	0	0	1	0	1	1	1	1	1	1
P53814	P53814	10	10	10	Smoothelin	SMTN	sp|P53814|SMTN_HUMAN Smoothelin OS=Homo sapiens OX=9606 GN=SMTN PE=1 SV=7	1	10	10	10	9	5	5	5	5	5	7	6	5	4	5	5	3	4	5	5	5	5	6	5	9	9	6	5	7	5	3	4	5	6	6	6	1	0	1	1	0	1
P53985	P53985	4	4	4	Monocarboxylate transporter 1	SLC16A1	sp|P53985|MOT1_HUMAN Monocarboxylate transporter 1 OS=Homo sapiens OX=9606 GN=SLC16A1 PE=1 SV=3	1	4	4	4	2	1	3	3	2	4	3	3	2	2	3	3	2	3	3	3	3	3	3	3	4	4	2	3	2	2	1	1	3	1	2	2	1	1	2	2	1	1
P53990	P53990	5	5	5	IST1 homolog	IST1	sp|P53990|IST1_HUMAN IST1 homolog OS=Homo sapiens OX=9606 GN=IST1 PE=1 SV=1	1	5	5	5	2	1	2	0	1	1	1	0	0	0	1	1	2	1	1	2	0	0	1	1	2	3	0	1	1	1	1	2	0	1	1	1	1	0	0	0	2	1
P53992	P53992	4	4	4	Protein transport protein Sec24C	SEC24C	sp|P53992|SC24C_HUMAN Protein transport protein Sec24C OS=Homo sapiens OX=9606 GN=SEC24C PE=1 SV=3	1	4	4	4	1	1	1	1	2	0	1	1	1	1	1	0	1	0	2	1	1	2	2	3	2	3	2	1	2	3	1	0	2	1	2	2	0	1	2	0	1	0
P53999	P53999	13	13	13	Activated RNA polymerase II transcriptional coactivator p15	SUB1	sp|P53999|TCP4_HUMAN Activated RNA polymerase II transcriptional coactivator p15 OS=Homo sapiens OX=9606 GN=SUB1 PE=1 SV=3	1	13	13	13	9	7	8	9	9	9	9	9	9	9	9	10	9	9	7	8	8	8	8	10	11	11	11	11	9	10	6	7	11	11	10	10	9	10	6	6	8	9
P54098	P54098	6	6	5	DNA polymerase subunit gamma-1	POLG	sp|P54098|DPOG1_HUMAN DNA polymerase subunit gamma-1 OS=Homo sapiens OX=9606 GN=POLG PE=1 SV=1	1	6	6	5	4	2	3	5	5	5	5	4	4	4	3	3	4	3	4	3	3	3	3	4	6	5	2	4	5	4	2	2	4	4	4	4	2	3	1	2	3	3
P54136	P54136	11	11	11	Arginine--tRNA ligase, cytoplasmic	RARS	sp|P54136|SYRC_HUMAN Arginine--tRNA ligase, cytoplasmic OS=Homo sapiens OX=9606 GN=RARS1 PE=1 SV=2	1	11	11	11	3	1	2	2	2	1	1	3	3	4	5	2	2	1	7	10	2	3	3	3	2	3	3	3	5	3	2	1	4	5	6	5	3	0	1	1	1	3
P54259	P54259	5	5	5	Atrophin-1	ATN1	sp|P54259|ATN1_HUMAN Atrophin-1 OS=Homo sapiens OX=9606 GN=ATN1 PE=1 SV=3	1	5	5	5	4	3	2	2	4	1	5	3	1	2	0	0	0	0	1	3	2	3	4	4	5	5	3	3	2	1	0	0	1	0	2	2	2	1	1	0	1	1
P54652	P54652	17	5	5	Heat shock-related 70 kDa protein 2	HSPA2	sp|P54652|HSP72_HUMAN Heat shock-related 70 kDa protein 2 OS=Homo sapiens OX=9606 GN=HSPA2 PE=1 SV=1	1	17	5	5	11	11	12	12	14	15	14	15	12	11	14	13	12	14	12	11	14	14	13	14	16	16	15	14	13	12	11	10	12	13	13	11	13	11	10	10	6	7
P54727	P54727	1	1	1	UV excision repair protein RAD23 homolog B	RAD23B	sp|P54727|RD23B_HUMAN UV excision repair protein RAD23 homolog B OS=Homo sapiens OX=9606 GN=RAD23B PE=1 SV=1	1	1	1	1	0	0	0	0	0	0	0	0	0	0	0	0	0	0	0	0	0	0	0	0	0	0	0	0	0	0	0	0	0	0	0	0	1	1	0	0	0	0
P55010	P55010	6	6	6	Eukaryotic translation initiation factor 5	EIF5	sp|P55010|IF5_HUMAN Eukaryotic translation initiation factor 5 OS=Homo sapiens OX=9606 GN=EIF5 PE=1 SV=2	1	6	6	6	0	0	2	1	1	1	1	1	1	1	1	0	0	0	2	1	0	1	1	1	1	1	0	0	1	0	1	2	0	1	1	1	4	4	0	0	0	0
P55011	P55011	4	4	3	Solute carrier family 12 member 2	SLC12A2	sp|P55011|S12A2_HUMAN Solute carrier family 12 member 2 OS=Homo sapiens OX=9606 GN=SLC12A2 PE=1 SV=1	1	4	4	3	0	1	1	1	1	1	1	1	0	0	1	1	1	1	2	1	1	1	1	1	1	1	1	1	1	1	0	0	2	1	2	0	0	0	2	2	1	1
P55036	P55036	3	3	3	26S proteasome non-ATPase regulatory subunit 4	PSMD4	sp|P55036|PSMD4_HUMAN 26S proteasome non-ATPase regulatory subunit 4 OS=Homo sapiens OX=9606 GN=PSMD4 PE=1 SV=1	1	3	3	3	0	0	1	0	0	1	0	0	0	0	0	0	0	1	1	1	1	1	1	1	1	0	0	0	1	1	0	1	1	1	1	1	1	1	0	0	0	0
P55039	P55039	1	1	1	Developmentally-regulated GTP-binding protein 2	DRG2	sp|P55039|DRG2_HUMAN Developmentally-regulated GTP-binding protein 2 OS=Homo sapiens OX=9606 GN=DRG2 PE=1 SV=1	1	1	1	1	0	1	1	0	0	0	0	0	1	1	0	1	0	0	1	1	1	0	1	1	1	1	1	1	1	1	1	1	1	1	1	1	1	1	0	0	0	0
P55060	P55060	11	11	10	Exportin-2	CSE1L	sp|P55060|XPO2_HUMAN Exportin-2 OS=Homo sapiens OX=9606 GN=CSE1L PE=1 SV=3	1	11	11	10	3	2	4	6	5	5	5	6	6	4	2	7	4	4	6	6	6	6	8	6	7	7	7	7	8	7	3	2	4	7	7	6	4	4	4	3	3	4
P55072	P55072	15	15	14	Transitional endoplasmic reticulum ATPase	VCP	sp|P55072|TERA_HUMAN Transitional endoplasmic reticulum ATPase OS=Homo sapiens OX=9606 GN=VCP PE=1 SV=4	1	15	15	14	4	2	2	3	2	3	3	4	4	5	3	1	2	5	2	4	7	7	7	7	6	5	6	4	6	6	6	4	7	8	6	6	5	9	4	5	3	3
P55081	P55081	2	2	2	Microfibrillar-associated protein 1	MFAP1	sp|P55081|MFAP1_HUMAN Microfibrillar-associated protein 1 OS=Homo sapiens OX=9606 GN=MFAP1 PE=1 SV=2	1	2	2	2	1	1	2	2	1	2	2	2	1	1	2	2	2	2	1	0	1	0	0	0	2	1	0	0	1	1	0	0	0	1	0	1	0	0	0	0	1	1
P55084	P55084	18	18	18	Trifunctional enzyme subunit beta, mitochondrial;3-ketoacyl-CoA thiolase	HADHB	sp|P55084|ECHB_HUMAN Trifunctional enzyme subunit beta, mitochondrial OS=Homo sapiens OX=9606 GN=HADHB PE=1 SV=3	1	18	18	18	9	8	10	11	10	11	10	12	7	7	9	12	10	9	7	7	10	10	11	11	12	12	10	12	12	10	3	5	11	12	9	9	8	8	3	4	6	7
P55145	P55145	7	7	7	Mesencephalic astrocyte-derived neurotrophic factor	MANF	sp|P55145|MANF_HUMAN Mesencephalic astrocyte-derived neurotrophic factor OS=Homo sapiens OX=9606 GN=MANF PE=1 SV=3	1	7	7	7	3	2	4	2	3	2	2	2	2	2	1	0	2	2	3	4	2	3	4	4	4	5	3	3	2	4	2	3	4	4	4	5	3	1	0	2	0	0
P55196	P55196	13	13	13	Afadin	MLLT4	sp|P55196|AFAD_HUMAN Afadin OS=Homo sapiens OX=9606 GN=AFDN PE=1 SV=3	1	13	13	13	6	3	6	5	7	7	7	8	1	3	1	2	1	3	2	1	6	6	7	7	9	5	6	7	7	7	2	4	3	2	5	7	6	5	1	4	3	6
P55209	P55209	13	13	11	Nucleosome assembly protein 1-like 1	NAP1L1	sp|P55209|NP1L1_HUMAN Nucleosome assembly protein 1-like 1 OS=Homo sapiens OX=9606 GN=NAP1L1 PE=1 SV=1	1	13	13	11	5	7	7	8	10	11	10	8	9	10	9	9	9	9	10	7	8	9	10	10	10	9	10	10	9	10	6	7	9	10	9	9	6	7	9	8	8	6
P55210	P55210	1	1	1	Caspase-7;Caspase-7 subunit p20;Caspase-7 subunit p11	CASP7	sp|P55210|CASP7_HUMAN Caspase-7 OS=Homo sapiens OX=9606 GN=CASP7 PE=1 SV=1	1	1	1	1	0	0	0	0	0	0	0	0	0	0	0	0	0	0	0	0	0	0	1	1	0	0	0	0	1	1	0	0	1	1	1	1	0	0	0	0	0	0
P55265	P55265	28	28	28	Double-stranded RNA-specific adenosine deaminase	ADAR	sp|P55265|DSRAD_HUMAN Double-stranded RNA-specific adenosine deaminase OS=Homo sapiens OX=9606 GN=ADAR PE=1 SV=4	1	28	28	28	17	18	21	21	18	19	19	17	22	22	20	18	15	14	20	19	15	17	18	20	23	25	17	18	16	17	16	15	17	20	17	17	15	16	4	5	11	9
P55735	P55735	2	2	2	Protein SEC13 homolog	SEC13	sp|P55735|SEC13_HUMAN Protein SEC13 homolog OS=Homo sapiens OX=9606 GN=SEC13 PE=1 SV=3	1	2	2	2	1	0	0	0	1	0	0	1	1	1	0	1	0	0	0	0	0	0	1	0	0	0	0	0	0	0	0	0	0	0	0	0	2	1	0	0	0	0
P55769	P55769	10	10	9	NHP2-like protein 1;NHP2-like protein 1, N-terminally processed	NHP2L1	sp|P55769|NH2L1_HUMAN NHP2-like protein 1 OS=Homo sapiens OX=9606 GN=SNU13 PE=1 SV=3	1	10	10	9	6	6	8	8	7	7	9	8	7	7	8	10	8	9	6	6	7	7	8	7	8	7	9	8	8	8	6	7	8	8	8	8	8	8	8	5	4	5
P55795	P55795	9	4	4	Heterogeneous nuclear ribonucleoprotein H2	HNRNPH2	sp|P55795|HNRH2_HUMAN Heterogeneous nuclear ribonucleoprotein H2 OS=Homo sapiens OX=9606 GN=HNRNPH2 PE=1 SV=1	1	9	4	4	6	5	6	7	6	6	5	6	6	7	7	7	6	6	7	7	5	5	5	5	5	6	6	5	5	5	4	4	6	5	6	6	6	7	5	5	5	5
P61956;P55854;Q6EEV6	P61956;P55854;Q6EEV6	1;1;1	1;1;1	1;1;1	Small ubiquitin-related modifier 2;Small ubiquitin-related modifier 3;Small ubiquitin-related modifier 4	SUMO2;SUMO3;SUMO4	sp|P61956|SUMO2_HUMAN Small ubiquitin-related modifier 2 OS=Homo sapiens OX=9606 GN=SUMO2 PE=1 SV=3;sp|P55854|SUMO3_HUMAN Small ubiquitin-related modifier 3 OS=Homo sapiens OX=9606 GN=SUMO3 PE=1 SV=2;sp|Q6EEV6|SUMO4_HUMAN Small ubiquitin-related modifier 4	3	1	1	1	1	0	1	1	1	1	1	1	1	0	1	1	1	1	1	1	1	0	1	1	0	0	1	0	1	1	1	1	1	1	1	1	0	0	0	0	1	1
P55884	P55884	14	14	14	Eukaryotic translation initiation factor 3 subunit B	EIF3B	sp|P55884|EIF3B_HUMAN Eukaryotic translation initiation factor 3 subunit B OS=Homo sapiens OX=9606 GN=EIF3B PE=1 SV=3	1	14	14	14	6	5	5	6	7	10	3	4	6	7	9	8	5	6	11	6	8	6	6	7	11	10	9	10	9	7	4	3	7	9	9	9	2	4	5	4	5	4
P56134	P56134	5	5	5	ATP synthase subunit f, mitochondrial	ATP5J2	sp|P56134|ATPK_HUMAN ATP synthase subunit f, mitochondrial OS=Homo sapiens OX=9606 GN=ATP5MF PE=1 SV=3	1	5	5	5	4	3	3	3	4	4	4	3	4	4	4	4	3	4	5	3	4	4	4	4	4	4	3	3	4	4	3	3	3	3	4	3	2	2	3	3	3	1
P56182	P56182	19	19	19	Ribosomal RNA processing protein 1 homolog A	RRP1	sp|P56182|RRP1_HUMAN Ribosomal RNA processing protein 1 homolog A OS=Homo sapiens OX=9606 GN=RRP1 PE=1 SV=1	1	19	19	19	11	8	10	10	10	11	11	13	12	12	13	13	12	12	11	11	11	12	12	11	14	13	10	11	11	10	10	10	11	13	13	12	9	9	10	12	9	10
P56192	P56192	9	9	9	Methionine--tRNA ligase, cytoplasmic	MARS	sp|P56192|SYMC_HUMAN Methionine--tRNA ligase, cytoplasmic OS=Homo sapiens OX=9606 GN=MARS1 PE=1 SV=2	1	9	9	9	3	3	3	5	3	3	4	3	4	5	4	5	4	3	8	6	4	4	4	4	5	6	3	5	4	5	1	3	2	3	3	3	6	5	2	1	2	2
P56385	P56385	2	2	2	ATP synthase subunit e, mitochondrial	ATP5I	sp|P56385|ATP5I_HUMAN ATP synthase subunit e, mitochondrial OS=Homo sapiens OX=9606 GN=ATP5ME PE=1 SV=2	1	2	2	2	1	1	1	1	1	1	1	1	1	1	0	0	1	1	1	1	1	1	1	1	2	1	1	1	2	2	0	1	1	1	1	1	1	1	1	1	1	1
P56537	P56537	6	6	6	Eukaryotic translation initiation factor 6	EIF6	sp|P56537|IF6_HUMAN Eukaryotic translation initiation factor 6 OS=Homo sapiens OX=9606 GN=EIF6 PE=1 SV=1	1	6	6	6	5	4	5	5	5	5	5	5	5	5	4	4	5	5	5	3	4	4	4	5	5	5	3	5	5	5	4	3	4	4	5	4	4	3	3	3	3	3
P57088	P57088	3	3	2	Transmembrane protein 33	TMEM33	sp|P57088|TMM33_HUMAN Transmembrane protein 33 OS=Homo sapiens OX=9606 GN=TMEM33 PE=1 SV=2	1	3	3	2	1	1	1	2	2	1	2	2	2	2	1	2	1	1	2	0	1	2	1	2	2	2	1	1	1	1	2	2	1	0	1	1	1	1	1	1	1	0
P57103	P57103	1	1	1	Sodium/calcium exchanger 3	SLC8A3	sp|P57103|NAC3_HUMAN Sodium/calcium exchanger 3 OS=Homo sapiens OX=9606 GN=SLC8A3 PE=1 SV=2	1	1	1	1	0	0	1	1	0	1	1	1	1	0	1	1	0	1	0	0	1	1	1	1	0	0	0	0	1	0	1	0	0	0	0	1	0	0	0	0	0	0
P57723	P57723	2	2	2	Poly(rC)-binding protein 4	PCBP4	sp|P57723|PCBP4_HUMAN Poly(rC)-binding protein 4 OS=Homo sapiens OX=9606 GN=PCBP4 PE=2 SV=1	1	2	2	2	2	1	2	2	2	2	2	2	0	0	0	0	0	0	0	0	1	2	2	2	2	2	1	1	0	0	0	0	0	0	0	0	1	1	0	0	1	1
P57740	P57740	3	3	3	Nuclear pore complex protein Nup107	NUP107	sp|P57740|NU107_HUMAN Nuclear pore complex protein Nup107 OS=Homo sapiens OX=9606 GN=NUP107 PE=1 SV=1	1	3	3	3	1	1	2	2	2	2	2	2	2	1	2	2	1	2	2	1	2	2	1	2	2	2	1	2	1	1	0	0	2	1	1	2	2	0	1	1	0	2
P57772	P57772	2	2	2	Selenocysteine-specific elongation factor	EEFSEC	sp|P57772|SELB_HUMAN Selenocysteine-specific elongation factor OS=Homo sapiens OX=9606 GN=EEFSEC PE=1 SV=4	1	2	2	2	1	1	1	1	1	1	1	2	1	1	0	0	0	0	1	1	1	1	1	1	1	2	1	0	2	1	1	0	2	1	1	1	0	0	0	0	0	0
P58107	P58107	12	3	3	Epiplakin	EPPK1	sp|P58107|EPIPL_HUMAN Epiplakin OS=Homo sapiens OX=9606 GN=EPPK1 PE=1 SV=3	1	12	3	3	8	8	7	9	8	8	8	8	8	9	9	9	8	9	10	9	7	9	8	7	11	10	9	10	9	9	8	6	6	5	7	7	8	6	3	4	4	6
P58876;Q99880	P58876;Q99880	20;18	1;0	1;0	Histone H2B type 1-D;Histone H2B type 1-L	HIST1H2BD;HIST1H2BL	sp|P58876|H2B1D_HUMAN Histone H2B type 1-D OS=Homo sapiens OX=9606 GN=H2BC5 PE=1 SV=2;sp|Q99880|H2B1L_HUMAN Histone H2B type 1-L OS=Homo sapiens OX=9606 GN=H2BC13 PE=1 SV=3	2	20	1	1	15	13	14	17	15	14	18	18	18	17	17	17	18	18	14	13	15	15	16	15	15	15	17	18	15	16	14	14	15	16	14	14	15	15	15	16	14	14
P59768	P59768	1	1	1	Guanine nucleotide-binding protein G(I)/G(S)/G(O) subunit gamma-2	GNG2	sp|P59768|GBG2_HUMAN Guanine nucleotide-binding protein G(I)/G(S)/G(O) subunit gamma-2 OS=Homo sapiens OX=9606 GN=GNG2 PE=1 SV=2	1	1	1	1	1	1	1	1	1	1	1	1	1	1	1	1	1	1	0	0	1	1	1	1	1	1	1	1	1	1	1	0	1	1	1	1	0	1	0	0	0	0
P59827	P59827	1	1	1	BPI fold-containing family B member 4	BPIFB4	sp|P59827|BPIB4_HUMAN BPI fold-containing family B member 4 OS=Homo sapiens OX=9606 GN=BPIFB4 PE=2 SV=2	1	1	1	1	0	0	0	0	0	0	0	0	1	1	0	0	0	0	1	0	0	0	0	0	0	0	0	0	0	0	0	0	0	0	0	0	0	0	0	1	0	0
P59998	P59998	9	9	9	Actin-related protein 2/3 complex subunit 4	ARPC4	sp|P59998|ARPC4_HUMAN Actin-related protein 2/3 complex subunit 4 OS=Homo sapiens OX=9606 GN=ARPC4 PE=1 SV=3	1	9	9	9	3	3	5	6	4	4	6	6	5	6	2	4	3	3	4	2	6	6	6	6	7	7	7	7	7	7	5	5	6	7	5	7	6	7	5	2	2	3
P60059	P60059	1	1	1	Protein transport protein Sec61 subunit gamma	SEC61G	sp|P60059|SC61G_HUMAN Protein transport protein Sec61 subunit gamma OS=Homo sapiens OX=9606 GN=SEC61G PE=1 SV=1	1	1	1	1	1	1	1	1	0	0	1	1	1	1	1	1	0	1	1	1	1	1	0	0	1	1	0	1	1	1	1	1	0	1	1	1	1	1	1	1	0	0
P60174	P60174	2	2	2	Triosephosphate isomerase	TPI1	sp|P60174|TPIS_HUMAN Triosephosphate isomerase OS=Homo sapiens OX=9606 GN=TPI1 PE=1 SV=4	1	2	2	2	0	1	1	1	1	1	1	1	1	1	1	1	1	1	1	1	1	1	2	1	1	1	1	1	1	1	1	1	1	1	1	1	1	1	0	0	0	0
P60228	P60228	5	5	4	Eukaryotic translation initiation factor 3 subunit E	EIF3E	sp|P60228|EIF3E_HUMAN Eukaryotic translation initiation factor 3 subunit E OS=Homo sapiens OX=9606 GN=EIF3E PE=1 SV=1	1	5	5	4	3	2	3	4	2	3	1	2	3	3	1	3	2	3	3	2	1	1	1	1	2	3	4	2	4	4	2	2	2	2	2	3	2	1	1	2	2	2
P60468	P60468	4	4	4	Protein transport protein Sec61 subunit beta	SEC61B	sp|P60468|SC61B_HUMAN Protein transport protein Sec61 subunit beta OS=Homo sapiens OX=9606 GN=SEC61B PE=1 SV=2	1	4	4	4	2	2	3	3	3	3	3	3	2	2	3	3	3	3	3	3	3	3	3	2	3	3	3	3	3	3	2	3	3	3	3	3	2	3	1	1	4	4
P60604	P60604	2	2	2	Ubiquitin-conjugating enzyme E2 G2	UBE2G2	sp|P60604|UB2G2_HUMAN Ubiquitin-conjugating enzyme E2 G2 OS=Homo sapiens OX=9606 GN=UBE2G2 PE=1 SV=1	1	2	2	2	1	1	2	2	1	1	1	2	1	1	1	1	1	1	1	1	1	1	2	1	2	1	1	0	2	2	1	1	2	1	1	1	2	2	0	0	0	0
P60660	P60660	17	17	14	Myosin light polypeptide 6	MYL6	sp|P60660|MYL6_HUMAN Myosin light polypeptide 6 OS=Homo sapiens OX=9606 GN=MYL6 PE=1 SV=2	1	17	17	14	13	11	13	14	15	16	16	16	16	16	16	16	15	15	13	14	14	15	15	15	15	15	16	17	15	15	13	13	15	15	14	15	15	14	14	12	14	15
P60709	P60709	47	47	3	Actin, cytoplasmic 1;Actin, cytoplasmic 1, N-terminally processed	ACTB	sp|P60709|ACTB_HUMAN Actin, cytoplasmic 1 OS=Homo sapiens OX=9606 GN=ACTB PE=1 SV=1	1	47	47	3	35	35	35	37	41	42	38	39	37	37	37	36	39	39	37	32	38	38	39	39	40	41	39	39	41	40	34	35	39	36	35	38	38	39	36	36	38	35
P60842;Q14240	P60842;Q14240	10;5	9;4	9;4	Eukaryotic initiation factor 4A-I;Eukaryotic initiation factor 4A-II;Eukaryotic initiation factor 4A-II, N-terminally processed	EIF4A1;EIF4A2	sp|P60842|IF4A1_HUMAN Eukaryotic initiation factor 4A-I OS=Homo sapiens OX=9606 GN=EIF4A1 PE=1 SV=1;sp|Q14240|IF4A2_HUMAN Eukaryotic initiation factor 4A-II OS=Homo sapiens OX=9606 GN=EIF4A2 PE=1 SV=2	2	10	9	9	3	2	5	6	3	4	5	6	4	5	7	6	6	5	5	4	4	3	4	3	7	8	6	5	7	8	4	5	2	3	5	4	6	7	4	4	3	4
P60866	P60866	8	8	8	40S ribosomal protein S20	RPS20	sp|P60866|RS20_HUMAN 40S ribosomal protein S20 OS=Homo sapiens OX=9606 GN=RPS20 PE=1 SV=1	1	8	8	8	5	5	7	5	5	6	8	6	6	6	6	6	7	7	5	6	6	6	7	7	7	7	8	7	7	8	6	4	5	6	7	6	5	7	6	6	7	6
P60891;P11908;P21108	P60891;P11908;P21108	2;1;1	2;1;1	2;1;1	Ribose-phosphate pyrophosphokinase 1;Ribose-phosphate pyrophosphokinase 2;Ribose-phosphate pyrophosphokinase 3	PRPS1;PRPS2;PRPS1L1	sp|P60891|PRPS1_HUMAN Ribose-phosphate pyrophosphokinase 1 OS=Homo sapiens OX=9606 GN=PRPS1 PE=1 SV=2;sp|P11908|PRPS2_HUMAN Ribose-phosphate pyrophosphokinase 2 OS=Homo sapiens OX=9606 GN=PRPS2 PE=1 SV=2;sp|P21108|PRPS3_HUMAN Ribose-phosphate pyrophosphoki	3	2	2	2	0	0	0	0	1	1	0	0	0	0	1	1	0	0	0	0	0	0	1	1	2	2	0	0	0	0	0	0	0	0	0	2	0	0	0	0	0	0
P60903	P60903	7	7	7	Protein S100-A10	S100A10	sp|P60903|S10AA_HUMAN Protein S100-A10 OS=Homo sapiens OX=9606 GN=S100A10 PE=1 SV=2	1	7	7	7	3	4	6	6	4	5	5	4	6	7	4	5	6	6	6	6	4	5	5	5	5	5	3	5	5	5	3	4	4	5	5	4	3	3	1	1	0	0
P60953	P60953	5	5	5	Cell division control protein 42 homolog	CDC42	sp|P60953|CDC42_HUMAN Cell division control protein 42 homolog OS=Homo sapiens OX=9606 GN=CDC42 PE=1 SV=2	1	5	5	5	3	3	3	3	0	1	2	1	0	0	2	3	2	2	1	0	1	2	3	2	3	3	3	3	3	2	1	2	3	2	2	3	3	4	4	3	2	2
P60981	P60981	9	7	6	Destrin	DSTN	sp|P60981|DEST_HUMAN Destrin OS=Homo sapiens OX=9606 GN=DSTN PE=1 SV=3	1	9	7	6	4	4	5	5	4	3	6	6	6	6	4	5	4	3	4	4	4	5	5	5	5	5	6	5	4	4	4	4	5	5	6	5	5	4	4	5	3	3
P61006	P61006	4	4	3	Ras-related protein Rab-8A	RAB8A	sp|P61006|RAB8A_HUMAN Ras-related protein Rab-8A OS=Homo sapiens OX=9606 GN=RAB8A PE=1 SV=1	1	4	4	3	2	1	1	2	1	0	2	2	1	1	1	1	1	1	0	0	2	2	2	2	3	2	2	2	3	3	1	2	3	2	2	3	2	2	1	1	1	0
P61011	P61011	5	5	5	Signal recognition particle 54 kDa protein	SRP54	sp|P61011|SRP54_HUMAN Signal recognition particle 54 kDa protein OS=Homo sapiens OX=9606 GN=SRP54 PE=1 SV=1	1	5	5	5	3	2	2	2	2	2	2	1	3	3	2	2	1	1	2	1	2	3	3	3	4	4	2	2	3	2	2	3	3	3	3	3	3	3	0	0	1	0
P61026	P61026	3	2	2	Ras-related protein Rab-10	RAB10	sp|P61026|RAB10_HUMAN Ras-related protein Rab-10 OS=Homo sapiens OX=9606 GN=RAB10 PE=1 SV=1	1	3	2	2	2	1	2	2	1	1	2	2	2	2	2	3	1	1	2	2	2	2	2	2	3	3	2	2	3	3	1	2	3	2	3	3	3	2	1	1	1	1
P61158;Q9P1U1;Q9C0K3	P61158	19;3;1	19;3;1	19;3;1	Actin-related protein 3	ACTR3	sp|P61158|ARP3_HUMAN Actin-related protein 3 OS=Homo sapiens OX=9606 GN=ACTR3 PE=1 SV=3	3	19	19	19	7	6	7	8	9	10	6	7	10	11	6	4	6	5	9	8	11	8	10	10	17	16	9	11	11	10	9	10	11	8	11	11	11	10	10	11	4	7
P61160	P61160	11	11	11	Actin-related protein 2	ACTR2	sp|P61160|ARP2_HUMAN Actin-related protein 2 OS=Homo sapiens OX=9606 GN=ACTR2 PE=1 SV=1	1	11	11	11	3	1	4	4	3	3	4	4	1	1	4	2	3	2	4	2	3	3	4	3	7	7	3	4	5	4	3	4	4	5	4	5	4	4	5	5	1	1
P61163	P61163	6	6	4	Alpha-centractin	ACTR1A	sp|P61163|ACTZ_HUMAN Alpha-centractin OS=Homo sapiens OX=9606 GN=ACTR1A PE=1 SV=1	1	6	6	4	1	1	1	2	2	2	2	1	3	3	3	2	1	2	1	3	4	3	4	4	3	4	3	4	3	3	3	2	2	3	3	2	4	3	1	2	2	2
P61165	P61165	1	1	1	Transmembrane protein 258	TMEM258	sp|P61165|TM258_HUMAN Transmembrane protein 258 OS=Homo sapiens OX=9606 GN=TMEM258 PE=1 SV=1	1	1	1	1	1	1	1	1	0	0	0	1	0	1	1	1	0	0	1	1	0	0	0	0	1	1	0	0	1	1	0	0	0	0	0	0	0	0	0	0	1	1
P61218	P61218	4	4	2	DNA-directed RNA polymerases I, II, and III subunit RPABC2	POLR2F	sp|P61218|RPAB2_HUMAN DNA-directed RNA polymerases I, II, and III subunit RPABC2 OS=Homo sapiens OX=9606 GN=POLR2F PE=1 SV=1	1	4	4	2	1	1	1	1	0	0	0	0	0	0	0	0	0	0	0	0	0	0	0	0	1	0	0	0	1	0	0	0	0	0	0	0	3	2	0	0	1	1
P61221	P61221	9	9	9	ATP-binding cassette sub-family E member 1	ABCE1	sp|P61221|ABCE1_HUMAN ATP-binding cassette sub-family E member 1 OS=Homo sapiens OX=9606 GN=ABCE1 PE=1 SV=1	1	9	9	9	4	3	5	5	6	5	7	7	7	7	6	6	4	5	5	6	5	5	7	6	5	4	5	5	5	4	5	4	6	3	5	5	4	3	3	2	1	2
P61244	P61244	3	3	3	Protein max	MAX	sp|P61244|MAX_HUMAN Protein max OS=Homo sapiens OX=9606 GN=MAX PE=1 SV=1	1	3	3	3	3	3	2	3	3	2	2	2	3	2	2	2	2	3	2	3	2	3	3	3	3	3	3	3	3	3	3	2	3	3	3	3	2	2	1	1	3	3
P61247	P61247	23	23	23	40S ribosomal protein S3a	RPS3A	sp|P61247|RS3A_HUMAN 40S ribosomal protein S3a OS=Homo sapiens OX=9606 GN=RPS3A PE=1 SV=2	1	23	23	23	16	16	18	20	18	17	20	17	21	18	18	19	18	19	20	20	13	15	14	14	19	19	17	17	20	18	17	17	16	14	16	17	15	18	14	14	18	18
P61254	P61254	14	14	4	60S ribosomal protein L26	RPL26	sp|P61254|RL26_HUMAN 60S ribosomal protein L26 OS=Homo sapiens OX=9606 GN=RPL26 PE=1 SV=1	1	14	14	4	11	11	12	12	12	12	12	12	12	12	12	12	12	12	12	12	11	12	12	12	10	10	12	12	12	11	11	9	11	13	11	10	8	7	10	9	10	9
P61313	P61313	14	14	14	60S ribosomal protein L15	RPL15	sp|P61313|RL15_HUMAN 60S ribosomal protein L15 OS=Homo sapiens OX=9606 GN=RPL15 PE=1 SV=2	1	14	14	14	8	6	10	10	8	9	11	12	9	8	10	10	13	12	8	6	9	7	8	7	12	12	11	11	8	8	6	4	8	8	8	7	6	6	5	4	6	5
P61326	P61326	5	1	1	Protein mago nashi homolog	MAGOH	sp|P61326|MGN_HUMAN Protein mago nashi homolog OS=Homo sapiens OX=9606 GN=MAGOH PE=1 SV=1	1	5	1	1	3	3	4	4	4	4	3	3	1	2	1	1	1	1	2	1	2	2	4	1	3	4	1	1	1	1	0	0	2	1	1	2	0	0	0	0	0	1
P61353	P61353	10	10	10	60S ribosomal protein L27	RPL27	sp|P61353|RL27_HUMAN 60S ribosomal protein L27 OS=Homo sapiens OX=9606 GN=RPL27 PE=1 SV=2	1	10	10	10	4	4	6	7	7	9	8	8	7	6	7	8	8	8	5	5	7	6	6	6	8	7	7	7	6	7	5	4	6	6	6	5	4	4	3	4	5	4
P61513;A6NKH3	P61513	4;1	4;1	4;1	60S ribosomal protein L37a	RPL37A	sp|P61513|RL37A_HUMAN 60S ribosomal protein L37a OS=Homo sapiens OX=9606 GN=RPL37A PE=1 SV=2	2	4	4	4	4	4	4	4	4	4	4	4	4	4	3	3	4	4	4	4	4	4	4	4	4	4	4	4	3	4	3	3	4	4	4	4	4	4	1	0	2	1
P61550	P61550	1	1	1	Endogenous retrovirus group S71 member 1 Env polyprotein;Surface protein;Transmembrane protein	ERVS71-1	sp|P61550|ENVT1_HUMAN Endogenous retrovirus group S71 member 1 Env polyprotein OS=Homo sapiens OX=9606 GN=ERVS71-1 PE=2 SV=1	1	1	1	1	0	0	0	1	1	1	1	1	1	1	1	1	1	1	0	0	1	1	1	1	0	1	1	1	1	1	0	0	1	0	0	1	0	0	1	0	0	0
P61619;Q9H9S3	P61619;Q9H9S3	4;3	4;3	4;3	Protein transport protein Sec61 subunit alpha isoform 1;Protein transport protein Sec61 subunit alpha isoform 2	SEC61A1;SEC61A2	sp|P61619|S61A1_HUMAN Protein transport protein Sec61 subunit alpha isoform 1 OS=Homo sapiens OX=9606 GN=SEC61A1 PE=1 SV=2;sp|Q9H9S3|S61A2_HUMAN Protein transport protein Sec61 subunit alpha isoform 2 OS=Homo sapiens OX=9606 GN=SEC61A2 PE=2 SV=3	2	4	4	4	4	4	3	3	2	2	3	3	0	1	3	3	3	2	3	1	2	3	3	3	4	4	2	4	3	3	0	2	3	1	4	4	1	1	1	1	2	2
P61812	P61812	3	3	3	Transforming growth factor beta-2;Latency-associated peptide	TGFB2	sp|P61812|TGFB2_HUMAN Transforming growth factor beta-2 proprotein OS=Homo sapiens OX=9606 GN=TGFB2 PE=1 SV=1	1	3	3	3	1	0	1	2	2	2	1	2	2	2	2	2	1	1	1	2	0	0	0	0	0	1	0	0	0	1	0	0	1	0	1	0	0	0	0	0	0	0
P61923	P61923	1	1	1	Coatomer subunit zeta-1	COPZ1	sp|P61923|COPZ1_HUMAN Coatomer subunit zeta-1 OS=Homo sapiens OX=9606 GN=COPZ1 PE=1 SV=1	1	1	1	1	1	0	1	0	0	0	0	0	0	0	0	0	0	0	0	1	0	0	0	0	1	1	0	0	1	0	1	1	0	0	0	0	1	1	1	1	0	0
P61964	P61964	4	4	4	WD repeat-containing protein 5	WDR5	sp|P61964|WDR5_HUMAN WD repeat-containing protein 5 OS=Homo sapiens OX=9606 GN=WDR5 PE=1 SV=1	1	4	4	4	2	2	2	3	3	4	3	3	3	3	2	2	2	2	2	2	2	2	3	3	3	3	3	3	3	3	3	3	2	2	2	2	3	3	1	1	2	2
P61966	P61966	3	3	3	AP-1 complex subunit sigma-1A	AP1S1	sp|P61966|AP1S1_HUMAN AP-1 complex subunit sigma-1A OS=Homo sapiens OX=9606 GN=AP1S1 PE=1 SV=1	1	3	3	3	0	1	1	1	0	1	1	0	0	1	1	0	0	1	1	1	1	1	1	1	2	1	0	1	1	1	0	1	1	1	1	1	1	0	0	0	0	0
P61978	P61978	26	26	26	Heterogeneous nuclear ribonucleoprotein K	HNRNPK	sp|P61978|HNRPK_HUMAN Heterogeneous nuclear ribonucleoprotein K OS=Homo sapiens OX=9606 GN=HNRNPK PE=1 SV=1	1	26	26	26	18	17	20	21	19	21	20	19	18	19	19	20	17	17	19	21	16	15	15	17	20	20	15	14	17	13	10	9	15	15	18	16	15	13	10	10	13	14
P61981;P31947	P61981	8;1	7;0	6;0	14-3-3 protein gamma;14-3-3 protein gamma, N-terminally processed	YWHAG	sp|P61981|1433G_HUMAN 14-3-3 protein gamma OS=Homo sapiens OX=9606 GN=YWHAG PE=1 SV=2	2	8	7	6	5	6	7	7	6	5	5	6	4	5	5	4	6	6	5	4	5	6	6	5	6	5	4	5	6	5	5	2	6	6	7	7	3	6	4	4	3	3
P62070	P62070	2	2	1	Ras-related protein R-Ras2	RRAS2	sp|P62070|RRAS2_HUMAN Ras-related protein R-Ras2 OS=Homo sapiens OX=9606 GN=RRAS2 PE=1 SV=1	1	2	2	1	0	0	0	0	0	0	0	0	0	1	0	0	0	0	0	1	1	1	1	1	1	1	1	1	1	1	1	0	0	1	1	1	2	1	0	0	0	0
P62081	P62081	15	15	15	40S ribosomal protein S7	RPS7	sp|P62081|RS7_HUMAN 40S ribosomal protein S7 OS=Homo sapiens OX=9606 GN=RPS7 PE=1 SV=1	1	15	15	15	6	7	10	9	8	8	11	11	10	8	12	10	9	9	7	8	8	9	9	8	10	11	9	10	7	6	4	6	6	6	6	6	6	6	3	5	4	4
P62136	P62136	12	12	5	Serine/threonine-protein phosphatase PP1-alpha catalytic subunit	PPP1CA	sp|P62136|PP1A_HUMAN Serine/threonine-protein phosphatase PP1-alpha catalytic subunit OS=Homo sapiens OX=9606 GN=PPP1CA PE=1 SV=1	1	12	12	5	6	7	9	9	9	7	8	8	12	12	8	8	9	8	8	9	9	9	9	10	8	8	10	8	11	10	6	6	8	9	9	7	7	5	3	2	2	4
P62140	P62140	12	5	5	Serine/threonine-protein phosphatase PP1-beta catalytic subunit	PPP1CB	sp|P62140|PP1B_HUMAN Serine/threonine-protein phosphatase PP1-beta catalytic subunit OS=Homo sapiens OX=9606 GN=PPP1CB PE=1 SV=3	1	12	5	5	7	6	8	8	8	7	6	6	12	12	8	8	9	7	7	8	7	9	9	9	7	7	9	8	10	8	4	5	7	9	9	7	7	7	4	3	3	3
P62191	P62191	1	1	1	26S protease regulatory subunit 4	PSMC1	sp|P62191|PRS4_HUMAN 26S proteasome regulatory subunit 4 OS=Homo sapiens OX=9606 GN=PSMC1 PE=1 SV=1	1	1	1	1	0	0	0	0	0	0	0	1	0	0	0	1	0	0	0	0	1	1	0	0	1	1	1	1	1	1	0	0	0	1	1	0	0	0	0	0	0	0
P62195	P62195	6	5	5	26S protease regulatory subunit 8	PSMC5	sp|P62195|PRS8_HUMAN 26S proteasome regulatory subunit 8 OS=Homo sapiens OX=9606 GN=PSMC5 PE=1 SV=1	1	6	5	5	2	3	2	2	2	2	1	1	3	1	3	2	2	2	4	4	3	2	2	2	2	3	2	2	2	2	3	4	2	2	2	3	1	1	1	1	2	2
P62241	P62241	14	14	14	40S ribosomal protein S8	RPS8	sp|P62241|RS8_HUMAN 40S ribosomal protein S8 OS=Homo sapiens OX=9606 GN=RPS8 PE=1 SV=2	1	14	14	14	11	9	12	12	12	12	13	13	11	9	12	11	13	12	8	6	13	13	13	12	12	12	13	12	11	11	6	8	12	10	11	12	6	6	7	7	9	8
P62244	P62244	8	8	8	40S ribosomal protein S15a	RPS15A	sp|P62244|RS15A_HUMAN 40S ribosomal protein S15a OS=Homo sapiens OX=9606 GN=RPS15A PE=1 SV=2	1	8	8	8	7	5	6	7	6	6	6	6	6	5	7	7	6	6	4	4	7	7	7	7	5	6	6	6	6	5	4	5	5	7	6	5	4	4	5	4	4	4
P62249	P62249	12	12	12	40S ribosomal protein S16	RPS16	sp|P62249|RS16_HUMAN 40S ribosomal protein S16 OS=Homo sapiens OX=9606 GN=RPS16 PE=1 SV=2	1	12	12	12	9	8	8	9	8	8	9	9	7	6	10	10	10	10	5	7	9	7	7	8	11	11	10	9	10	8	4	4	6	6	9	6	6	7	3	5	8	6
P62258	P62258	5	4	4	14-3-3 protein epsilon	YWHAE	sp|P62258|1433E_HUMAN 14-3-3 protein epsilon OS=Homo sapiens OX=9606 GN=YWHAE PE=1 SV=1	1	5	4	4	3	3	3	2	2	3	2	2	2	1	3	2	2	3	3	2	2	3	4	3	3	3	3	2	5	3	2	3	2	3	5	4	1	0	1	1	1	1
P62263	P62263	10	10	10	40S ribosomal protein S14	RPS14	sp|P62263|RS14_HUMAN 40S ribosomal protein S14 OS=Homo sapiens OX=9606 GN=RPS14 PE=1 SV=3	1	10	10	10	7	7	9	9	9	9	9	9	8	8	9	9	8	9	8	8	8	9	9	8	9	9	9	9	9	9	8	8	8	9	9	8	8	8	8	8	8	9
P62266	P62266	7	7	7	40S ribosomal protein S23	RPS23	sp|P62266|RS23_HUMAN 40S ribosomal protein S23 OS=Homo sapiens OX=9606 GN=RPS23 PE=1 SV=3	1	7	7	7	4	4	6	6	5	5	6	6	7	7	5	6	6	6	5	4	6	6	6	6	6	6	5	6	6	6	4	4	4	5	5	5	4	4	4	4	2	2
P62269	P62269	14	14	14	40S ribosomal protein S18	RPS18	sp|P62269|RS18_HUMAN 40S ribosomal protein S18 OS=Homo sapiens OX=9606 GN=RPS18 PE=1 SV=3	1	14	14	14	9	8	12	12	13	12	12	11	12	13	12	9	9	11	11	10	11	10	11	9	14	14	10	10	11	9	9	10	9	10	10	11	11	9	4	4	5	6
P62277	P62277	10	10	10	40S ribosomal protein S13	RPS13	sp|P62277|RS13_HUMAN 40S ribosomal protein S13 OS=Homo sapiens OX=9606 GN=RPS13 PE=1 SV=2	1	10	10	10	7	6	7	10	10	10	10	10	9	9	9	9	10	9	6	7	7	7	6	8	10	8	8	9	9	8	6	7	6	6	6	6	6	6	4	5	3	5
P62280	P62280	16	16	16	40S ribosomal protein S11	RPS11	sp|P62280|RS11_HUMAN 40S ribosomal protein S11 OS=Homo sapiens OX=9606 GN=RPS11 PE=1 SV=3	1	16	16	16	10	9	15	13	12	13	14	14	9	9	13	13	14	12	10	8	14	13	13	12	15	14	12	13	13	13	9	10	11	10	11	11	10	10	11	12	10	9
P62304	P62304	3	3	3	Small nuclear ribonucleoprotein E	SNRPE	sp|P62304|RUXE_HUMAN Small nuclear ribonucleoprotein E OS=Homo sapiens OX=9606 GN=SNRPE PE=1 SV=1	1	3	3	3	3	2	2	3	3	3	3	3	3	3	2	2	2	2	2	2	3	2	2	1	2	2	3	3	2	2	2	2	2	3	2	2	2	2	1	1	2	2
P62306	P62306	2	2	2	Small nuclear ribonucleoprotein F	SNRPF	sp|P62306|RUXF_HUMAN Small nuclear ribonucleoprotein F OS=Homo sapiens OX=9606 GN=SNRPF PE=1 SV=1	1	2	2	2	2	2	2	2	2	2	2	2	2	2	1	1	2	2	2	2	2	2	2	2	1	1	1	1	1	1	1	1	2	2	2	2	1	1	1	1	2	2
P62310	P62310	3	3	3	U6 snRNA-associated Sm-like protein LSm3	LSM3	sp|P62310|LSM3_HUMAN U6 snRNA-associated Sm-like protein LSm3 OS=Homo sapiens OX=9606 GN=LSM3 PE=1 SV=2	1	3	3	3	0	0	1	3	3	3	2	3	2	2	2	2	2	2	1	1	3	3	2	3	2	3	2	2	2	2	2	2	2	2	3	1	2	1	2	2	1	1
P62314	P62314	4	4	4	Small nuclear ribonucleoprotein Sm D1	SNRPD1	sp|P62314|SMD1_HUMAN Small nuclear ribonucleoprotein Sm D1 OS=Homo sapiens OX=9606 GN=SNRPD1 PE=1 SV=1	1	4	4	4	2	2	3	3	2	3	3	3	3	3	4	4	3	3	3	3	2	3	3	2	3	3	2	4	4	4	1	1	3	3	3	3	1	1	2	1	1	1
P62316	P62316	7	7	6	Small nuclear ribonucleoprotein Sm D2	SNRPD2	sp|P62316|SMD2_HUMAN Small nuclear ribonucleoprotein Sm D2 OS=Homo sapiens OX=9606 GN=SNRPD2 PE=1 SV=1	1	7	7	6	5	5	5	5	5	6	5	6	5	5	4	6	5	5	5	5	5	5	5	6	6	6	5	4	5	5	4	4	6	5	5	5	5	6	4	3	5	4
P62318	P62318	4	4	4	Small nuclear ribonucleoprotein Sm D3	SNRPD3	sp|P62318|SMD3_HUMAN Small nuclear ribonucleoprotein Sm D3 OS=Homo sapiens OX=9606 GN=SNRPD3 PE=1 SV=1	1	4	4	4	3	2	4	3	4	2	3	3	3	3	3	3	3	4	3	2	3	1	4	2	4	4	2	2	3	2	2	2	4	3	2	3	2	3	2	2	1	1
P62330	P62330	2	2	2	ADP-ribosylation factor 6	ARF6	sp|P62330|ARF6_HUMAN ADP-ribosylation factor 6 OS=Homo sapiens OX=9606 GN=ARF6 PE=1 SV=2	1	2	2	2	0	0	0	0	0	0	1	0	1	1	0	0	0	0	0	1	1	2	2	2	2	2	1	2	2	2	1	0	2	1	2	1	1	1	0	0	0	0
P62424	P62424	23	23	23	60S ribosomal protein L7a	RPL7A	sp|P62424|RL7A_HUMAN 60S ribosomal protein L7a OS=Homo sapiens OX=9606 GN=RPL7A PE=1 SV=2	1	23	23	23	17	14	20	20	20	20	20	19	20	19	19	19	19	21	16	15	19	19	20	20	19	19	19	19	19	19	13	13	19	19	19	19	15	14	15	15	13	14
P62487	P62487	6	6	6	DNA-directed RNA polymerase II subunit RPB7	POLR2G	sp|P62487|RPB7_HUMAN DNA-directed RNA polymerase II subunit RPB7 OS=Homo sapiens OX=9606 GN=POLR2G PE=1 SV=1	1	6	6	6	3	2	5	6	5	5	5	4	3	2	0	1	2	2	1	1	4	3	4	4	5	5	3	3	1	0	0	0	0	1	2	1	4	5	3	3	3	3
P62495	P62495	9	9	9	Eukaryotic peptide chain release factor subunit 1	ETF1	sp|P62495|ERF1_HUMAN Eukaryotic peptide chain release factor subunit 1 OS=Homo sapiens OX=9606 GN=ETF1 PE=1 SV=3	1	9	9	9	5	3	3	5	4	3	4	4	6	5	4	4	3	4	3	3	4	4	3	6	7	7	5	4	6	6	2	5	3	4	4	5	5	2	1	1	0	1
P62633	P62633	4	4	4	Cellular nucleic acid-binding protein	CNBP	sp|P62633|CNBP_HUMAN Cellular nucleic acid-binding protein OS=Homo sapiens OX=9606 GN=CNBP PE=1 SV=1	1	4	4	4	3	3	3	2	3	3	3	3	4	3	2	2	3	2	4	4	1	1	0	0	1	0	0	1	0	1	1	0	1	2	1	2	1	0	0	0	0	0
P62701;Q8TD47;P22090	P62701	23;10;8	23;10;8	23;10;8	40S ribosomal protein S4, X isoform	RPS4X	sp|P62701|RS4X_HUMAN 40S ribosomal protein S4, X isoform OS=Homo sapiens OX=9606 GN=RPS4X PE=1 SV=2	3	23	23	23	14	11	18	17	17	17	18	18	16	16	16	17	15	16	13	14	18	18	16	16	19	19	16	16	15	15	13	14	15	16	16	16	9	11	8	8	10	9
P62750	P62750	12	12	12	60S ribosomal protein L23a	RPL23A	sp|P62750|RL23A_HUMAN 60S ribosomal protein L23a OS=Homo sapiens OX=9606 GN=RPL23A PE=1 SV=1	1	12	12	12	10	10	11	11	10	10	11	11	10	11	11	11	11	11	10	8	10	10	10	10	11	11	11	11	10	10	9	8	10	10	10	10	6	8	6	6	8	8
P62753	P62753	17	17	17	40S ribosomal protein S6	RPS6	sp|P62753|RS6_HUMAN 40S ribosomal protein S6 OS=Homo sapiens OX=9606 GN=RPS6 PE=1 SV=1	1	17	17	17	13	11	15	13	14	13	15	14	14	14	14	15	15	15	11	11	13	12	12	12	15	15	16	16	15	16	10	12	13	14	15	14	12	11	9	8	11	9
P62805	P62805	20	20	20	Histone H4	HIST1H4A	sp|P62805|H4_HUMAN Histone H4 OS=Homo sapiens OX=9606 GN=H4C1 PE=1 SV=2	1	20	20	20	16	15	17	18	17	17	18	18	16	16	18	16	18	18	13	15	15	15	15	16	17	16	16	16	16	15	14	13	14	15	15	15	13	14	12	11	13	12
P62807	P62807	21	21	0	Histone H2B type 1-C/E/F/G/I	HIST1H2BC	sp|P62807|H2B1C_HUMAN Histone H2B type 1-C/E/F/G/I OS=Homo sapiens OX=9606 GN=H2BC4 PE=1 SV=4	1	21	21	0	15	13	14	17	15	14	18	18	18	17	17	17	18	18	14	13	15	15	16	15	15	15	17	18	15	16	14	14	15	16	14	14	15	15	15	16	15	15
P62820	P62820	3	1	1	Ras-related protein Rab-1A	RAB1A	sp|P62820|RAB1A_HUMAN Ras-related protein Rab-1A OS=Homo sapiens OX=9606 GN=RAB1A PE=1 SV=3	1	3	1	1	1	0	1	1	0	0	1	1	1	1	0	1	0	0	0	0	1	1	1	1	2	2	1	1	1	1	0	1	1	1	1	1	2	3	1	1	0	0
P62826	P62826	10	10	10	GTP-binding nuclear protein Ran	RAN	sp|P62826|RAN_HUMAN GTP-binding nuclear protein Ran OS=Homo sapiens OX=9606 GN=RAN PE=1 SV=3	1	10	10	10	6	5	7	7	8	8	8	9	8	8	8	8	8	9	6	5	9	8	8	8	7	7	8	7	6	6	3	6	5	6	6	4	7	5	3	2	5	5
P62829	P62829	13	13	13	60S ribosomal protein L23	RPL23	sp|P62829|RL23_HUMAN 60S ribosomal protein L23 OS=Homo sapiens OX=9606 GN=RPL23 PE=1 SV=1	1	13	13	13	7	7	8	9	9	8	9	8	8	8	9	9	9	9	7	8	8	7	7	7	10	9	7	8	8	8	9	7	6	7	7	7	7	8	10	9	10	9
P62841	P62841	5	5	5	40S ribosomal protein S15	RPS15	sp|P62841|RS15_HUMAN 40S ribosomal protein S15 OS=Homo sapiens OX=9606 GN=RPS15 PE=1 SV=2	1	5	5	5	3	2	3	3	3	4	4	5	2	3	3	3	3	3	3	2	4	4	4	3	3	4	4	4	4	3	2	2	4	4	4	4	3	3	3	1	0	1
P62847	P62847	8	8	8	40S ribosomal protein S24	RPS24	sp|P62847|RS24_HUMAN 40S ribosomal protein S24 OS=Homo sapiens OX=9606 GN=RPS24 PE=1 SV=1	1	8	8	8	5	4	6	6	7	5	7	8	8	8	8	6	6	6	7	5	7	5	6	6	6	7	5	6	6	6	4	6	6	6	6	6	6	5	4	4	3	4
P62851	P62851	11	11	11	40S ribosomal protein S25	RPS25	sp|P62851|RS25_HUMAN 40S ribosomal protein S25 OS=Homo sapiens OX=9606 GN=RPS25 PE=1 SV=1	1	11	11	11	7	6	7	9	9	9	10	9	7	8	9	8	9	10	4	4	7	9	9	9	9	8	8	8	8	6	5	5	6	7	6	9	7	6	5	5	6	6
P62854;Q5JNZ5	P62854;Q5JNZ5	3;2	3;2	3;2	40S ribosomal protein S26;Putative 40S ribosomal protein S26-like 1	RPS26;RPS26P11	sp|P62854|RS26_HUMAN 40S ribosomal protein S26 OS=Homo sapiens OX=9606 GN=RPS26 PE=1 SV=3;sp|Q5JNZ5|RS26L_HUMAN Putative 40S ribosomal protein S26-like 1 OS=Homo sapiens OX=9606 GN=RPS26P11 PE=5 SV=1	2	3	3	3	2	2	2	2	2	2	2	2	2	2	2	2	2	2	2	2	2	2	2	2	2	2	2	2	2	2	2	1	2	2	2	2	1	1	2	2	1	2
P62857	P62857	9	9	8	40S ribosomal protein S28	RPS28	sp|P62857|RS28_HUMAN 40S ribosomal protein S28 OS=Homo sapiens OX=9606 GN=RPS28 PE=1 SV=1	1	9	9	8	4	3	4	6	6	5	5	6	4	4	5	5	3	4	3	2	5	5	4	4	6	6	4	5	5	4	3	2	4	3	4	4	3	4	4	3	4	3
P62861	P62861	3	3	3	40S ribosomal protein S30	FAU	sp|P62861|RS30_HUMAN 40S ribosomal protein S30 OS=Homo sapiens OX=9606 GN=FAU PE=1 SV=1	1	3	3	3	2	2	2	2	2	2	2	2	3	3	3	2	3	3	2	2	3	2	3	3	3	3	3	3	2	2	2	2	2	2	2	2	2	2	2	2	2	2
P62873	P62873	3	1	1	Guanine nucleotide-binding protein G(I)/G(S)/G(T) subunit beta-1	GNB1	sp|P62873|GBB1_HUMAN Guanine nucleotide-binding protein G(I)/G(S)/G(T) subunit beta-1 OS=Homo sapiens OX=9606 GN=GNB1 PE=1 SV=3	1	3	1	1	1	1	0	0	1	0	1	1	0	2	2	2	0	1	0	0	0	1	1	1	1	2	2	2	2	1	0	0	1	1	1	1	1	2	0	0	1	1
P62877	P62877	2	2	2	E3 ubiquitin-protein ligase RBX1;E3 ubiquitin-protein ligase RBX1, N-terminally processed	RBX1	sp|P62877|RBX1_HUMAN E3 ubiquitin-protein ligase RBX1 OS=Homo sapiens OX=9606 GN=RBX1 PE=1 SV=1	1	2	2	2	2	1	1	2	0	0	0	1	0	0	0	0	0	0	0	0	1	0	1	0	0	1	0	1	1	2	1	0	0	1	1	1	1	0	0	0	0	0
P62879;Q9HAV0	P62879;Q9HAV0	4;2	4;2	2;1	Guanine nucleotide-binding protein G(I)/G(S)/G(T) subunit beta-2;Guanine nucleotide-binding protein subunit beta-4	GNB2;GNB4	sp|P62879|GBB2_HUMAN Guanine nucleotide-binding protein G(I)/G(S)/G(T) subunit beta-2 OS=Homo sapiens OX=9606 GN=GNB2 PE=1 SV=3;sp|Q9HAV0|GBB4_HUMAN Guanine nucleotide-binding protein subunit beta-4 OS=Homo sapiens OX=9606 GN=GNB4 PE=1 SV=3	2	4	4	2	1	1	1	2	2	1	3	3	1	3	3	3	1	2	0	0	1	2	2	2	3	3	3	2	3	2	0	1	1	2	2	2	2	3	0	0	1	1
P62888	P62888	11	11	11	60S ribosomal protein L30	RPL30	sp|P62888|RL30_HUMAN 60S ribosomal protein L30 OS=Homo sapiens OX=9606 GN=RPL30 PE=1 SV=2	1	11	11	11	8	8	8	8	9	9	10	9	8	9	10	10	8	9	7	8	9	9	9	9	8	7	8	7	7	6	6	6	8	9	7	8	8	7	2	4	7	6
P62891;Q59GN2	P62891;Q59GN2	1;1	1;1	1;1	60S ribosomal protein L39;Putative 60S ribosomal protein L39-like 5	RPL39;RPL39P5	sp|P62891|RL39_HUMAN 60S ribosomal protein L39 OS=Homo sapiens OX=9606 GN=RPL39 PE=1 SV=2;sp|Q59GN2|R39L5_HUMAN Putative 60S ribosomal protein L39-like 5 OS=Homo sapiens OX=9606 GN=RPL39P5 PE=5 SV=2	2	1	1	1	0	0	1	0	1	1	1	1	0	0	1	1	1	0	0	0	0	0	0	0	1	1	1	1	1	1	0	0	0	0	0	0	0	0	0	0	0	0
P62899	P62899	10	10	10	60S ribosomal protein L31	RPL31	sp|P62899|RL31_HUMAN 60S ribosomal protein L31 OS=Homo sapiens OX=9606 GN=RPL31 PE=1 SV=1	1	10	10	10	6	6	8	7	7	6	7	8	5	7	7	7	6	7	5	5	6	6	6	5	6	6	6	5	6	6	4	4	6	6	6	9	5	5	6	6	5	6
P62906	P62906	11	11	11	60S ribosomal protein L10a	RPL10A	sp|P62906|RL10A_HUMAN 60S ribosomal protein L10a OS=Homo sapiens OX=9606 GN=RPL10A PE=1 SV=2	1	11	11	11	9	9	10	10	9	11	11	11	10	10	10	10	10	11	9	10	9	10	10	9	10	10	9	9	10	10	10	9	7	7	9	8	10	9	4	6	6	6
P62910	P62910	9	9	9	60S ribosomal protein L32	RPL32	sp|P62910|RL32_HUMAN 60S ribosomal protein L32 OS=Homo sapiens OX=9606 GN=RPL32 PE=1 SV=2	1	9	9	9	4	6	7	7	7	7	8	7	6	5	7	7	8	7	3	5	6	7	8	6	7	7	6	7	7	7	3	5	6	6	5	5	4	5	4	4	4	4
P62913	P62913	16	16	16	60S ribosomal protein L11	RPL11	sp|P62913|RL11_HUMAN 60S ribosomal protein L11 OS=Homo sapiens OX=9606 GN=RPL11 PE=1 SV=2	1	16	16	16	11	11	12	15	14	15	14	14	14	14	13	14	15	16	10	10	12	14	12	12	15	15	11	14	13	12	10	9	12	10	12	11	9	11	8	8	10	8
P62917	P62917	14	14	14	60S ribosomal protein L8	RPL8	sp|P62917|RL8_HUMAN 60S ribosomal protein L8 OS=Homo sapiens OX=9606 GN=RPL8 PE=1 SV=2	1	14	14	14	9	9	13	13	14	14	14	14	11	11	12	13	12	12	9	11	12	11	13	12	13	13	12	11	10	9	7	8	11	10	10	8	9	9	3	3	11	11
P62937;F5H284;Q9Y536;P0DN26;A0A0B4J2A2;A0A075B767;A0A075B759	P62937	9;1;1;1;1;1;1	9;1;1;1;1;1;1	9;1;1;1;1;1;1	Peptidyl-prolyl cis-trans isomerase A;Peptidyl-prolyl cis-trans isomerase A, N-terminally processed	PPIA	sp|P62937|PPIA_HUMAN Peptidyl-prolyl cis-trans isomerase A OS=Homo sapiens OX=9606 GN=PPIA PE=1 SV=2	7	9	9	9	2	2	2	3	2	4	5	6	4	3	5	4	3	5	4	2	2	4	4	3	4	4	5	4	7	7	3	2	2	3	3	3	7	5	4	3	1	3
P62979;P0CG48;P0CG47	P62979;P0CG48;P0CG47	12;10;10	2;0;0	2;0;0	Ubiquitin-40S ribosomal protein S27a;Ubiquitin;40S ribosomal protein S27a;Polyubiquitin-C;Ubiquitin;Polyubiquitin-B;Ubiquitin	RPS27A;UBC;UBB	sp|P62979|RS27A_HUMAN Ubiquitin-40S ribosomal protein S27a OS=Homo sapiens OX=9606 GN=RPS27A PE=1 SV=2;sp|P0CG48|UBC_HUMAN Polyubiquitin-C OS=Homo sapiens OX=9606 GN=UBC PE=1 SV=3;sp|P0CG47|UBB_HUMAN Polyubiquitin-B OS=Homo sapiens OX=9606 GN=UBB PE=1 SV=1	3	12	2	2	6	6	7	8	7	8	7	8	7	8	7	8	6	6	7	5	7	8	7	8	10	10	7	8	8	7	6	6	8	8	8	8	7	7	3	4	5	5
P62987	P62987	12	12	2	Ubiquitin-60S ribosomal protein L40;Ubiquitin;60S ribosomal protein L40	UBA52	sp|P62987|RL40_HUMAN Ubiquitin-60S ribosomal protein L40 OS=Homo sapiens OX=9606 GN=UBA52 PE=1 SV=2	1	12	12	2	5	5	6	7	6	7	6	8	7	7	6	7	6	6	7	5	7	8	7	6	10	10	8	8	8	7	6	5	8	8	7	8	7	7	3	4	5	5
P62995	P62995	9	6	6	Transformer-2 protein homolog beta	TRA2B	sp|P62995|TRA2B_HUMAN Transformer-2 protein homolog beta OS=Homo sapiens OX=9606 GN=TRA2B PE=1 SV=1	1	9	6	6	6	8	9	8	7	8	9	8	7	7	7	7	8	9	6	6	7	8	9	9	8	9	8	8	8	9	5	7	8	8	6	7	8	5	2	3	6	6
P63000;P15153;P60763	P63000;P15153;P60763	2;1;1	2;1;1	2;1;1	Ras-related C3 botulinum toxin substrate 1;Ras-related C3 botulinum toxin substrate 2;Ras-related C3 botulinum toxin substrate 3	RAC1;RAC2;RAC3	sp|P63000|RAC1_HUMAN Ras-related C3 botulinum toxin substrate 1 OS=Homo sapiens OX=9606 GN=RAC1 PE=1 SV=1;sp|P15153|RAC2_HUMAN Ras-related C3 botulinum toxin substrate 2 OS=Homo sapiens OX=9606 GN=RAC2 PE=1 SV=1;sp|P60763|RAC3_HUMAN Ras-related C3 botulinu	3	2	2	2	0	0	1	1	2	2	1	2	2	2	1	1	1	1	0	0	0	1	1	2	2	2	1	1	2	2	1	1	1	0	2	2	1	0	1	0	0	0
P63010	P63010	23	23	15	AP-2 complex subunit beta	AP2B1	sp|P63010|AP2B1_HUMAN AP-2 complex subunit beta OS=Homo sapiens OX=9606 GN=AP2B1 PE=1 SV=1	1	23	23	15	18	16	19	21	18	19	22	20	16	17	14	16	15	15	14	11	15	16	16	17	18	20	16	17	19	17	11	10	17	15	15	16	13	13	12	10	9	10
P63092;Q5JWF2;P09471;P19087;A8MTJ3;P38405;P11488	P63092;Q5JWF2	4;4;1;1;1;1;1	4;4;1;1;1;1;1	3;3;0;0;0;0;0	Guanine nucleotide-binding protein G(s) subunit alpha isoforms short;Guanine nucleotide-binding protein G(s) subunit alpha isoforms XLas	GNAS	sp|P63092|GNAS2_HUMAN Guanine nucleotide-binding protein G(s) subunit alpha isoforms short OS=Homo sapiens OX=9606 GN=GNAS PE=1 SV=1;sp|Q5JWF2|GNAS1_HUMAN Guanine nucleotide-binding protein G(s) subunit alpha isoforms XLas OS=Homo sapiens OX=9606 GN=GNAS P	7	4	4	3	1	1	3	2	2	2	2	2	1	1	1	1	1	2	2	3	4	3	3	4	3	4	4	4	4	4	2	2	3	4	4	4	3	2	3	2	2	2
P63096	P63096	2	1	1	Guanine nucleotide-binding protein G(i) subunit alpha-1	GNAI1	sp|P63096|GNAI1_HUMAN Guanine nucleotide-binding protein G(i) subunit alpha-1 OS=Homo sapiens OX=9606 GN=GNAI1 PE=1 SV=2	1	2	1	1	0	0	1	1	0	0	0	0	0	0	0	0	0	0	0	0	2	2	2	2	2	2	2	2	2	2	0	0	2	2	1	2	1	1	1	1	0	0
P63104	P63104	12	12	9	14-3-3 protein zeta/delta	YWHAZ	sp|P63104|1433Z_HUMAN 14-3-3 protein zeta/delta OS=Homo sapiens OX=9606 GN=YWHAZ PE=1 SV=1	1	12	12	9	4	4	4	5	6	6	5	3	5	4	5	5	4	4	4	3	4	8	7	6	6	7	6	8	8	7	5	4	6	4	7	6	4	5	3	2	4	3
P63167	P63167	6	6	5	Dynein light chain 1, cytoplasmic	DYNLL1	sp|P63167|DYL1_HUMAN Dynein light chain 1, cytoplasmic OS=Homo sapiens OX=9606 GN=DYNLL1 PE=1 SV=1	1	6	6	5	1	1	3	4	3	3	3	3	4	4	2	2	2	2	4	3	2	3	3	3	3	3	2	2	3	2	2	2	1	3	1	1	2	2	1	1	1	1
P63172	P63172	2	2	2	Dynein light chain Tctex-type 1	DYNLT1	sp|P63172|DYLT1_HUMAN Dynein light chain Tctex-type 1 OS=Homo sapiens OX=9606 GN=DYNLT1 PE=1 SV=1	1	2	2	2	1	0	1	1	0	0	0	1	1	1	0	0	0	0	1	0	1	1	1	1	2	1	1	0	2	1	1	0	1	1	1	1	1	1	0	0	0	0
P63173	P63173	3	3	3	60S ribosomal protein L38	RPL38	sp|P63173|RL38_HUMAN 60S ribosomal protein L38 OS=Homo sapiens OX=9606 GN=RPL38 PE=1 SV=2	1	3	3	3	2	2	2	3	3	3	3	3	3	2	2	2	2	3	2	2	2	2	2	2	2	2	2	3	2	3	2	2	2	2	2	2	2	2	2	2	2	2
P63208	P63208	6	6	6	S-phase kinase-associated protein 1	SKP1	sp|P63208|SKP1_HUMAN S-phase kinase-associated protein 1 OS=Homo sapiens OX=9606 GN=SKP1 PE=1 SV=2	1	6	6	6	2	1	2	1	1	2	1	1	2	2	1	1	1	1	2	3	1	2	0	2	1	1	2	0	1	1	2	3	2	1	2	1	3	3	0	0	0	0
P63220	P63220	6	6	6	40S ribosomal protein S21	RPS21	sp|P63220|RS21_HUMAN 40S ribosomal protein S21 OS=Homo sapiens OX=9606 GN=RPS21 PE=1 SV=1	1	6	6	6	4	3	2	1	3	2	2	1	3	3	0	1	0	2	2	1	2	1	3	2	3	2	2	3	5	4	2	4	3	4	4	3	5	4	3	3	3	4
P63241;Q6IS14;Q9GZV4	P63241;Q6IS14	4;3;1	4;3;1	4;3;1	Eukaryotic translation initiation factor 5A-1;Eukaryotic translation initiation factor 5A-1-like	EIF5A;EIF5AL1	sp|P63241|IF5A1_HUMAN Eukaryotic translation initiation factor 5A-1 OS=Homo sapiens OX=9606 GN=EIF5A PE=1 SV=2;sp|Q6IS14|IF5AL_HUMAN Eukaryotic translation initiation factor 5A-1-like OS=Homo sapiens OX=9606 GN=EIF5AL1 PE=2 SV=2	3	4	4	4	0	2	1	0	0	0	0	0	0	1	0	0	0	0	2	1	0	1	0	0	2	2	0	0	2	2	2	2	3	3	3	2	3	3	2	1	1	1
P63244	P63244	5	5	5	Guanine nucleotide-binding protein subunit beta-2-like 1;Guanine nucleotide-binding protein subunit beta-2-like 1, N-terminally processed	GNB2L1	sp|P63244|RACK1_HUMAN Receptor of activated protein C kinase 1 OS=Homo sapiens OX=9606 GN=RACK1 PE=1 SV=3	1	5	5	5	1	2	1	3	1	1	2	1	1	1	0	0	1	0	2	0	2	0	0	1	3	3	0	0	3	2	2	3	1	1	1	2	5	4	0	0	1	0
P63252	P63252	1	1	1	Inward rectifier potassium channel 2	KCNJ2	sp|P63252|KCNJ2_HUMAN Inward rectifier potassium channel 2 OS=Homo sapiens OX=9606 GN=KCNJ2 PE=1 SV=1	1	1	1	1	0	0	0	0	0	0	0	0	1	1	0	0	0	0	1	0	0	0	0	0	0	0	1	0	0	0	0	0	0	0	0	0	0	0	0	0	0	0
P63261	P63261	47	3	3	Actin, cytoplasmic 2;Actin, cytoplasmic 2, N-terminally processed	ACTG1	sp|P63261|ACTG_HUMAN Actin, cytoplasmic 2 OS=Homo sapiens OX=9606 GN=ACTG1 PE=1 SV=1	1	47	3	3	36	36	35	38	41	42	38	40	37	37	38	37	39	39	38	34	38	37	39	38	39	41	38	38	40	39	33	34	38	35	34	38	38	39	36	36	38	35
P63272	P63272	2	2	2	Transcription elongation factor SPT4	SUPT4H1	sp|P63272|SPT4H_HUMAN Transcription elongation factor SPT4 OS=Homo sapiens OX=9606 GN=SUPT4H1 PE=1 SV=1	1	2	2	2	1	1	2	1	1	1	2	2	0	0	0	0	1	1	0	0	2	2	2	2	1	2	2	2	2	2	1	0	2	2	1	1	0	1	1	1	1	1
P63316	P63316	1	1	1	Troponin C, slow skeletal and cardiac muscles	TNNC1	sp|P63316|TNNC1_HUMAN Troponin C, slow skeletal and cardiac muscles OS=Homo sapiens OX=9606 GN=TNNC1 PE=1 SV=1	1	1	1	1	0	0	1	1	0	0	0	0	1	1	1	0	1	0	0	0	0	0	0	0	0	1	0	0	0	1	0	0	0	0	0	0	0	0	0	0	0	0
P67809	P67809	18	18	11	Nuclease-sensitive element-binding protein 1	YBX1	sp|P67809|YBOX1_HUMAN Y-box-binding protein 1 OS=Homo sapiens OX=9606 GN=YBX1 PE=1 SV=3	1	18	18	11	12	11	14	14	13	11	12	15	14	14	15	14	13	13	11	10	13	13	14	13	13	12	13	12	12	14	10	10	13	13	13	12	8	9	5	6	8	7
P67812;P0C7V7	P67812;P0C7V7	3;2	3;2	3;2	Signal peptidase complex catalytic subunit SEC11A;Putative signal peptidase complex catalytic subunit SEC11B	SEC11A;SEC11B	sp|P67812|SC11A_HUMAN Signal peptidase complex catalytic subunit SEC11A OS=Homo sapiens OX=9606 GN=SEC11A PE=1 SV=1;sp|P0C7V7|SC11B_HUMAN Putative signal peptidase complex catalytic subunit SEC11B OS=Homo sapiens OX=9606 GN=SEC11B PE=5 SV=1	2	3	3	3	0	1	1	1	1	1	1	1	2	2	1	1	0	1	3	3	1	0	1	0	2	2	0	0	0	0	1	0	1	1	1	1	0	0	0	0	0	0
P67870	P67870	3	3	3	Casein kinase II subunit beta	CSNK2B	sp|P67870|CSK2B_HUMAN Casein kinase II subunit beta OS=Homo sapiens OX=9606 GN=CSNK2B PE=1 SV=1	1	3	3	3	2	0	2	2	1	1	1	0	3	2	1	1	1	2	3	2	1	1	1	1	2	2	2	1	2	1	1	1	1	1	1	2	1	2	1	1	2	1
P67936	P67936	45	27	25	Tropomyosin alpha-4 chain	TPM4	sp|P67936|TPM4_HUMAN Tropomyosin alpha-4 chain OS=Homo sapiens OX=9606 GN=TPM4 PE=1 SV=3	1	45	27	25	32	32	35	33	37	34	37	34	34	36	34	34	34	34	31	30	35	33	35	33	36	36	31	34	31	30	25	26	34	34	34	34	34	26	29	26	31	29
P68032;P62736;P63267	P68032;P62736;P63267	32;31;30	7;7;6	2;2;2	Actin, alpha cardiac muscle 1;Actin, aortic smooth muscle;Actin, gamma-enteric smooth muscle	ACTC1;ACTA2;ACTG2	sp|P68032|ACTC_HUMAN Actin, alpha cardiac muscle 1 OS=Homo sapiens OX=9606 GN=ACTC1 PE=1 SV=1;sp|P62736|ACTA_HUMAN Actin, aortic smooth muscle OS=Homo sapiens OX=9606 GN=ACTA2 PE=1 SV=1;sp|P63267|ACTH_HUMAN Actin, gamma-enteric smooth muscle OS=Homo sapien	3	32	7	2	25	25	25	27	27	26	27	29	23	24	25	25	30	29	24	23	27	26	27	27	29	27	26	25	26	27	23	24	26	25	27	26	27	26	23	23	24	23
P68104;Q5VTE0	P68104;Q5VTE0	23;22	23;22	11;11	Elongation factor 1-alpha 1;Putative elongation factor 1-alpha-like 3	EEF1A1;EEF1A1P5	sp|P68104|EF1A1_HUMAN Elongation factor 1-alpha 1 OS=Homo sapiens OX=9606 GN=EEF1A1 PE=1 SV=1;sp|Q5VTE0|EF1A3_HUMAN Putative elongation factor 1-alpha-like 3 OS=Homo sapiens OX=9606 GN=EEF1A1P5 PE=5 SV=1	2	23	23	11	13	16	15	17	16	16	17	17	17	18	17	17	15	17	17	18	16	16	15	15	18	16	14	16	16	17	10	15	13	13	15	13	13	11	8	9	13	10
P68133	P68133	32	2	0	Actin, alpha skeletal muscle	ACTA1	sp|P68133|ACTS_HUMAN Actin, alpha skeletal muscle OS=Homo sapiens OX=9606 GN=ACTA1 PE=1 SV=1	1	32	2	0	26	25	26	27	27	26	27	30	23	24	26	26	30	30	24	23	27	26	27	26	29	29	27	26	27	27	24	24	26	25	27	26	26	25	24	24	24	23
P68363	P68363	24	24	0	Tubulin alpha-1B chain	TUBA1B	sp|P68363|TBA1B_HUMAN Tubulin alpha-1B chain OS=Homo sapiens OX=9606 GN=TUBA1B PE=1 SV=1	1	24	24	0	19	16	18	20	18	18	21	20	17	18	24	24	20	21	19	19	19	21	20	18	23	22	18	18	18	18	18	17	15	17	16	16	19	16	11	11	13	12
P68366;A6NHL2;Q9H853	P68366	21;3;1	6;0;0	6;0;0	Tubulin alpha-4A chain	TUBA4A	sp|P68366|TBA4A_HUMAN Tubulin alpha-4A chain OS=Homo sapiens OX=9606 GN=TUBA4A PE=1 SV=1	3	21	6	6	15	13	14	17	16	14	17	17	15	16	20	20	17	18	14	17	17	18	17	15	19	18	15	15	16	15	15	12	14	13	13	13	15	14	7	7	7	7
P68371	P68371	23	23	2	Tubulin beta-4B chain	TUBB4B	sp|P68371|TBB4B_HUMAN Tubulin beta-4B chain OS=Homo sapiens OX=9606 GN=TUBB4B PE=1 SV=1	1	23	23	2	18	18	21	19	19	20	19	20	21	21	21	21	20	21	22	22	21	17	18	18	20	22	20	20	22	21	19	19	18	18	20	19	19	19	17	18	17	17
P68400;Q8NEV1	P68400;Q8NEV1	5;4	5;4	5;4	Casein kinase II subunit alpha;Casein kinase II subunit alpha 3	CSNK2A1;CSNK2A3	sp|P68400|CSK21_HUMAN Casein kinase II subunit alpha OS=Homo sapiens OX=9606 GN=CSNK2A1 PE=1 SV=1;sp|Q8NEV1|CSK23_HUMAN Casein kinase II subunit alpha 3 OS=Homo sapiens OX=9606 GN=CSNK2A3 PE=1 SV=2	2	5	5	5	1	2	1	1	2	2	2	2	2	3	3	2	1	1	4	3	1	1	1	1	3	3	2	2	3	2	1	1	3	1	1	1	1	2	1	1	1	1
P68431;Q16695;Q6NXT2	P68431;Q16695;Q6NXT2	15;12;9	1;0;0	1;0;0	Histone H3.1;Histone H3.1t;Histone H3.3C	HIST1H3A;HIST3H3;H3F3C	sp|P68431|H31_HUMAN Histone H3.1 OS=Homo sapiens OX=9606 GN=H3C1 PE=1 SV=2;sp|Q16695|H31T_HUMAN Histone H3.1t OS=Homo sapiens OX=9606 GN=H3-4 PE=1 SV=3;sp|Q6NXT2|H3C_HUMAN Histone H3.3C OS=Homo sapiens OX=9606 GN=H3-5 PE=1 SV=3	3	15	1	1	11	12	13	12	14	15	12	12	11	11	12	12	12	13	11	13	13	13	12	13	13	12	11	12	13	12	11	10	13	14	13	12	12	10	11	10	13	12
P78316	P78316	18	18	18	Nucleolar protein 14	NOP14	sp|P78316|NOP14_HUMAN Nucleolar protein 14 OS=Homo sapiens OX=9606 GN=NOP14 PE=1 SV=3	1	18	18	18	12	9	12	16	9	11	12	14	13	13	13	13	11	12	11	11	9	11	9	13	15	13	9	9	9	11	10	6	12	10	12	10	11	11	3	3	6	6
P78344	P78344	16	16	16	Eukaryotic translation initiation factor 4 gamma 2	EIF4G2	sp|P78344|IF4G2_HUMAN Eukaryotic translation initiation factor 4 gamma 2 OS=Homo sapiens OX=9606 GN=EIF4G2 PE=1 SV=1	1	16	16	16	7	7	9	10	7	7	9	9	10	8	8	9	8	8	16	14	8	7	6	7	10	9	6	6	9	7	9	7	7	8	8	9	8	8	3	3	5	4
P78346	P78346	1	1	1	Ribonuclease P protein subunit p30	RPP30	sp|P78346|RPP30_HUMAN Ribonuclease P protein subunit p30 OS=Homo sapiens OX=9606 GN=RPP30 PE=1 SV=1	1	1	1	1	1	1	1	1	1	1	1	1	1	1	0	1	0	0	1	1	1	0	1	0	0	1	0	1	1	1	1	1	1	1	1	0	1	1	0	1	1	1
P78347;Q6EKJ0;Q86UP8	P78347	26;2;2	26;2;2	26;2;2	General transcription factor II-I	GTF2I	sp|P78347|GTF2I_HUMAN General transcription factor II-I OS=Homo sapiens OX=9606 GN=GTF2I PE=1 SV=2	3	26	26	26	13	12	13	12	15	14	14	15	12	13	12	13	11	11	16	9	11	11	12	12	13	14	10	12	10	10	4	6	13	10	11	10	6	6	6	7	6	7
P78362	P78362	5	5	4	SRSF protein kinase 2;SRSF protein kinase 2 N-terminal;SRSF protein kinase 2 C-terminal	SRPK2	sp|P78362|SRPK2_HUMAN SRSF protein kinase 2 OS=Homo sapiens OX=9606 GN=SRPK2 PE=1 SV=3	1	5	5	4	3	3	2	3	3	3	3	3	3	3	3	2	3	2	2	3	3	4	4	3	3	3	2	2	3	4	2	2	3	3	2	2	2	1	1	1	2	2
P78371	P78371	24	24	24	T-complex protein 1 subunit beta	CCT2	sp|P78371|TCPB_HUMAN T-complex protein 1 subunit beta OS=Homo sapiens OX=9606 GN=CCT2 PE=1 SV=4	1	24	24	24	11	8	10	12	10	10	12	11	9	9	11	8	10	10	10	12	12	12	11	12	14	16	13	12	16	14	11	9	12	13	13	15	14	15	13	13	7	7
P78406	P78406	8	8	8	mRNA export factor	RAE1	sp|P78406|RAE1L_HUMAN mRNA export factor OS=Homo sapiens OX=9606 GN=RAE1 PE=1 SV=1	1	8	8	8	6	5	6	7	7	4	5	6	4	5	4	3	4	4	6	3	6	6	5	6	5	5	5	5	6	6	3	3	4	5	4	5	6	6	1	1	2	3
P78524	P78524	4	4	4	Suppression of tumorigenicity 5 protein	ST5	sp|P78524|DEN2B_HUMAN DENN domain-containing protein 2B OS=Homo sapiens OX=9606 GN=DENND2B PE=1 SV=3	1	4	4	4	0	0	1	3	1	2	2	1	1	2	2	0	1	0	0	1	1	0	1	2	1	2	2	2	0	3	1	1	1	1	1	1	1	0	0	0	0	0
P78527	P78527	188	188	185	DNA-dependent protein kinase catalytic subunit	PRKDC	sp|P78527|PRKDC_HUMAN DNA-dependent protein kinase catalytic subunit OS=Homo sapiens OX=9606 GN=PRKDC PE=1 SV=3	1	188	188	185	137	123	148	151	145	143	152	155	140	138	150	150	148	146	115	113	133	127	134	138	141	140	129	134	130	130	104	100	130	129	136	129	111	118	73	72	76	67
P80217	P80217	5	5	5	Interferon-induced 35 kDa protein	IFI35	sp|P80217|IN35_HUMAN Interferon-induced 35 kDa protein OS=Homo sapiens OX=9606 GN=IFI35 PE=1 SV=5	1	5	5	5	0	0	1	1	0	0	0	0	0	0	1	1	0	0	0	0	4	4	5	5	2	1	3	3	3	3	2	2	5	4	4	4	0	0	0	0	0	0
P80723	P80723	3	3	3	Brain acid soluble protein 1	BASP1	sp|P80723|BASP1_HUMAN Brain acid soluble protein 1 OS=Homo sapiens OX=9606 GN=BASP1 PE=1 SV=2	1	3	3	3	2	1	0	0	1	1	0	0	0	0	0	0	0	0	0	1	1	1	3	3	1	1	2	2	3	2	1	1	3	2	2	3	2	2	1	0	0	0
P82650	P82650	3	3	3	28S ribosomal protein S22, mitochondrial	MRPS22	sp|P82650|RT22_HUMAN 28S ribosomal protein S22, mitochondrial OS=Homo sapiens OX=9606 GN=MRPS22 PE=1 SV=1	1	3	3	3	1	1	1	2	2	3	2	1	2	0	2	2	2	2	2	2	1	1	1	2	2	2	3	2	3	1	1	0	2	1	3	2	1	0	1	1	1	1
P82933	P82933	3	3	3	28S ribosomal protein S9, mitochondrial	MRPS9	sp|P82933|RT09_HUMAN 28S ribosomal protein S9, mitochondrial OS=Homo sapiens OX=9606 GN=MRPS9 PE=1 SV=2	1	3	3	3	2	0	2	3	2	2	2	2	2	1	2	2	1	1	1	1	2	1	2	3	2	3	1	2	2	2	0	0	2	2	2	1	0	0	2	1	0	0
P82979	P82979	12	12	12	SAP domain-containing ribonucleoprotein	SARNP	sp|P82979|SARNP_HUMAN SAP domain-containing ribonucleoprotein OS=Homo sapiens OX=9606 GN=SARNP PE=1 SV=3	1	12	12	12	8	5	8	9	9	9	9	8	7	7	5	7	9	9	6	7	9	9	8	8	9	8	8	8	8	7	4	7	8	9	8	8	7	5	5	6	5	4
P83111	P83111	12	12	12	Serine beta-lactamase-like protein LACTB, mitochondrial	LACTB	sp|P83111|LACTB_HUMAN Serine beta-lactamase-like protein LACTB, mitochondrial OS=Homo sapiens OX=9606 GN=LACTB PE=1 SV=2	1	12	12	12	6	5	9	9	9	11	11	9	8	8	7	8	10	8	4	4	8	7	10	8	9	10	11	6	6	8	5	6	5	7	8	9	2	4	1	1	3	2
P83731	P83731	12	12	12	60S ribosomal protein L24	RPL24	sp|P83731|RL24_HUMAN 60S ribosomal protein L24 OS=Homo sapiens OX=9606 GN=RPL24 PE=1 SV=1	1	12	12	12	6	8	8	7	8	7	7	8	8	9	7	6	9	6	9	8	7	8	9	8	8	8	8	6	9	8	8	7	7	6	9	8	9	9	10	10	6	8
P83881	P83881	6	6	2	60S ribosomal protein L36a	RPL36A	sp|P83881|RL36A_HUMAN 60S ribosomal protein L36a OS=Homo sapiens OX=9606 GN=RPL36A PE=1 SV=2	1	6	6	2	4	4	4	4	4	4	4	4	5	6	5	4	4	4	3	3	4	4	3	3	5	5	4	4	4	4	3	4	4	4	3	3	4	4	3	3	3	3
P83916	P83916	3	2	2	Chromobox protein homolog 1	CBX1	sp|P83916|CBX1_HUMAN Chromobox protein homolog 1 OS=Homo sapiens OX=9606 GN=CBX1 PE=1 SV=1	1	3	2	2	3	1	3	3	3	3	2	2	1	1	2	2	2	2	2	1	2	2	3	1	2	3	1	2	2	2	2	2	3	3	2	3	2	3	2	2	1	2
P84022	P84022	6	6	5	Mothers against decapentaplegic homolog 3	SMAD3	sp|P84022|SMAD3_HUMAN Mothers against decapentaplegic homolog 3 OS=Homo sapiens OX=9606 GN=SMAD3 PE=1 SV=1	1	6	6	5	3	3	2	3	3	2	1	2	2	2	3	4	2	3	3	3	4	2	3	4	2	4	3	2	2	2	2	3	4	3	3	3	4	5	1	2	2	2
P84085	P84085	2	2	1	ADP-ribosylation factor 5	ARF5	sp|P84085|ARF5_HUMAN ADP-ribosylation factor 5 OS=Homo sapiens OX=9606 GN=ARF5 PE=1 SV=2	1	2	2	1	1	1	1	1	1	0	1	1	0	0	0	0	0	0	0	1	1	0	1	0	0	1	0	1	1	1	1	1	2	1	2	2	2	2	0	0	1	1
P84090	P84090	5	5	5	Enhancer of rudimentary homolog	ERH	sp|P84090|ERH_HUMAN Enhancer of rudimentary homolog OS=Homo sapiens OX=9606 GN=ERH PE=1 SV=1	1	5	5	5	4	4	4	4	4	4	4	4	4	4	4	4	4	4	5	5	4	4	2	3	4	4	4	4	4	3	3	3	4	3	2	2	4	5	3	3	3	3
P84095	P84095	4	4	4	Rho-related GTP-binding protein RhoG	RHOG	sp|P84095|RHOG_HUMAN Rho-related GTP-binding protein RhoG OS=Homo sapiens OX=9606 GN=RHOG PE=1 SV=1	1	4	4	4	0	0	0	2	0	1	0	0	1	1	0	0	0	0	0	0	4	4	4	4	4	4	3	4	4	4	1	1	3	4	4	3	2	2	1	1	0	0
P84098	P84098	15	15	15	60S ribosomal protein L19	RPL19	sp|P84098|RL19_HUMAN 60S ribosomal protein L19 OS=Homo sapiens OX=9606 GN=RPL19 PE=1 SV=1	1	15	15	15	7	7	12	12	11	11	11	11	13	11	12	12	13	12	10	8	11	11	11	11	11	10	12	12	9	9	7	8	12	11	12	12	10	9	9	9	9	8
P84101	P84101	3	3	3	Small EDRK-rich factor 2	SERF2	sp|P84101|SERF2_HUMAN Small EDRK-rich factor 2 OS=Homo sapiens OX=9606 GN=SERF2 PE=1 SV=1	1	3	3	3	2	2	2	1	0	0	1	1	1	1	1	1	1	2	1	1	1	0	0	0	0	0	0	0	0	0	0	0	1	1	1	0	0	1	1	2	0	0
P84103	P84103	11	11	10	Serine/arginine-rich splicing factor 3	SRSF3	sp|P84103|SRSF3_HUMAN Serine/arginine-rich splicing factor 3 OS=Homo sapiens OX=9606 GN=SRSF3 PE=1 SV=1	1	11	11	10	7	7	11	10	9	9	10	10	8	9	11	10	10	10	8	9	9	9	8	8	9	10	10	10	10	11	8	8	9	10	10	10	7	6	6	6	6	6
P84243	P84243	14	1	1	Histone H3.3	H3F3A	sp|P84243|H33_HUMAN Histone H3.3 OS=Homo sapiens OX=9606 GN=H3-3A PE=1 SV=2	1	14	1	1	12	13	14	13	14	14	13	13	11	12	12	12	12	13	11	13	13	13	12	13	13	12	11	12	12	11	11	10	12	13	13	12	11	10	10	9	12	11
P85037	P85037	13	13	11	Forkhead box protein K1	FOXK1	sp|P85037|FOXK1_HUMAN Forkhead box protein K1 OS=Homo sapiens OX=9606 GN=FOXK1 PE=1 SV=1	1	13	13	11	4	3	8	10	9	9	8	6	5	5	6	3	6	6	7	6	5	6	7	8	7	8	9	8	2	5	2	2	3	4	4	5	2	2	3	5	5	5
P86791;P86790	P86791;P86790	3;3	3;3	3;3	Vacuolar fusion protein CCZ1 homolog;Vacuolar fusion protein CCZ1 homolog B	CCZ1;CCZ1B	sp|P86791|CCZ1_HUMAN Vacuolar fusion protein CCZ1 homolog OS=Homo sapiens OX=9606 GN=CCZ1 PE=1 SV=1;sp|P86790|CCZ1B_HUMAN Vacuolar fusion protein CCZ1 homolog B OS=Homo sapiens OX=9606 GN=CCZ1B PE=1 SV=1	2	3	3	3	0	0	0	0	0	0	0	0	0	0	0	0	0	0	0	0	0	0	0	1	2	0	1	0	2	2	0	1	1	0	0	2	1	1	0	0	0	1
P98082	P98082	3	3	3	Disabled homolog 2	DAB2	sp|P98082|DAB2_HUMAN Disabled homolog 2 OS=Homo sapiens OX=9606 GN=DAB2 PE=1 SV=3	1	3	3	3	1	0	0	1	2	2	2	1	0	0	0	0	2	2	0	0	1	1	1	1	1	0	1	2	2	2	1	0	1	2	2	1	1	2	1	1	0	0
P98160	P98160	23	23	23	Basement membrane-specific heparan sulfate proteoglycan core protein;Endorepellin;LG3 peptide	HSPG2	sp|P98160|PGBM_HUMAN Basement membrane-specific heparan sulfate proteoglycan core protein OS=Homo sapiens OX=9606 GN=HSPG2 PE=1 SV=4	1	23	23	23	2	3	5	5	4	3	6	4	3	3	2	1	2	3	2	1	6	8	7	9	4	9	4	5	5	4	4	1	7	8	5	4	3	4	4	5	12	6
P98175	P98175	7	7	6	RNA-binding protein 10	RBM10	sp|P98175|RBM10_HUMAN RNA-binding protein 10 OS=Homo sapiens OX=9606 GN=RBM10 PE=1 SV=3	1	7	7	6	4	2	5	5	4	4	6	6	5	4	5	6	5	4	4	3	3	4	4	3	4	5	3	2	3	5	3	2	3	2	4	4	0	0	0	0	0	1
P98179	P98179	4	4	4	RNA-binding protein 3	RBM3	sp|P98179|RBM3_HUMAN RNA-binding protein 3 OS=Homo sapiens OX=9606 GN=RBM3 PE=1 SV=1	1	4	4	4	2	2	3	3	3	3	3	3	2	2	3	3	2	2	3	3	3	3	3	3	3	2	2	2	2	3	1	1	2	2	2	2	0	1	0	0	0	0
Q00059	Q00059	9	9	9	Transcription factor A, mitochondrial	TFAM	sp|Q00059|TFAM_HUMAN Transcription factor A, mitochondrial OS=Homo sapiens OX=9606 GN=TFAM PE=1 SV=1	1	9	9	9	6	4	7	7	6	6	7	8	5	6	5	6	7	6	7	5	8	7	6	6	7	7	7	8	7	7	4	5	8	8	8	8	4	6	2	2	3	3
Q00325	Q00325	9	9	9	Phosphate carrier protein, mitochondrial	SLC25A3	sp|Q00325|MPCP_HUMAN Phosphate carrier protein, mitochondrial OS=Homo sapiens OX=9606 GN=SLC25A3 PE=1 SV=2	1	9	9	9	4	5	7	8	4	4	6	7	4	4	7	6	7	8	5	6	4	4	4	4	7	8	7	5	8	7	4	7	4	5	6	5	5	6	4	5	6	6
Q00341	Q00341	26	26	26	Vigilin	HDLBP	sp|Q00341|VIGLN_HUMAN Vigilin OS=Homo sapiens OX=9606 GN=HDLBP PE=1 SV=2	1	26	26	26	13	9	15	15	13	17	14	14	14	15	17	16	13	14	17	13	13	12	12	12	17	18	15	14	15	16	10	9	13	15	14	15	13	13	6	6	9	8
Q00403	Q00403	7	7	7	Transcription initiation factor IIB	GTF2B	sp|Q00403|TF2B_HUMAN Transcription initiation factor IIB OS=Homo sapiens OX=9606 GN=GTF2B PE=1 SV=1	1	7	7	7	3	1	7	6	6	4	5	4	2	0	1	0	1	1	1	1	4	1	4	3	4	5	2	3	1	1	0	0	1	2	1	1	1	2	0	0	1	1
Q00577	Q00577	5	4	4	Transcriptional activator protein Pur-alpha	PURA	sp|Q00577|PURA_HUMAN Transcriptional activator protein Pur-alpha OS=Homo sapiens OX=9606 GN=PURA PE=1 SV=2	1	5	4	4	4	4	3	4	4	4	3	4	4	5	1	2	4	3	4	5	4	3	3	3	4	4	1	2	2	2	3	3	2	2	3	3	2	0	0	0	1	3
Q00610	Q00610	44	44	34	Clathrin heavy chain 1	CLTC	sp|Q00610|CLH1_HUMAN Clathrin heavy chain 1 OS=Homo sapiens OX=9606 GN=CLTC PE=1 SV=5	1	44	44	34	23	20	19	23	27	28	26	21	25	32	19	19	24	25	26	23	27	24	26	29	31	29	23	24	33	32	16	20	27	29	26	28	26	24	15	14	12	11
Q00653	Q00653	5	5	3	Nuclear factor NF-kappa-B p100 subunit;Nuclear factor NF-kappa-B p52 subunit	NFKB2	sp|Q00653|NFKB2_HUMAN Nuclear factor NF-kappa-B p100 subunit OS=Homo sapiens OX=9606 GN=NFKB2 PE=1 SV=4	1	5	5	3	0	1	0	1	0	0	0	0	0	1	0	0	0	0	0	0	1	1	1	1	3	1	3	2	3	2	0	0	0	2	3	1	0	0	0	0	0	0
Q00688	Q00688	19	19	18	Peptidyl-prolyl cis-trans isomerase FKBP3	FKBP3	sp|Q00688|FKBP3_HUMAN Peptidyl-prolyl cis-trans isomerase FKBP3 OS=Homo sapiens OX=9606 GN=FKBP3 PE=1 SV=1	1	19	19	18	9	6	10	11	9	11	10	9	11	11	9	11	10	8	7	6	10	10	11	10	13	16	10	11	11	13	6	6	7	11	10	9	11	9	6	6	5	4
Q00839	Q00839	40	40	40	Heterogeneous nuclear ribonucleoprotein U	HNRNPU	sp|Q00839|HNRPU_HUMAN Heterogeneous nuclear ribonucleoprotein U OS=Homo sapiens OX=9606 GN=HNRNPU PE=1 SV=6	1	40	40	40	28	25	33	30	32	32	33	33	36	36	32	34	34	32	31	27	30	29	31	30	32	34	29	29	29	29	22	23	28	31	29	29	25	22	15	13	23	24
Q00978	Q00978	2	2	2	Interferon regulatory factor 9	IRF9	sp|Q00978|IRF9_HUMAN Interferon regulatory factor 9 OS=Homo sapiens OX=9606 GN=IRF9 PE=1 SV=1	1	2	2	2	0	0	0	2	0	0	0	0	2	0	0	0	0	0	1	1	1	1	1	1	1	1	1	1	1	1	1	1	2	2	2	2	1	0	1	1	1	0
Q01082	Q01082	213	213	186	Spectrin beta chain, non-erythrocytic 1	SPTBN1	sp|Q01082|SPTB2_HUMAN Spectrin beta chain, non-erythrocytic 1 OS=Homo sapiens OX=9606 GN=SPTBN1 PE=1 SV=2	1	213	213	186	134	123	151	160	151	154	172	173	157	162	172	174	157	165	150	140	161	167	167	168	186	176	176	174	179	177	134	140	158	164	160	159	143	140	98	96	98	96
Q01085;P31483	Q01085	3;1	3;1	3;1	Nucleolysin TIAR	TIAL1	sp|Q01085|TIAR_HUMAN Nucleolysin TIAR OS=Homo sapiens OX=9606 GN=TIAL1 PE=1 SV=1	2	3	3	3	1	1	1	1	2	2	1	1	2	2	1	1	1	0	1	1	1	1	0	1	1	0	1	0	0	0	0	0	0	0	1	1	0	0	1	0	1	1
Q01130	Q01130	11	11	9	Serine/arginine-rich splicing factor 2	SRSF2	sp|Q01130|SRSF2_HUMAN Serine/arginine-rich splicing factor 2 OS=Homo sapiens OX=9606 GN=SRSF2 PE=1 SV=4	1	11	11	9	8	5	8	8	6	8	8	8	7	6	7	8	8	8	7	6	7	7	9	8	9	8	8	7	8	8	4	8	7	6	7	6	6	7	5	4	7	7
Q01167	Q01167	6	4	4	Forkhead box protein K2	FOXK2	sp|Q01167|FOXK2_HUMAN Forkhead box protein K2 OS=Homo sapiens OX=9606 GN=FOXK2 PE=1 SV=3	1	6	4	4	3	0	2	4	4	5	3	3	2	2	2	3	3	3	1	1	3	2	3	4	2	3	2	4	2	2	1	1	2	4	3	3	0	0	0	0	1	1
Q01196	Q01196	1	1	1	Runt-related transcription factor 1	RUNX1	sp|Q01196|RUNX1_HUMAN Runt-related transcription factor 1 OS=Homo sapiens OX=9606 GN=RUNX1 PE=1 SV=3	1	1	1	1	0	0	0	0	0	0	0	0	0	0	0	0	0	0	0	0	0	0	0	0	0	1	0	0	0	0	0	0	0	0	0	0	0	0	0	0	0	0
Q01518	Q01518	4	4	3	Adenylyl cyclase-associated protein 1	CAP1	sp|Q01518|CAP1_HUMAN Adenylyl cyclase-associated protein 1 OS=Homo sapiens OX=9606 GN=CAP1 PE=1 SV=5	1	4	4	3	1	0	1	1	0	0	1	1	0	0	1	1	1	1	2	1	0	0	0	0	3	3	1	0	1	1	0	0	0	0	1	1	1	1	0	1	0	0
Q01638	Q01638	1	1	1	Interleukin-1 receptor-like 1	IL1RL1	sp|Q01638|ILRL1_HUMAN Interleukin-1 receptor-like 1 OS=Homo sapiens OX=9606 GN=IL1RL1 PE=1 SV=4	1	1	1	1	0	0	1	1	1	1	1	1	1	1	1	1	1	1	1	1	1	1	1	1	1	1	1	1	1	1	1	1	1	1	1	1	1	1	0	1	1	1
Q01650	Q01650	3	3	3	Large neutral amino acids transporter small subunit 1	SLC7A5	sp|Q01650|LAT1_HUMAN Large neutral amino acids transporter small subunit 1 OS=Homo sapiens OX=9606 GN=SLC7A5 PE=1 SV=2	1	3	3	3	3	3	3	3	3	3	3	3	3	3	3	3	3	3	3	3	3	3	3	3	3	3	3	3	3	3	3	3	3	3	3	3	2	3	3	3	3	3
Q01658	Q01658	5	5	5	Protein Dr1	DR1	sp|Q01658|NC2B_HUMAN Protein Dr1 OS=Homo sapiens OX=9606 GN=DR1 PE=1 SV=1	1	5	5	5	3	1	4	3	2	4	3	2	2	3	3	3	4	3	1	2	2	3	3	3	3	3	3	3	2	3	2	1	1	3	2	2	3	3	0	1	2	2
Q01664	Q01664	2	2	1	Transcription factor AP-4	TFAP4	sp|Q01664|TFAP4_HUMAN Transcription factor AP-4 OS=Homo sapiens OX=9606 GN=TFAP4 PE=1 SV=2	1	2	2	1	1	1	1	2	1	1	2	1	1	2	2	2	2	2	1	1	2	0	2	2	1	1	1	1	2	1	1	0	2	2	2	0	0	0	0	0	0	0
Q01780	Q01780	23	23	23	Exosome component 10	EXOSC10	sp|Q01780|EXOSX_HUMAN Exosome component 10 OS=Homo sapiens OX=9606 GN=EXOSC10 PE=1 SV=2	1	23	23	23	17	16	18	18	19	17	19	20	19	20	16	14	16	16	18	15	17	19	17	18	17	19	14	15	12	15	12	8	16	14	17	14	13	9	6	7	8	8
Q01813	Q01813	16	16	15	ATP-dependent 6-phosphofructokinase, platelet type	PFKP	sp|Q01813|PFKAP_HUMAN ATP-dependent 6-phosphofructokinase, platelet type OS=Homo sapiens OX=9606 GN=PFKP PE=1 SV=2	1	16	16	15	6	4	11	12	9	12	10	9	9	7	9	10	9	8	7	4	13	13	12	13	13	12	15	11	14	13	7	7	8	11	11	9	9	10	4	5	3	4
Q01831	Q01831	7	7	7	DNA repair protein complementing XP-C cells	XPC	sp|Q01831|XPC_HUMAN DNA repair protein complementing XP-C cells OS=Homo sapiens OX=9606 GN=XPC PE=1 SV=4	1	7	7	7	3	2	4	4	4	4	4	5	5	6	4	3	3	5	5	5	5	3	4	4	4	5	2	3	4	3	2	3	4	5	4	5	3	3	1	1	2	1
Q01844	Q01844	4	4	4	RNA-binding protein EWS	EWSR1	sp|Q01844|EWS_HUMAN RNA-binding protein EWS OS=Homo sapiens OX=9606 GN=EWSR1 PE=1 SV=1	1	4	4	4	4	3	4	4	4	4	4	4	4	4	4	4	4	4	4	4	4	4	4	4	4	4	4	4	4	4	2	3	4	4	4	4	3	4	3	2	3	3
Q01968	Q01968	2	2	2	Inositol polyphosphate 5-phosphatase OCRL-1	OCRL	sp|Q01968|OCRL_HUMAN Inositol polyphosphate 5-phosphatase OCRL OS=Homo sapiens OX=9606 GN=OCRL PE=1 SV=3	1	2	2	2	2	2	1	1	2	2	1	2	1	1	1	1	1	1	1	2	1	1	2	2	1	2	1	1	1	2	1	1	2	1	2	2	1	0	0	0	1	1
Q01970	Q01970	8	8	8	1-phosphatidylinositol 4,5-bisphosphate phosphodiesterase beta-3	PLCB3	sp|Q01970|PLCB3_HUMAN 1-phosphatidylinositol 4,5-bisphosphate phosphodiesterase beta-3 OS=Homo sapiens OX=9606 GN=PLCB3 PE=1 SV=2	1	8	8	8	4	1	5	4	5	6	4	3	2	1	4	4	5	5	2	0	5	4	4	5	3	5	4	4	4	4	2	3	5	6	6	4	3	2	1	1	0	1
Q01973	Q01973	1	1	1	Tyrosine-protein kinase transmembrane receptor ROR1	ROR1	sp|Q01973|ROR1_HUMAN Inactive tyrosine-protein kinase transmembrane receptor ROR1 OS=Homo sapiens OX=9606 GN=ROR1 PE=1 SV=2	1	1	1	1	0	0	0	0	0	0	0	0	0	0	0	0	0	0	0	0	0	0	0	0	0	0	0	0	0	0	0	0	0	0	0	0	0	0	1	0	0	0
Q02040	Q02040	8	8	8	A-kinase anchor protein 17A	AKAP17A	sp|Q02040|AK17A_HUMAN A-kinase anchor protein 17A OS=Homo sapiens OX=9606 GN=AKAP17A PE=1 SV=2	1	8	8	8	5	5	5	5	4	4	2	4	3	1	3	1	2	2	2	4	5	4	3	5	2	6	4	4	6	2	3	2	2	4	3	1	1	3	0	0	1	3
Q02241	Q02241	13	13	13	Kinesin-like protein KIF23	KIF23	sp|Q02241|KIF23_HUMAN Kinesin-like protein KIF23 OS=Homo sapiens OX=9606 GN=KIF23 PE=1 SV=3	1	13	13	13	9	9	7	10	9	10	9	10	11	8	8	8	7	9	10	8	7	9	8	5	9	10	10	10	10	10	9	9	10	9	11	9	10	8	3	4	3	5
Q02297	Q02297	2	2	2	Pro-neuregulin-1, membrane-bound isoform;Neuregulin-1	NRG1	sp|Q02297|NRG1_HUMAN Pro-neuregulin-1, membrane-bound isoform OS=Homo sapiens OX=9606 GN=NRG1 PE=1 SV=3	1	2	2	2	1	1	1	1	1	1	1	1	1	0	1	1	1	1	1	0	0	0	0	0	0	0	1	1	1	1	0	0	1	0	0	0	0	0	0	0	1	1
Q02410;Q99767	Q02410;Q99767	2;1	2;1	2;1	Amyloid beta A4 precursor protein-binding family A member 1;Amyloid beta A4 precursor protein-binding family A member 2	APBA1;APBA2	sp|Q02410|APBA1_HUMAN Amyloid-beta A4 precursor protein-binding family A member 1 OS=Homo sapiens OX=9606 GN=APBA1 PE=1 SV=3;sp|Q99767|APBA2_HUMAN Amyloid-beta A4 precursor protein-binding family A member 2 OS=Homo sapiens OX=9606 GN=APBA2 PE=1 SV=3	2	2	2	2	0	0	2	1	1	1	2	1	0	0	1	2	2	1	0	0	1	1	1	1	2	1	1	2	1	1	0	0	1	1	1	1	0	0	1	1	1	1
Q02447	Q02447	2	2	2	Transcription factor Sp3	SP3	sp|Q02447|SP3_HUMAN Transcription factor Sp3 OS=Homo sapiens OX=9606 GN=SP3 PE=1 SV=3	1	2	2	2	2	2	2	2	2	2	2	2	2	2	2	2	2	2	2	2	2	2	2	2	2	2	2	2	2	2	2	2	2	2	2	2	0	1	1	1	2	2
Q02543	Q02543	13	13	13	60S ribosomal protein L18a	RPL18A	sp|Q02543|RL18A_HUMAN 60S ribosomal protein L18a OS=Homo sapiens OX=9606 GN=RPL18A PE=1 SV=2	1	13	13	13	6	6	9	9	7	8	9	10	6	9	7	6	8	8	4	5	8	8	8	8	7	7	8	8	10	8	5	7	6	6	6	5	6	7	8	7	6	7
Q02809	Q02809	2	2	2	Procollagen-lysine,2-oxoglutarate 5-dioxygenase 1	PLOD1	sp|Q02809|PLOD1_HUMAN Procollagen-lysine,2-oxoglutarate 5-dioxygenase 1 OS=Homo sapiens OX=9606 GN=PLOD1 PE=1 SV=2	1	2	2	2	0	0	1	0	0	0	0	0	1	1	1	2	1	1	1	0	1	1	1	1	2	1	1	1	1	1	0	0	1	1	1	1	0	0	0	0	0	0
Q02878	Q02878	26	26	26	60S ribosomal protein L6	RPL6	sp|Q02878|RL6_HUMAN 60S ribosomal protein L6 OS=Homo sapiens OX=9606 GN=RPL6 PE=1 SV=3	1	26	26	26	19	19	22	21	21	22	22	22	19	21	23	22	19	20	16	17	20	20	21	20	23	23	22	22	20	20	11	15	20	21	19	19	18	18	16	16	14	12
Q02880	Q02880	71	58	58	DNA topoisomerase 2-beta	TOP2B	sp|Q02880|TOP2B_HUMAN DNA topoisomerase 2-beta OS=Homo sapiens OX=9606 GN=TOP2B PE=1 SV=3	1	71	58	58	47	42	44	52	50	48	49	48	44	44	48	47	45	47	47	37	41	43	42	45	59	55	42	41	50	44	34	35	39	45	44	40	36	43	21	21	21	23
Q02978	Q02978	9	9	9	Mitochondrial 2-oxoglutarate/malate carrier protein	SLC25A11	sp|Q02978|M2OM_HUMAN Mitochondrial 2-oxoglutarate/malate carrier protein OS=Homo sapiens OX=9606 GN=SLC25A11 PE=1 SV=3	1	9	9	9	5	4	5	6	5	4	5	5	3	3	5	5	4	4	5	4	4	3	3	4	5	5	5	4	6	5	5	4	3	5	3	4	4	6	3	2	3	4
Q03001	Q03001	11	11	10	Dystonin	DST	sp|Q03001|DYST_HUMAN Dystonin OS=Homo sapiens OX=9606 GN=DST PE=1 SV=4	1	11	11	10	1	2	0	2	1	2	3	3	2	2	3	2	3	3	0	2	1	3	3	2	4	3	3	4	4	4	0	0	1	4	4	2	2	2	0	0	0	0
Q03111	Q03111	2	2	2	Protein ENL	MLLT1	sp|Q03111|ENL_HUMAN Protein ENL OS=Homo sapiens OX=9606 GN=MLLT1 PE=1 SV=2	1	2	2	2	1	1	1	1	0	0	0	0	0	0	1	0	1	1	0	0	0	0	1	1	2	2	1	0	0	1	0	0	1	0	1	1	0	0	0	1	1	1
Q03135;P56539	Q03135	5;1	5;1	5;1	Caveolin-1	CAV1	sp|Q03135|CAV1_HUMAN Caveolin-1 OS=Homo sapiens OX=9606 GN=CAV1 PE=1 SV=4	2	5	5	5	3	4	3	2	3	3	2	2	3	2	2	3	3	3	4	3	3	3	3	3	3	3	2	3	2	2	2	3	2	3	2	2	3	4	1	2	3	2
Q03164	Q03164	2	2	2	Histone-lysine N-methyltransferase 2A;MLL cleavage product N320;MLL cleavage product C180	KMT2A	sp|Q03164|KMT2A_HUMAN Histone-lysine N-methyltransferase 2A OS=Homo sapiens OX=9606 GN=KMT2A PE=1 SV=5	1	2	2	2	0	0	1	2	2	2	1	2	1	0	0	0	0	1	1	1	1	0	2	0	0	0	1	0	0	1	1	0	0	1	1	1	0	0	0	0	0	0
Q03169	Q03169	14	14	14	Tumor necrosis factor alpha-induced protein 2	TNFAIP2	sp|Q03169|TNAP2_HUMAN Tumor necrosis factor alpha-induced protein 2 OS=Homo sapiens OX=9606 GN=TNFAIP2 PE=1 SV=2	1	14	14	14	4	2	5	5	4	4	5	6	1	2	2	3	4	3	2	3	7	8	8	8	7	9	7	7	7	7	2	1	6	7	8	7	5	4	0	0	2	1
Q03188	Q03188	3	3	2	Centromere protein C	CENPC	sp|Q03188|CENPC_HUMAN Centromere protein C OS=Homo sapiens OX=9606 GN=CENPC PE=1 SV=2	1	3	3	2	1	0	1	2	1	0	0	2	0	0	2	2	1	1	1	1	0	0	1	0	2	2	1	1	3	2	0	1	0	2	3	3	0	0	0	0	0	0
Q03252	Q03252	71	69	63	Lamin-B2	LMNB2	sp|Q03252|LMNB2_HUMAN Lamin-B2 OS=Homo sapiens OX=9606 GN=LMNB2 PE=1 SV=4	1	71	69	63	51	44	54	60	58	54	60	59	55	54	64	61	57	58	48	43	50	48	48	49	58	58	56	54	47	48	34	37	44	47	44	44	39	36	19	18	22	24
Q03518	Q03518	5	5	5	Antigen peptide transporter 1	TAP1	sp|Q03518|TAP1_HUMAN Antigen peptide transporter 1 OS=Homo sapiens OX=9606 GN=TAP1 PE=1 SV=2	1	5	5	5	1	0	0	1	1	0	1	1	1	0	1	1	0	1	2	1	2	2	3	2	2	2	1	3	3	3	1	1	2	3	3	3	2	2	1	1	0	0
Q03519	Q03519	1	1	1	Antigen peptide transporter 2	TAP2	sp|Q03519|TAP2_HUMAN Antigen peptide transporter 2 OS=Homo sapiens OX=9606 GN=TAP2 PE=1 SV=1	1	1	1	1	0	0	0	0	1	0	0	0	0	0	0	0	0	0	0	0	1	1	1	1	1	1	1	0	1	0	0	0	0	1	0	1	0	0	0	0	1	1
Q03701	Q03701	21	21	21	CCAAT/enhancer-binding protein zeta	CEBPZ	sp|Q03701|CEBPZ_HUMAN CCAAT/enhancer-binding protein zeta OS=Homo sapiens OX=9606 GN=CEBPZ PE=1 SV=3	1	21	21	21	13	10	13	15	14	15	13	14	12	12	16	16	12	13	13	13	12	13	10	11	17	16	13	12	14	13	8	9	10	11	12	10	6	8	6	5	5	7
Q04206	Q04206	6	6	6	Transcription factor p65	RELA	sp|Q04206|TF65_HUMAN Transcription factor p65 OS=Homo sapiens OX=9606 GN=RELA PE=1 SV=2	1	6	6	6	1	1	2	2	2	2	2	2	1	2	1	1	2	2	1	3	4	3	6	4	2	3	5	3	5	4	2	1	3	4	4	4	0	0	0	0	1	1
Q04637;REV__Q8NEG2	Q04637	24;1	24;1	22;1	Eukaryotic translation initiation factor 4 gamma 1	EIF4G1	sp|Q04637|IF4G1_HUMAN Eukaryotic translation initiation factor 4 gamma 1 OS=Homo sapiens OX=9606 GN=EIF4G1 PE=1 SV=4	2	24	24	22	13	11	17	20	15	15	18	18	15	15	16	17	14	15	18	17	13	14	13	10	15	18	13	14	16	15	8	9	11	14	13	13	12	10	5	5	6	8
Q04828	Q04828	8	8	0	Aldo-keto reductase family 1 member C1	AKR1C1	sp|Q04828|AK1C1_HUMAN Aldo-keto reductase family 1 member C1 OS=Homo sapiens OX=9606 GN=AKR1C1 PE=1 SV=1	1	8	8	0	3	3	4	3	3	2	3	4	4	3	4	6	4	3	7	4	4	4	5	4	5	5	5	4	5	5	3	3	3	4	4	6	4	1	1	2	3	2
Q04837	Q04837	7	7	7	Single-stranded DNA-binding protein, mitochondrial	SSBP1	sp|Q04837|SSBP_HUMAN Single-stranded DNA-binding protein, mitochondrial OS=Homo sapiens OX=9606 GN=SSBP1 PE=1 SV=1	1	7	7	7	3	4	5	5	3	3	4	5	4	4	5	4	4	4	6	4	3	3	3	3	6	6	3	3	3	2	3	5	3	4	4	4	4	5	4	4	4	5
Q04864	Q04864	2	1	1	Proto-oncogene c-Rel	REL	sp|Q04864|REL_HUMAN Proto-oncogene c-Rel OS=Homo sapiens OX=9606 GN=REL PE=1 SV=1	1	2	1	1	0	0	0	0	0	0	0	0	0	0	0	0	0	0	0	0	0	1	1	1	2	1	1	0	0	1	0	0	1	2	1	1	0	0	0	0	0	0
Q04917	Q04917	4	3	3	14-3-3 protein eta	YWHAH	sp|Q04917|1433F_HUMAN 14-3-3 protein eta OS=Homo sapiens OX=9606 GN=YWHAH PE=1 SV=4	1	4	3	3	2	1	1	1	2	2	2	2	2	1	2	2	2	2	2	1	0	2	2	1	1	1	1	2	3	2	1	1	2	1	3	3	1	2	0	0	1	1
Q05048	Q05048	1	1	1	Cleavage stimulation factor subunit 1	CSTF1	sp|Q05048|CSTF1_HUMAN Cleavage stimulation factor subunit 1 OS=Homo sapiens OX=9606 GN=CSTF1 PE=1 SV=1	1	1	1	1	1	1	1	1	1	1	1	1	1	1	1	1	1	1	0	0	0	1	0	1	1	1	0	0	0	1	1	0	1	1	1	1	0	0	1	1	1	1
Q05193	Q05193	12	8	8	Dynamin-1	DNM1	sp|Q05193|DYN1_HUMAN Dynamin-1 OS=Homo sapiens OX=9606 GN=DNM1 PE=1 SV=2	1	12	8	8	8	7	8	9	5	5	10	10	8	7	7	8	9	9	6	6	6	5	7	8	8	8	7	7	6	6	4	5	4	5	7	5	5	5	2	3	3	3
Q05397;Q14289	Q05397	12;1	12;1	12;1	Focal adhesion kinase 1	PTK2	sp|Q05397|FAK1_HUMAN Focal adhesion kinase 1 OS=Homo sapiens OX=9606 GN=PTK2 PE=1 SV=2	2	12	12	12	5	3	5	5	4	4	4	5	5	4	3	4	3	5	4	8	2	4	5	4	7	6	4	5	4	4	4	1	3	4	5	4	3	3	1	2	0	0
Q05519	Q05519	3	3	3	Serine/arginine-rich splicing factor 11	SRSF11	sp|Q05519|SRS11_HUMAN Serine/arginine-rich splicing factor 11 OS=Homo sapiens OX=9606 GN=SRSF11 PE=1 SV=1	1	3	3	3	1	1	1	2	2	2	2	2	2	1	2	1	1	1	2	2	1	2	1	1	3	3	1	2	1	2	1	1	1	3	2	1	1	2	1	1	1	1
Q05639	Q05639	15	3	3	Elongation factor 1-alpha 2	EEF1A2	sp|Q05639|EF1A2_HUMAN Elongation factor 1-alpha 2 OS=Homo sapiens OX=9606 GN=EEF1A2 PE=1 SV=1	1	15	3	3	10	11	11	12	11	12	12	12	11	12	12	12	10	11	12	13	10	10	10	10	12	11	11	10	11	12	7	11	9	9	10	10	9	9	5	6	10	7
Q05682	Q05682	91	91	90	Caldesmon	CALD1	sp|Q05682|CALD1_HUMAN Caldesmon OS=Homo sapiens OX=9606 GN=CALD1 PE=1 SV=3	1	91	91	90	64	63	72	77	70	70	73	73	75	71	73	73	71	73	63	60	69	68	72	70	78	79	72	70	80	78	60	60	71	68	71	72	61	66	45	43	48	48
Q05707	Q05707	1	1	1	Collagen alpha-1(XIV) chain	COL14A1	sp|Q05707|COEA1_HUMAN Collagen alpha-1(XIV) chain OS=Homo sapiens OX=9606 GN=COL14A1 PE=1 SV=3	1	1	1	1	1	1	1	1	1	1	1	0	1	1	0	0	0	0	1	1	1	0	1	1	1	1	0	1	1	1	0	1	1	1	1	1	1	0	0	0	1	1
Q06210	Q06210	7	7	5	Glutamine--fructose-6-phosphate aminotransferase [isomerizing] 1	GFPT1	sp|Q06210|GFPT1_HUMAN Glutamine--fructose-6-phosphate aminotransferase [isomerizing] 1 OS=Homo sapiens OX=9606 GN=GFPT1 PE=1 SV=3	1	7	7	5	0	0	0	0	3	2	1	0	0	0	1	0	0	0	1	1	3	2	4	3	3	3	3	3	4	2	1	2	3	2	1	3	3	3	2	2	1	2
Q06265	Q06265	5	5	5	Exosome complex component RRP45	EXOSC9	sp|Q06265|EXOS9_HUMAN Exosome complex component RRP45 OS=Homo sapiens OX=9606 GN=EXOSC9 PE=1 SV=3	1	5	5	5	2	2	2	2	3	3	3	4	4	4	2	2	5	3	3	3	3	5	4	4	3	3	3	3	4	4	5	3	1	3	3	1	2	3	1	0	0	0
Q06432	Q06432	1	1	1	Voltage-dependent calcium channel gamma-1 subunit	CACNG1	sp|Q06432|CCG1_HUMAN Voltage-dependent calcium channel gamma-1 subunit OS=Homo sapiens OX=9606 GN=CACNG1 PE=1 SV=1	1	1	1	1	1	1	1	1	1	1	1	1	1	0	0	1	1	1	1	1	1	1	1	1	1	1	1	1	1	1	1	0	1	0	1	1	0	0	0	0	0	1
Q06587	Q06587	2	1	1	E3 ubiquitin-protein ligase RING1	RING1	sp|Q06587|RING1_HUMAN E3 ubiquitin-protein ligase RING1 OS=Homo sapiens OX=9606 GN=RING1 PE=1 SV=2	1	2	1	1	1	0	1	2	1	2	2	2	2	1	1	1	1	1	2	2	1	0	1	1	2	2	0	1	1	1	2	2	1	1	0	1	2	1	0	0	0	0
Q06787	Q06787	18	17	17	Fragile X mental retardation protein 1	FMR1	sp|Q06787|FMR1_HUMAN Synaptic functional regulator FMR1 OS=Homo sapiens OX=9606 GN=FMR1 PE=1 SV=1	1	18	17	17	7	6	13	13	11	11	9	12	6	8	6	7	7	9	7	7	7	9	8	9	12	13	9	7	7	9	4	5	6	5	7	4	6	7	6	6	7	7
Q06830;P32119;Q13162	Q06830	12;1;1	12;1;1	12;1;1	Peroxiredoxin-1	PRDX1	sp|Q06830|PRDX1_HUMAN Peroxiredoxin-1 OS=Homo sapiens OX=9606 GN=PRDX1 PE=1 SV=1	3	12	12	12	5	3	4	8	5	6	8	9	4	5	8	7	5	5	5	3	6	5	5	5	8	9	5	8	7	8	6	3	5	6	5	5	4	3	2	2	2	2
Q07020	Q07020	14	14	14	60S ribosomal protein L18	RPL18	sp|Q07020|RL18_HUMAN 60S ribosomal protein L18 OS=Homo sapiens OX=9606 GN=RPL18 PE=1 SV=2	1	14	14	14	11	11	11	13	11	12	14	14	13	12	14	12	11	12	11	11	11	11	12	12	13	13	12	12	13	13	9	10	10	11	11	10	8	10	9	9	8	10
Q07021	Q07021	3	3	3	Complement component 1 Q subcomponent-binding protein, mitochondrial	C1QBP	sp|Q07021|C1QBP_HUMAN Complement component 1 Q subcomponent-binding protein, mitochondrial OS=Homo sapiens OX=9606 GN=C1QBP PE=1 SV=1	1	3	3	3	2	1	1	1	2	1	1	0	1	1	0	1	1	1	1	1	1	1	1	1	2	1	1	1	1	2	2	0	0	0	1	0	2	2	1	1	1	1
Q07065	Q07065	34	34	34	Cytoskeleton-associated protein 4	CKAP4	sp|Q07065|CKAP4_HUMAN Cytoskeleton-associated protein 4 OS=Homo sapiens OX=9606 GN=CKAP4 PE=1 SV=2	1	34	34	34	19	14	20	23	19	20	17	24	18	19	24	21	19	20	20	20	20	22	20	24	25	26	21	20	22	20	14	12	20	20	18	18	15	20	8	10	10	7
Q07157	Q07157	70	70	70	Tight junction protein ZO-1	TJP1	sp|Q07157|ZO1_HUMAN Tight junction protein ZO-1 OS=Homo sapiens OX=9606 GN=TJP1 PE=1 SV=3	1	70	70	70	42	37	45	47	45	45	48	48	49	46	49	47	41	44	38	38	46	49	51	47	59	57	46	49	50	52	38	37	47	45	43	44	40	35	22	22	29	26
Q07352	Q07352	2	2	2	Zinc finger protein 36, C3H1 type-like 1	ZFP36L1	sp|Q07352|TISB_HUMAN mRNA decay activator protein ZFP36L1 OS=Homo sapiens OX=9606 GN=ZFP36L1 PE=1 SV=1	1	2	2	2	2	0	1	0	0	0	1	1	0	0	1	1	1	1	1	1	1	1	1	1	2	2	1	1	1	1	0	0	1	1	1	1	1	0	0	0	0	0
Q07666;Q5VWX1	Q07666	8;1	8;1	8;1	KH domain-containing, RNA-binding, signal transduction-associated protein 1	KHDRBS1	sp|Q07666|KHDR1_HUMAN KH domain-containing, RNA-binding, signal transduction-associated protein 1 OS=Homo sapiens OX=9606 GN=KHDRBS1 PE=1 SV=1	2	8	8	8	5	4	5	6	5	5	7	6	7	7	5	5	4	5	6	5	4	4	5	4	5	5	5	5	4	5	5	5	5	4	5	4	5	4	5	5	5	4
Q07866	Q07866	3	3	2	Kinesin light chain 1	KLC1	sp|Q07866|KLC1_HUMAN Kinesin light chain 1 OS=Homo sapiens OX=9606 GN=KLC1 PE=1 SV=2	1	3	3	2	1	1	1	1	0	0	1	2	1	0	1	1	0	1	1	1	1	1	1	1	2	0	1	1	2	2	0	0	1	2	1	1	1	1	0	0	0	0
Q07954	Q07954	3	3	2	Prolow-density lipoprotein receptor-related protein 1;Low-density lipoprotein receptor-related protein 1 85 kDa subunit;Low-density lipoprotein receptor-related protein 1 515 kDa subunit;Low-density lipoprotein receptor-related protein 1 intracellular domain	LRP1	sp|Q07954|LRP1_HUMAN Prolow-density lipoprotein receptor-related protein 1 OS=Homo sapiens OX=9606 GN=LRP1 PE=1 SV=2	1	3	3	2	1	1	1	1	1	1	1	1	1	2	1	1	2	1	0	0	1	1	1	2	1	2	2	1	1	1	1	1	1	1	1	1	1	1	0	0	1	1
Q07955	Q07955	18	18	17	Serine/arginine-rich splicing factor 1	SRSF1	sp|Q07955|SRSF1_HUMAN Serine/arginine-rich splicing factor 1 OS=Homo sapiens OX=9606 GN=SRSF1 PE=1 SV=2	1	18	18	17	13	9	15	14	15	15	16	15	13	13	14	14	15	14	9	9	12	12	12	12	14	12	14	14	13	14	7	7	13	13	13	12	9	11	8	7	9	12
Q07973	Q07973	7	7	7	1,25-dihydroxyvitamin D(3) 24-hydroxylase, mitochondrial	CYP24A1	sp|Q07973|CP24A_HUMAN 1,25-dihydroxyvitamin D(3) 24-hydroxylase, mitochondrial OS=Homo sapiens OX=9606 GN=CYP24A1 PE=1 SV=2	1	7	7	7	4	3	5	6	5	5	7	7	4	4	7	7	5	3	1	4	1	1	2	1	2	2	1	0	4	0	0	0	2	1	2	2	2	2	1	1	0	0
Q08050	Q08050	1	1	1	Forkhead box protein M1	FOXM1	sp|Q08050|FOXM1_HUMAN Forkhead box protein M1 OS=Homo sapiens OX=9606 GN=FOXM1 PE=1 SV=3	1	1	1	1	0	0	0	0	0	0	0	0	0	0	0	0	0	0	0	0	0	0	0	0	0	0	0	0	0	0	0	0	0	0	0	0	1	1	0	0	0	0
Q08170	Q08170	10	6	6	Serine/arginine-rich splicing factor 4	SRSF4	sp|Q08170|SRSF4_HUMAN Serine/arginine-rich splicing factor 4 OS=Homo sapiens OX=9606 GN=SRSF4 PE=1 SV=2	1	10	6	6	5	6	8	7	6	6	7	5	5	4	7	6	6	6	6	5	5	6	6	7	6	5	7	7	6	7	5	4	7	7	7	7	5	6	1	1	7	7
Q08211	Q08211	41	41	40	ATP-dependent RNA helicase A	DHX9	sp|Q08211|DHX9_HUMAN ATP-dependent RNA helicase A OS=Homo sapiens OX=9606 GN=DHX9 PE=1 SV=4	1	41	41	40	25	29	29	32	31	29	34	33	28	28	33	33	31	32	26	26	28	30	31	29	33	33	30	29	28	30	23	23	25	29	27	25	27	26	16	15	21	19
Q08426	Q08426	4	4	4	Peroxisomal bifunctional enzyme;Enoyl-CoA hydratase/3,2-trans-enoyl-CoA isomerase;3-hydroxyacyl-CoA dehydrogenase	EHHADH	sp|Q08426|ECHP_HUMAN Peroxisomal bifunctional enzyme OS=Homo sapiens OX=9606 GN=EHHADH PE=1 SV=3	1	4	4	4	0	0	0	0	0	0	0	0	0	0	0	0	0	0	0	0	0	0	0	0	1	1	0	0	0	0	0	0	0	0	0	0	0	0	1	1	0	0
Q08431	Q08431	2	2	2	Lactadherin;Lactadherin short form;Medin	MFGE8	sp|Q08431|MFGM_HUMAN Lactadherin OS=Homo sapiens OX=9606 GN=MFGE8 PE=1 SV=3	1	2	2	2	0	1	1	1	1	1	1	1	1	1	1	1	1	1	0	1	1	1	0	1	2	2	1	0	1	1	1	1	0	1	1	0	2	2	0	0	0	0
Q08495	Q08495	12	12	12	Dematin	DMTN	sp|Q08495|DEMA_HUMAN Dematin OS=Homo sapiens OX=9606 GN=DMTN PE=1 SV=3	1	12	12	12	6	5	6	8	5	5	7	7	5	5	10	9	9	9	7	5	6	5	5	4	8	6	3	7	7	8	2	4	5	5	7	5	2	0	2	0	4	2
Q08945	Q08945	26	26	26	FACT complex subunit SSRP1	SSRP1	sp|Q08945|SSRP1_HUMAN FACT complex subunit SSRP1 OS=Homo sapiens OX=9606 GN=SSRP1 PE=1 SV=1	1	26	26	26	17	15	18	20	19	20	18	20	22	23	19	19	18	19	18	18	17	20	20	21	24	24	20	21	19	20	17	15	18	20	19	18	18	22	11	10	12	13
Q08AF3	Q08AF3	6	6	5	Schlafen family member 5	SLFN5	sp|Q08AF3|SLFN5_HUMAN Schlafen family member 5 OS=Homo sapiens OX=9606 GN=SLFN5 PE=1 SV=1	1	6	6	5	3	1	2	0	0	0	2	1	1	1	2	2	1	1	2	2	0	1	1	2	2	2	1	1	3	2	2	2	2	1	1	1	4	4	1	2	1	1
Q08J23	Q08J23	7	7	7	tRNA (cytosine(34)-C(5))-methyltransferase	NSUN2	sp|Q08J23|NSUN2_HUMAN RNA cytosine C(5)-methyltransferase NSUN2 OS=Homo sapiens OX=9606 GN=NSUN2 PE=1 SV=2	1	7	7	7	0	2	2	2	2	3	3	3	1	1	3	2	2	2	0	1	2	3	2	3	3	3	1	2	3	3	1	1	2	2	1	1	1	2	0	0	1	1
Q09028	Q09028	3	2	2	Histone-binding protein RBBP4	RBBP4	sp|Q09028|RBBP4_HUMAN Histone-binding protein RBBP4 OS=Homo sapiens OX=9606 GN=RBBP4 PE=1 SV=3	1	3	2	2	2	2	2	2	2	2	2	2	2	2	1	1	1	2	3	2	2	2	2	1	1	2	2	2	1	1	2	1	2	2	2	2	1	1	1	1	2	2
Q09472	Q09472	3	2	2	Histone acetyltransferase p300	EP300	sp|Q09472|EP300_HUMAN Histone acetyltransferase p300 OS=Homo sapiens OX=9606 GN=EP300 PE=1 SV=2	1	3	2	2	1	0	1	2	1	2	1	1	1	1	1	1	1	1	0	0	1	2	2	1	1	2	1	1	0	1	0	0	1	2	1	1	1	1	0	0	1	0
Q09666	Q09666	60	60	60	Neuroblast differentiation-associated protein AHNAK	AHNAK	sp|Q09666|AHNK_HUMAN Neuroblast differentiation-associated protein AHNAK OS=Homo sapiens OX=9606 GN=AHNAK PE=1 SV=2	1	60	60	60	27	16	25	34	33	32	34	36	40	40	29	28	19	28	33	30	29	34	32	32	37	37	31	30	38	37	27	34	25	27	32	32	22	22	33	31	12	15
Q0JRZ9	Q0JRZ9	2	2	2	F-BAR domain only protein 2	FCHO2	sp|Q0JRZ9|FCHO2_HUMAN F-BAR domain only protein 2 OS=Homo sapiens OX=9606 GN=FCHO2 PE=1 SV=2	1	2	2	2	0	0	0	0	0	0	0	0	0	1	0	0	0	0	0	0	0	1	1	1	1	1	0	0	0	0	0	0	1	0	1	0	1	1	0	0	1	1
Q0VDF9	Q0VDF9	5	5	5	Heat shock 70 kDa protein 14	HSPA14	sp|Q0VDF9|HSP7E_HUMAN Heat shock 70 kDa protein 14 OS=Homo sapiens OX=9606 GN=HSPA14 PE=1 SV=1	1	5	5	5	3	1	1	2	1	2	2	2	1	1	1	1	1	1	3	1	2	2	2	2	3	2	2	2	2	2	0	1	1	1	2	2	3	2	1	1	0	0
Q0ZGT2	Q0ZGT2	15	15	15	Nexilin	NEXN	sp|Q0ZGT2|NEXN_HUMAN Nexilin OS=Homo sapiens OX=9606 GN=NEXN PE=1 SV=1	1	15	15	15	5	6	8	10	9	7	8	5	5	3	8	6	7	5	7	8	8	7	9	7	11	10	6	7	11	8	2	2	11	9	11	10	3	4	2	1	1	4
Q10471	Q10471	2	2	2	Polypeptide N-acetylgalactosaminyltransferase 2;Polypeptide N-acetylgalactosaminyltransferase 2 soluble form	GALNT2	sp|Q10471|GALT2_HUMAN Polypeptide N-acetylgalactosaminyltransferase 2 OS=Homo sapiens OX=9606 GN=GALNT2 PE=1 SV=1	1	2	2	2	2	1	1	1	1	1	1	2	2	2	2	2	1	2	0	1	2	1	1	1	2	1	1	1	1	1	1	0	1	1	2	1	0	0	0	0	0	1
Q10472	Q10472	2	2	1	Polypeptide N-acetylgalactosaminyltransferase 1;Polypeptide N-acetylgalactosaminyltransferase 1 soluble form	GALNT1	sp|Q10472|GALT1_HUMAN Polypeptide N-acetylgalactosaminyltransferase 1 OS=Homo sapiens OX=9606 GN=GALNT1 PE=1 SV=1	1	2	2	1	2	2	2	2	1	1	0	0	0	2	1	1	1	1	1	1	0	0	0	0	1	1	2	1	1	1	1	1	2	1	2	2	1	0	1	1	0	0
Q10567	Q10567	10	2	1	AP-1 complex subunit beta-1	AP1B1	sp|Q10567|AP1B1_HUMAN AP-1 complex subunit beta-1 OS=Homo sapiens OX=9606 GN=AP1B1 PE=1 SV=2	1	10	2	1	9	7	8	9	8	8	9	8	6	7	4	7	8	9	5	2	6	6	7	7	7	8	7	8	7	6	1	3	7	7	7	7	6	3	4	3	4	4
Q10570	Q10570	1	1	1	Cleavage and polyadenylation specificity factor subunit 1	CPSF1	sp|Q10570|CPSF1_HUMAN Cleavage and polyadenylation specificity factor subunit 1 OS=Homo sapiens OX=9606 GN=CPSF1 PE=1 SV=2	1	1	1	1	1	0	1	1	1	1	0	1	1	0	0	0	0	0	1	1	0	0	0	0	0	0	0	0	0	0	0	0	1	0	1	1	0	0	0	1	0	0
Q12768	Q12768	3	3	3	WASH complex subunit strumpellin	KIAA0196	sp|Q12768|WASC5_HUMAN WASH complex subunit 5 OS=Homo sapiens OX=9606 GN=WASHC5 PE=1 SV=1	1	3	3	3	0	0	0	0	1	0	1	1	1	1	0	1	1	1	0	0	1	1	1	1	1	0	0	1	0	1	0	0	0	1	0	0	1	1	0	0	0	1
Q12769	Q12769	5	5	5	Nuclear pore complex protein Nup160	NUP160	sp|Q12769|NU160_HUMAN Nuclear pore complex protein Nup160 OS=Homo sapiens OX=9606 GN=NUP160 PE=1 SV=3	1	5	5	5	2	3	1	1	2	2	1	1	0	0	1	0	0	1	0	0	3	3	2	1	2	3	1	1	1	1	1	0	2	2	2	1	2	2	1	1	1	0
Q12788	Q12788	23	23	23	Transducin beta-like protein 3	TBL3	sp|Q12788|TBL3_HUMAN Transducin beta-like protein 3 OS=Homo sapiens OX=9606 GN=TBL3 PE=1 SV=2	1	23	23	23	14	12	16	16	16	16	17	16	21	21	15	14	17	18	16	16	16	16	15	14	18	17	16	17	17	15	13	12	13	17	14	16	10	14	8	8	10	9
Q12789	Q12789	25	25	25	General transcription factor 3C polypeptide 1	GTF3C1	sp|Q12789|TF3C1_HUMAN General transcription factor 3C polypeptide 1 OS=Homo sapiens OX=9606 GN=GTF3C1 PE=1 SV=4	1	25	25	25	13	9	12	15	12	9	11	13	11	12	10	10	10	9	12	10	8	9	10	8	11	12	7	9	11	12	3	4	8	9	11	8	5	7	3	1	3	3
Q12792	Q12792	13	13	13	Twinfilin-1	TWF1	sp|Q12792|TWF1_HUMAN Twinfilin-1 OS=Homo sapiens OX=9606 GN=TWF1 PE=1 SV=3	1	13	13	13	7	5	8	8	9	5	8	8	8	8	7	8	8	9	4	6	10	10	10	10	11	12	10	10	11	11	7	7	9	10	10	9	8	9	7	7	9	7
Q12797	Q12797	33	33	33	Aspartyl/asparaginyl beta-hydroxylase	ASPH	sp|Q12797|ASPH_HUMAN Aspartyl/asparaginyl beta-hydroxylase OS=Homo sapiens OX=9606 GN=ASPH PE=1 SV=3	1	33	33	33	20	16	21	23	20	25	27	23	23	23	26	24	25	24	15	17	20	19	21	21	28	27	22	24	19	20	13	15	20	22	17	19	14	14	14	14	13	13
Q12800	Q12800	4	4	4	Alpha-globin transcription factor CP2	TFCP2	sp|Q12800|TFCP2_HUMAN Alpha-globin transcription factor CP2 OS=Homo sapiens OX=9606 GN=TFCP2 PE=1 SV=2	1	4	4	4	3	2	3	3	2	2	3	3	4	4	2	2	3	3	3	2	2	2	2	2	3	3	2	2	3	3	2	3	2	2	3	3	3	3	2	2	1	2
Q12802	Q12802	20	20	19	A-kinase anchor protein 13	AKAP13	sp|Q12802|AKP13_HUMAN A-kinase anchor protein 13 OS=Homo sapiens OX=9606 GN=AKAP13 PE=1 SV=2	1	20	20	19	11	8	8	6	8	10	9	9	11	12	7	7	7	9	9	5	11	9	12	8	12	11	10	10	12	13	7	7	10	12	12	11	4	6	4	3	8	7
Q12824	Q12824	4	4	3	SWI/SNF-related matrix-associated actin-dependent regulator of chromatin subfamily B member 1	SMARCB1	sp|Q12824|SNF5_HUMAN SWI/SNF-related matrix-associated actin-dependent regulator of chromatin subfamily B member 1 OS=Homo sapiens OX=9606 GN=SMARCB1 PE=1 SV=2	1	4	4	3	2	1	3	4	2	3	3	3	3	3	3	2	1	2	1	2	2	2	1	1	1	4	2	2	2	3	3	3	1	2	2	2	3	3	1	2	1	1
Q12830	Q12830	8	8	8	Nucleosome-remodeling factor subunit BPTF	BPTF	sp|Q12830|BPTF_HUMAN Nucleosome-remodeling factor subunit BPTF OS=Homo sapiens OX=9606 GN=BPTF PE=1 SV=3	1	8	8	8	6	5	2	4	5	4	4	5	1	1	4	4	4	3	0	1	3	5	2	3	3	2	4	4	1	4	0	1	4	5	3	3	3	3	0	0	1	1
Q12849	Q12849	4	4	4	G-rich sequence factor 1	GRSF1	sp|Q12849|GRSF1_HUMAN G-rich sequence factor 1 OS=Homo sapiens OX=9606 GN=GRSF1 PE=1 SV=3	1	4	4	4	4	4	4	4	3	4	3	4	2	2	4	4	4	4	2	3	3	3	2	2	1	3	2	3	2	2	1	1	2	2	3	1	0	0	1	1	1	2
Q12857;Q14938	Q12857	4;1	4;1	4;1	Nuclear factor 1 A-type	NFIA	sp|Q12857|NFIA_HUMAN Nuclear factor 1 A-type OS=Homo sapiens OX=9606 GN=NFIA PE=1 SV=2	2	4	4	4	3	3	3	3	4	3	1	3	2	2	0	1	1	1	2	1	3	2	3	2	4	3	1	2	1	1	2	1	2	1	1	1	2	2	1	1	0	1
Q12874	Q12874	9	9	8	Splicing factor 3A subunit 3	SF3A3	sp|Q12874|SF3A3_HUMAN Splicing factor 3A subunit 3 OS=Homo sapiens OX=9606 GN=SF3A3 PE=1 SV=1	1	9	9	8	4	4	5	4	4	4	5	4	5	3	5	5	4	4	7	5	3	5	4	2	6	5	5	4	5	6	2	1	3	4	5	5	1	2	1	1	4	2
Q12888	Q12888	18	18	18	Tumor suppressor p53-binding protein 1	TP53BP1	sp|Q12888|TP53B_HUMAN TP53-binding protein 1 OS=Homo sapiens OX=9606 GN=TP53BP1 PE=1 SV=2	1	18	18	18	9	9	8	10	10	10	6	6	9	10	5	4	7	6	7	6	7	6	7	8	9	10	6	5	6	5	8	7	8	11	10	9	8	6	3	4	10	5
Q12899	Q12899	2	2	2	Tripartite motif-containing protein 26	TRIM26	sp|Q12899|TRI26_HUMAN Tripartite motif-containing protein 26 OS=Homo sapiens OX=9606 GN=TRIM26 PE=1 SV=1	1	2	2	2	0	2	1	1	0	0	1	1	0	0	1	1	0	0	2	1	1	1	0	0	1	1	1	2	2	2	1	2	1	1	1	1	2	2	1	1	0	0
Q12904	Q12904	5	5	5	Aminoacyl tRNA synthase complex-interacting multifunctional protein 1;Endothelial monocyte-activating polypeptide 2	AIMP1	sp|Q12904|AIMP1_HUMAN Aminoacyl tRNA synthase complex-interacting multifunctional protein 1 OS=Homo sapiens OX=9606 GN=AIMP1 PE=1 SV=2	1	5	5	5	1	1	1	2	1	1	1	2	1	1	1	2	0	0	4	4	1	0	1	1	1	0	1	0	0	0	1	1	0	1	0	0	1	1	0	2	0	0
Q12905	Q12905	14	14	14	Interleukin enhancer-binding factor 2	ILF2	sp|Q12905|ILF2_HUMAN Interleukin enhancer-binding factor 2 OS=Homo sapiens OX=9606 GN=ILF2 PE=1 SV=2	1	14	14	14	9	6	12	12	10	10	10	11	11	11	11	9	8	9	10	9	8	9	9	8	12	11	6	8	9	8	7	5	8	7	7	7	9	7	4	4	2	2
Q12906;Q96SI9	Q12906	29;2	29;2	28;2	Interleukin enhancer-binding factor 3	ILF3	sp|Q12906|ILF3_HUMAN Interleukin enhancer-binding factor 3 OS=Homo sapiens OX=9606 GN=ILF3 PE=1 SV=3	2	29	29	28	19	19	26	25	23	23	26	26	22	23	23	22	20	23	20	16	22	21	22	19	24	24	18	21	22	22	12	13	19	20	19	18	17	16	11	9	12	12
Q12929	Q12929	19	19	19	Epidermal growth factor receptor kinase substrate 8	EPS8	sp|Q12929|EPS8_HUMAN Epidermal growth factor receptor kinase substrate 8 OS=Homo sapiens OX=9606 GN=EPS8 PE=1 SV=1	1	19	19	19	9	8	8	9	9	12	9	9	12	11	10	11	11	10	11	9	9	8	11	10	14	13	11	12	13	15	11	12	11	14	13	10	8	11	6	5	7	7
Q12959;Q15700	Q12959	6;1	6;1	6;1	Disks large homolog 1	DLG1	sp|Q12959|DLG1_HUMAN Disks large homolog 1 OS=Homo sapiens OX=9606 GN=DLG1 PE=1 SV=2	2	6	6	6	2	1	1	1	2	1	2	2	1	1	1	1	0	1	1	1	2	2	2	1	3	3	1	1	5	3	1	1	2	2	2	4	2	1	0	0	0	0
Q12962	Q12962	1	1	1	Transcription initiation factor TFIID subunit 10	TAF10	sp|Q12962|TAF10_HUMAN Transcription initiation factor TFIID subunit 10 OS=Homo sapiens OX=9606 GN=TAF10 PE=1 SV=1	1	1	1	1	0	0	0	1	0	0	0	0	0	0	0	0	0	0	0	1	1	0	0	0	1	0	0	0	0	0	0	0	0	0	0	1	0	0	0	0	0	0
Q12965	Q12965	49	49	44	Unconventional myosin-Ie	MYO1E	sp|Q12965|MYO1E_HUMAN Unconventional myosin-Ie OS=Homo sapiens OX=9606 GN=MYO1E PE=1 SV=2	1	49	49	44	29	23	27	31	31	29	33	33	29	30	32	32	26	30	21	19	31	34	33	33	42	38	33	35	32	30	30	27	36	35	35	34	33	31	24	22	19	19
Q12996	Q12996	5	5	5	Cleavage stimulation factor subunit 3	CSTF3	sp|Q12996|CSTF3_HUMAN Cleavage stimulation factor subunit 3 OS=Homo sapiens OX=9606 GN=CSTF3 PE=1 SV=1	1	5	5	5	3	2	4	4	2	3	3	3	3	4	3	3	2	2	3	3	3	2	3	2	4	4	3	3	4	4	2	2	3	2	3	3	2	3	2	2	3	1
Q13011	Q13011	5	5	5	Delta(3,5)-Delta(2,4)-dienoyl-CoA isomerase, mitochondrial	ECH1	sp|Q13011|ECH1_HUMAN Delta(3,5)-Delta(2,4)-dienoyl-CoA isomerase, mitochondrial OS=Homo sapiens OX=9606 GN=ECH1 PE=1 SV=2	1	5	5	5	2	3	3	5	4	3	5	3	2	3	3	2	3	2	2	3	3	3	4	2	4	4	3	3	2	1	3	2	2	3	1	2	2	2	2	1	1	1
Q13015	Q13015	2	2	2	Protein AF1q	MLLT11	sp|Q13015|AF1Q_HUMAN Protein AF1q OS=Homo sapiens OX=9606 GN=MLLT11 PE=1 SV=1	1	2	2	2	0	0	0	0	0	0	0	0	0	1	0	0	0	0	2	2	0	0	0	0	1	1	0	0	0	0	0	0	0	0	0	0	0	0	0	0	0	0
Q13017	Q13017	6	6	6	Rho GTPase-activating protein 5	ARHGAP5	sp|Q13017|RHG05_HUMAN Rho GTPase-activating protein 5 OS=Homo sapiens OX=9606 GN=ARHGAP5 PE=1 SV=2	1	6	6	6	1	0	2	3	2	1	2	3	4	3	1	1	2	3	2	3	3	1	4	3	3	5	2	4	1	2	2	2	1	1	3	3	1	1	0	0	1	1
Q13023	Q13023	1	1	1	A-kinase anchor protein 6	AKAP6	sp|Q13023|AKAP6_HUMAN A-kinase anchor protein 6 OS=Homo sapiens OX=9606 GN=AKAP6 PE=1 SV=3	1	1	1	1	0	0	0	0	0	0	0	0	0	0	0	0	0	1	0	0	0	0	0	0	1	1	0	0	1	1	0	1	0	0	0	0	0	0	0	0	0	0
Q13033	Q13033	10	10	8	Striatin-3	STRN3	sp|Q13033|STRN3_HUMAN Striatin-3 OS=Homo sapiens OX=9606 GN=STRN3 PE=1 SV=3	1	10	10	8	6	3	9	7	7	6	6	8	8	8	7	8	7	7	5	2	6	6	6	6	7	7	7	5	7	6	3	4	5	6	7	6	2	3	1	1	1	1
Q13042	Q13042	2	2	2	Cell division cycle protein 16 homolog	CDC16	sp|Q13042|CDC16_HUMAN Cell division cycle protein 16 homolog OS=Homo sapiens OX=9606 GN=CDC16 PE=1 SV=2	1	2	2	2	2	0	1	0	1	2	0	0	1	1	1	1	1	1	1	0	1	0	1	1	2	2	1	1	0	1	0	0	2	1	1	1	0	0	0	0	0	0
Q13045	Q13045	51	51	51	Protein flightless-1 homolog	FLII	sp|Q13045|FLII_HUMAN Protein flightless-1 homolog OS=Homo sapiens OX=9606 GN=FLII PE=1 SV=2	1	51	51	51	30	28	37	41	36	35	35	37	37	38	38	35	35	36	34	30	36	36	38	39	41	37	35	38	41	42	30	31	34	37	40	41	31	32	24	25	24	26
Q13064	Q13064	1	1	1	Probable E3 ubiquitin-protein ligase makorin-3	MKRN3	sp|Q13064|MKRN3_HUMAN Probable E3 ubiquitin-protein ligase makorin-3 OS=Homo sapiens OX=9606 GN=MKRN3 PE=1 SV=1	1	1	1	1	0	1	1	1	1	1	1	1	0	0	1	1	1	1	0	0	1	1	1	1	1	1	1	1	0	1	0	0	1	1	1	1	0	0	0	0	0	0
Q13123	Q13123	14	14	14	Protein Red	IK	sp|Q13123|RED_HUMAN Protein Red OS=Homo sapiens OX=9606 GN=IK PE=1 SV=3	1	14	14	14	8	8	10	9	9	8	10	9	7	8	8	9	7	8	9	7	7	5	7	7	8	8	9	9	8	9	6	6	6	8	8	7	6	7	3	2	5	5
Q13136	Q13136	4	4	3	Liprin-alpha-1	PPFIA1	sp|Q13136|LIPA1_HUMAN Liprin-alpha-1 OS=Homo sapiens OX=9606 GN=PPFIA1 PE=1 SV=1	1	4	4	3	2	1	2	1	2	2	1	1	2	2	1	1	2	2	2	2	2	2	2	2	3	3	2	2	2	1	2	1	2	1	2	1	2	2	1	1	0	0
Q13144	Q13144	1	1	1	Translation initiation factor eIF-2B subunit epsilon	EIF2B5	sp|Q13144|EI2BE_HUMAN Translation initiation factor eIF-2B subunit epsilon OS=Homo sapiens OX=9606 GN=EIF2B5 PE=1 SV=3	1	1	1	1	0	1	1	1	1	0	0	0	1	1	1	0	1	1	1	0	0	1	1	0	1	0	0	1	1	1	1	0	1	0	1	1	0	0	1	0	0	1
Q13148	Q13148	8	8	8	TAR DNA-binding protein 43	TARDBP	sp|Q13148|TADBP_HUMAN TAR DNA-binding protein 43 OS=Homo sapiens OX=9606 GN=TARDBP PE=1 SV=1	1	8	8	8	7	7	5	6	5	6	5	4	6	6	4	3	4	4	6	6	3	3	4	4	5	4	3	3	4	4	3	1	3	3	3	3	5	4	2	2	3	4
Q13151	Q13151	7	7	7	Heterogeneous nuclear ribonucleoprotein A0	HNRNPA0	sp|Q13151|ROA0_HUMAN Heterogeneous nuclear ribonucleoprotein A0 OS=Homo sapiens OX=9606 GN=HNRNPA0 PE=1 SV=1	1	7	7	7	6	6	5	6	7	5	6	6	6	6	5	5	3	4	6	4	5	4	5	5	6	5	5	5	5	4	2	4	4	5	4	5	4	3	3	2	4	4
Q13155	Q13155	4	4	4	Aminoacyl tRNA synthase complex-interacting multifunctional protein 2	AIMP2	sp|Q13155|AIMP2_HUMAN Aminoacyl tRNA synthase complex-interacting multifunctional protein 2 OS=Homo sapiens OX=9606 GN=AIMP2 PE=1 SV=2	1	4	4	4	0	0	1	1	1	1	0	1	2	2	1	1	1	1	3	3	1	1	0	1	1	1	1	1	1	1	1	1	1	1	1	1	3	2	1	1	0	0
Q13185	Q13185	9	9	8	Chromobox protein homolog 3	CBX3	sp|Q13185|CBX3_HUMAN Chromobox protein homolog 3 OS=Homo sapiens OX=9606 GN=CBX3 PE=1 SV=4	1	9	9	8	5	4	7	8	6	7	7	8	6	6	7	6	5	6	6	5	5	5	5	4	7	7	6	7	6	5	3	5	6	7	6	7	7	8	7	7	4	5
Q13190	Q13190	2	2	2	Syntaxin-5	STX5	sp|Q13190|STX5_HUMAN Syntaxin-5 OS=Homo sapiens OX=9606 GN=STX5 PE=1 SV=2	1	2	2	2	0	0	2	2	1	1	1	1	0	0	1	1	2	2	0	1	2	2	2	2	2	2	2	1	1	1	0	0	2	2	2	2	1	0	1	0	1	1
Q13200	Q13200	2	2	2	26S proteasome non-ATPase regulatory subunit 2	PSMD2	sp|Q13200|PSMD2_HUMAN 26S proteasome non-ATPase regulatory subunit 2 OS=Homo sapiens OX=9606 GN=PSMD2 PE=1 SV=3	1	2	2	2	1	0	1	1	1	1	1	1	1	1	1	1	1	1	1	1	1	1	1	2	2	1	2	2	2	2	2	1	1	1	2	2	1	0	1	0	1	1
Q13206	Q13206	25	25	24	Probable ATP-dependent RNA helicase DDX10	DDX10	sp|Q13206|DDX10_HUMAN Probable ATP-dependent RNA helicase DDX10 OS=Homo sapiens OX=9606 GN=DDX10 PE=1 SV=2	1	25	25	24	16	13	17	17	15	16	17	16	19	18	15	15	16	16	15	13	14	14	16	14	16	17	15	15	15	15	7	11	16	17	17	19	8	9	4	4	7	8
Q13242	Q13242	12	11	11	Serine/arginine-rich splicing factor 9	SRSF9	sp|Q13242|SRSF9_HUMAN Serine/arginine-rich splicing factor 9 OS=Homo sapiens OX=9606 GN=SRSF9 PE=1 SV=1	1	12	11	11	8	8	9	10	10	8	11	10	8	8	10	11	8	9	6	5	8	6	6	7	10	10	10	7	8	6	4	4	7	7	7	8	5	6	1	2	3	4
Q13243	Q13243	6	5	5	Serine/arginine-rich splicing factor 5	SRSF5	sp|Q13243|SRSF5_HUMAN Serine/arginine-rich splicing factor 5 OS=Homo sapiens OX=9606 GN=SRSF5 PE=1 SV=1	1	6	5	5	6	5	5	5	6	6	6	6	6	6	5	4	4	5	6	6	5	5	3	5	5	5	5	4	4	4	4	2	4	5	5	4	5	4	3	3	3	3
Q13247	Q13247	14	14	9	Serine/arginine-rich splicing factor 6	SRSF6	sp|Q13247|SRSF6_HUMAN Serine/arginine-rich splicing factor 6 OS=Homo sapiens OX=9606 GN=SRSF6 PE=1 SV=2	1	14	14	9	9	8	12	12	10	10	13	10	8	8	12	11	11	11	8	8	10	11	12	12	11	10	11	10	10	10	7	8	10	12	12	12	10	6	8	6	10	10
Q13263	Q13263	9	9	9	Transcription intermediary factor 1-beta	TRIM28	sp|Q13263|TIF1B_HUMAN Transcription intermediary factor 1-beta OS=Homo sapiens OX=9606 GN=TRIM28 PE=1 SV=5	1	9	9	9	3	2	3	4	2	2	2	3	4	4	2	2	2	3	3	3	3	3	2	2	3	2	3	3	3	4	1	1	2	2	2	1	3	4	1	1	2	1
Q13283	Q13283	16	16	13	Ras GTPase-activating protein-binding protein 1	G3BP1	sp|Q13283|G3BP1_HUMAN Ras GTPase-activating protein-binding protein 1 OS=Homo sapiens OX=9606 GN=G3BP1 PE=1 SV=1	1	16	16	13	14	11	11	14	14	13	15	14	13	13	14	13	13	14	11	11	12	12	10	14	15	14	13	14	14	14	7	9	11	12	9	11	10	9	5	4	3	6
Q13287	Q13287	1	1	1	N-myc-interactor	NMI	sp|Q13287|NMI_HUMAN N-myc-interactor OS=Homo sapiens OX=9606 GN=NMI PE=1 SV=2	1	1	1	1	0	1	0	1	1	1	1	1	0	1	0	0	1	1	1	0	1	1	1	1	1	1	0	1	1	0	0	1	0	1	1	1	0	0	1	0	0	0
Q13303	Q13303	1	1	1	Voltage-gated potassium channel subunit beta-2	KCNAB2	sp|Q13303|KCAB2_HUMAN Voltage-gated potassium channel subunit beta-2 OS=Homo sapiens OX=9606 GN=KCNAB2 PE=1 SV=2	1	1	1	1	0	0	0	0	0	0	0	0	0	0	0	0	0	0	0	0	0	0	0	0	0	0	0	0	0	0	0	0	0	0	0	0	1	0	0	0	0	0
Q13310;P0CB38	Q13310	10;2	4;1	4;1	Polyadenylate-binding protein 4	PABPC4	sp|Q13310|PABP4_HUMAN Polyadenylate-binding protein 4 OS=Homo sapiens OX=9606 GN=PABPC4 PE=1 SV=1	2	10	4	4	8	5	8	9	7	7	6	7	7	9	8	7	7	7	7	6	6	6	8	7	7	7	5	6	7	8	3	3	5	6	6	5	4	4	3	3	3	3
Q13315	Q13315	1	1	1	Serine-protein kinase ATM	ATM	sp|Q13315|ATM_HUMAN Serine-protein kinase ATM OS=Homo sapiens OX=9606 GN=ATM PE=1 SV=4	1	1	1	1	0	0	0	0	0	0	0	0	0	0	0	0	0	0	0	0	0	0	0	0	0	0	0	0	0	0	0	0	0	0	0	0	0	0	1	1	1	1
Q13322	Q13322	4	4	4	Growth factor receptor-bound protein 10	GRB10	sp|Q13322|GRB10_HUMAN Growth factor receptor-bound protein 10 OS=Homo sapiens OX=9606 GN=GRB10 PE=1 SV=2	1	4	4	4	0	1	2	2	3	3	3	3	1	1	4	2	3	2	2	1	2	3	3	3	3	4	1	3	4	3	2	3	3	3	2	2	1	1	0	0	1	2
Q13330;Q9BTC8	Q13330;Q9BTC8	1;1	1;1	1;1	Metastasis-associated protein MTA1;Metastasis-associated protein MTA3	MTA1;MTA3	sp|Q13330|MTA1_HUMAN Metastasis-associated protein MTA1 OS=Homo sapiens OX=9606 GN=MTA1 PE=1 SV=2;sp|Q9BTC8|MTA3_HUMAN Metastasis-associated protein MTA3 OS=Homo sapiens OX=9606 GN=MTA3 PE=1 SV=2	2	1	1	1	0	0	0	0	0	0	0	0	0	0	0	0	0	0	1	0	0	0	0	0	0	0	0	0	0	0	0	0	0	0	0	0	0	0	0	0	0	0
Q13347	Q13347	6	6	6	Eukaryotic translation initiation factor 3 subunit I	EIF3I	sp|Q13347|EIF3I_HUMAN Eukaryotic translation initiation factor 3 subunit I OS=Homo sapiens OX=9606 GN=EIF3I PE=1 SV=1	1	6	6	6	3	1	3	4	3	3	3	2	4	3	3	3	3	3	4	3	3	2	3	3	4	3	3	3	2	3	2	1	3	3	2	3	1	2	1	0	3	3
Q13409	Q13409	7	7	7	Cytoplasmic dynein 1 intermediate chain 2	DYNC1I2	sp|Q13409|DC1I2_HUMAN Cytoplasmic dynein 1 intermediate chain 2 OS=Homo sapiens OX=9606 GN=DYNC1I2 PE=1 SV=3	1	7	7	7	4	2	3	4	3	5	4	3	3	4	2	2	2	2	3	5	3	4	4	4	5	5	4	3	4	5	2	3	5	5	5	5	2	1	2	2	3	3
Q13415	Q13415	6	6	6	Origin recognition complex subunit 1	ORC1	sp|Q13415|ORC1_HUMAN Origin recognition complex subunit 1 OS=Homo sapiens OX=9606 GN=ORC1 PE=1 SV=2	1	6	6	6	4	4	3	4	3	3	4	4	4	3	2	2	3	3	5	3	3	4	4	3	5	4	4	3	3	4	1	2	3	2	2	3	2	1	1	1	2	1
Q13418	Q13418	10	10	10	Integrin-linked protein kinase	ILK	sp|Q13418|ILK_HUMAN Integrin-linked protein kinase OS=Homo sapiens OX=9606 GN=ILK PE=1 SV=2	1	10	10	10	8	6	7	7	6	8	7	7	6	6	8	5	7	8	7	6	7	6	7	7	9	7	7	7	7	6	5	7	7	7	7	6	5	4	5	6	2	3
Q13425	Q13425	4	4	4	Beta-2-syntrophin	SNTB2	sp|Q13425|SNTB2_HUMAN Beta-2-syntrophin OS=Homo sapiens OX=9606 GN=SNTB2 PE=1 SV=1	1	4	4	4	2	1	1	3	2	3	3	2	1	1	1	1	1	1	1	1	1	2	2	3	3	4	2	3	2	2	0	1	3	2	3	3	1	1	0	0	0	0
Q13426	Q13426	3	3	3	DNA repair protein XRCC4	XRCC4	sp|Q13426|XRCC4_HUMAN DNA repair protein XRCC4 OS=Homo sapiens OX=9606 GN=XRCC4 PE=1 SV=2	1	3	3	3	2	1	1	1	1	2	1	1	0	0	1	1	2	2	0	0	2	3	3	3	2	2	2	2	2	2	1	2	2	3	1	2	1	1	0	0	0	0
Q13427	Q13427	3	3	3	Peptidyl-prolyl cis-trans isomerase G	PPIG	sp|Q13427|PPIG_HUMAN Peptidyl-prolyl cis-trans isomerase G OS=Homo sapiens OX=9606 GN=PPIG PE=1 SV=2	1	3	3	3	0	2	2	1	2	2	0	0	2	1	0	0	0	0	1	2	2	2	2	2	1	1	0	0	0	0	0	0	1	1	0	1	0	1	0	1	0	0
Q13428	Q13428	29	29	29	Treacle protein	TCOF1	sp|Q13428|TCOF_HUMAN Treacle protein OS=Homo sapiens OX=9606 GN=TCOF1 PE=1 SV=3	1	29	29	29	14	16	18	16	20	19	18	16	17	17	12	14	13	16	15	16	18	21	24	22	23	21	18	18	22	21	12	12	21	19	18	18	11	12	3	3	12	10
Q13435	Q13435	27	27	27	Splicing factor 3B subunit 2	SF3B2	sp|Q13435|SF3B2_HUMAN Splicing factor 3B subunit 2 OS=Homo sapiens OX=9606 GN=SF3B2 PE=1 SV=2	1	27	27	27	12	7	17	19	14	17	15	17	12	14	16	15	12	13	14	12	12	16	13	14	21	23	16	14	13	15	7	10	10	10	12	13	11	14	6	6	5	6
Q13442	Q13442	6	6	6	28 kDa heat- and acid-stable phosphoprotein	PDAP1	sp|Q13442|HAP28_HUMAN 28 kDa heat- and acid-stable phosphoprotein OS=Homo sapiens OX=9606 GN=PDAP1 PE=1 SV=1	1	6	6	6	2	4	4	4	5	5	5	5	3	3	4	5	3	4	3	2	5	5	5	5	5	5	5	5	5	5	2	2	5	5	5	5	2	2	1	1	2	1
Q13459	Q13459	6	6	5	Unconventional myosin-IXb	MYO9B	sp|Q13459|MYO9B_HUMAN Unconventional myosin-IXb OS=Homo sapiens OX=9606 GN=MYO9B PE=1 SV=3	1	6	6	5	1	1	3	3	2	3	3	3	3	2	3	2	2	2	4	0	3	3	3	3	4	5	2	3	3	4	2	2	4	3	3	3	3	2	2	2	2	2
Q13472	Q13472	2	2	2	DNA topoisomerase 3-alpha	TOP3A	sp|Q13472|TOP3A_HUMAN DNA topoisomerase 3-alpha OS=Homo sapiens OX=9606 GN=TOP3A PE=1 SV=1	1	2	2	2	1	1	0	1	1	1	0	0	0	0	0	0	0	0	2	1	0	0	1	0	1	0	0	0	1	0	1	0	1	1	1	1	1	0	0	0	1	0
Q13485	Q13485	1	1	1	Mothers against decapentaplegic homolog 4	SMAD4	sp|Q13485|SMAD4_HUMAN Mothers against decapentaplegic homolog 4 OS=Homo sapiens OX=9606 GN=SMAD4 PE=1 SV=1	1	1	1	1	1	1	1	1	0	1	1	1	1	1	1	1	1	1	1	1	0	0	0	0	1	1	1	0	1	1	1	1	0	0	0	1	1	1	1	1	1	1
Q13492;O60641	Q13492	25;2	25;2	25;2	Phosphatidylinositol-binding clathrin assembly protein	PICALM	sp|Q13492|PICAL_HUMAN Phosphatidylinositol-binding clathrin assembly protein OS=Homo sapiens OX=9606 GN=PICALM PE=1 SV=2	2	25	25	25	17	18	17	17	17	18	17	18	9	8	3	3	3	3	5	5	17	18	19	18	22	21	18	17	12	11	8	8	8	9	11	11	13	14	3	3	7	8
Q13496	Q13496	1	1	1	Myotubularin	MTM1	sp|Q13496|MTM1_HUMAN Myotubularin OS=Homo sapiens OX=9606 GN=MTM1 PE=1 SV=2	1	1	1	1	0	0	0	0	0	0	0	0	0	0	0	0	0	0	0	0	0	0	0	0	0	0	0	0	0	0	0	0	0	0	0	0	0	0	0	0	0	0
Q13501	Q13501	10	10	9	Sequestosome-1	SQSTM1	sp|Q13501|SQSTM_HUMAN Sequestosome-1 OS=Homo sapiens OX=9606 GN=SQSTM1 PE=1 SV=1	1	10	10	9	3	3	3	5	6	7	3	5	5	5	4	4	4	4	5	6	7	7	7	8	6	7	7	5	4	5	5	4	7	8	7	6	4	3	5	3	2	4
Q13503	Q13503	1	1	1	Mediator of RNA polymerase II transcription subunit 21	MED21	sp|Q13503|MED21_HUMAN Mediator of RNA polymerase II transcription subunit 21 OS=Homo sapiens OX=9606 GN=MED21 PE=1 SV=1	1	1	1	1	1	1	1	1	1	1	1	1	1	1	1	1	1	1	1	1	1	1	1	1	1	1	1	1	1	1	1	0	1	1	1	1	1	0	0	0	1	0
Q13509	Q13509	18	6	3	Tubulin beta-3 chain	TUBB3	sp|Q13509|TBB3_HUMAN Tubulin beta-3 chain OS=Homo sapiens OX=9606 GN=TUBB3 PE=1 SV=2	1	18	6	3	13	13	14	12	13	14	13	13	15	14	14	14	13	14	14	15	14	11	12	13	16	16	14	13	14	15	12	11	12	12	14	11	12	12	11	10	10	11
Q13523	Q13523	10	10	8	Serine/threonine-protein kinase PRP4 homolog	PRPF4B	sp|Q13523|PRP4B_HUMAN Serine/threonine-protein kinase PRP4 homolog OS=Homo sapiens OX=9606 GN=PRPF4B PE=1 SV=3	1	10	10	8	3	2	3	4	6	4	8	6	4	5	5	3	4	2	1	2	4	2	2	3	6	7	2	3	5	3	3	3	1	2	5	3	4	3	1	1	1	2
Q13547	Q13547	3	2	2	Histone deacetylase 1	HDAC1	sp|Q13547|HDAC1_HUMAN Histone deacetylase 1 OS=Homo sapiens OX=9606 GN=HDAC1 PE=1 SV=1	1	3	2	2	1	1	1	1	1	1	1	1	0	0	1	1	1	1	0	0	1	1	1	1	2	2	2	2	0	0	0	0	1	0	1	1	3	3	0	0	0	0
Q13555;Q13554	Q13555;Q13554	6;4	4;2	4;2	Calcium/calmodulin-dependent protein kinase type II subunit gamma;Calcium/calmodulin-dependent protein kinase type II subunit beta	CAMK2G;CAMK2B	sp|Q13555|KCC2G_HUMAN Calcium/calmodulin-dependent protein kinase type II subunit gamma OS=Homo sapiens OX=9606 GN=CAMK2G PE=1 SV=4;sp|Q13554|KCC2B_HUMAN Calcium/calmodulin-dependent protein kinase type II subunit beta OS=Homo sapiens OX=9606 GN=CAMK2B PE=	2	6	4	4	2	1	2	2	0	1	3	3	3	3	2	3	1	2	3	1	1	1	2	2	3	1	1	1	4	2	1	2	1	2	2	2	2	2	0	0	0	0
Q13557;Q9UQM7	Q13557	7;2	7;2	5;0	Calcium/calmodulin-dependent protein kinase type II subunit delta	CAMK2D	sp|Q13557|KCC2D_HUMAN Calcium/calmodulin-dependent protein kinase type II subunit delta OS=Homo sapiens OX=9606 GN=CAMK2D PE=1 SV=3	2	7	7	5	3	3	4	6	3	4	5	3	4	3	3	5	4	4	4	2	2	2	4	3	6	4	2	2	3	3	4	2	4	4	3	3	1	1	1	1	0	1
Q13561	Q13561	8	8	8	Dynactin subunit 2	DCTN2	sp|Q13561|DCTN2_HUMAN Dynactin subunit 2 OS=Homo sapiens OX=9606 GN=DCTN2 PE=1 SV=4	1	8	8	8	1	0	1	1	2	1	1	1	1	2	1	1	0	0	3	1	2	3	1	2	5	5	2	3	5	4	4	4	3	2	3	1	6	7	0	0	3	2
Q13573	Q13573	15	15	14	SNW domain-containing protein 1	SNW1	sp|Q13573|SNW1_HUMAN SNW domain-containing protein 1 OS=Homo sapiens OX=9606 GN=SNW1 PE=1 SV=1	1	15	15	14	7	3	9	10	10	11	10	10	10	10	10	9	8	9	7	6	11	9	9	8	9	11	11	12	9	9	3	5	9	9	10	8	8	6	6	7	2	3
Q13576	Q13576	18	16	16	Ras GTPase-activating-like protein IQGAP2	IQGAP2	sp|Q13576|IQGA2_HUMAN Ras GTPase-activating-like protein IQGAP2 OS=Homo sapiens OX=9606 GN=IQGAP2 PE=1 SV=4	1	18	16	16	9	7	9	9	8	7	8	9	11	10	7	7	9	6	8	9	6	9	8	8	11	10	9	9	10	10	10	6	10	10	9	9	7	9	6	7	3	2
Q13586	Q13586	2	2	2	Stromal interaction molecule 1	STIM1	sp|Q13586|STIM1_HUMAN Stromal interaction molecule 1 OS=Homo sapiens OX=9606 GN=STIM1 PE=1 SV=3	1	2	2	2	0	0	1	1	0	1	1	1	1	2	1	1	2	1	2	1	2	2	2	2	2	2	1	1	1	1	1	0	2	2	2	2	1	0	0	0	0	0
Q13595	Q13595	10	10	7	Transformer-2 protein homolog alpha	TRA2A	sp|Q13595|TRA2A_HUMAN Transformer-2 protein homolog alpha OS=Homo sapiens OX=9606 GN=TRA2A PE=1 SV=1	1	10	10	7	6	6	9	8	7	8	8	8	3	4	7	7	8	9	5	4	6	6	8	8	6	7	7	7	6	9	4	7	7	7	5	5	8	5	2	2	5	5
Q13601	Q13601	12	12	12	KRR1 small subunit processome component homolog	KRR1	sp|Q13601|KRR1_HUMAN KRR1 small subunit processome component homolog OS=Homo sapiens OX=9606 GN=KRR1 PE=1 SV=4	1	12	12	12	8	7	11	9	9	8	7	8	9	9	10	10	8	7	10	8	7	7	8	8	10	10	10	7	9	8	5	5	6	9	6	10	8	6	2	0	2	1
Q13610	Q13610	4	4	4	Periodic tryptophan protein 1 homolog	PWP1	sp|Q13610|PWP1_HUMAN Periodic tryptophan protein 1 homolog OS=Homo sapiens OX=9606 GN=PWP1 PE=1 SV=1	1	4	4	4	2	2	2	2	4	3	2	2	0	0	0	0	1	1	0	0	3	2	2	3	2	2	0	1	1	1	0	0	1	0	1	1	0	0	0	0	0	0
Q13625	Q13625	13	13	12	Apoptosis-stimulating of p53 protein 2	TP53BP2	sp|Q13625|ASPP2_HUMAN Apoptosis-stimulating of p53 protein 2 OS=Homo sapiens OX=9606 GN=TP53BP2 PE=1 SV=2	1	13	13	12	6	5	4	4	6	5	4	4	3	3	3	4	4	4	6	5	7	5	6	8	9	8	7	8	7	7	3	3	5	5	6	7	4	5	1	1	2	1
Q13627	Q13627	1	1	1	Dual specificity tyrosine-phosphorylation-regulated kinase 1A	DYRK1A	sp|Q13627|DYR1A_HUMAN Dual specificity tyrosine-phosphorylation-regulated kinase 1A OS=Homo sapiens OX=9606 GN=DYRK1A PE=1 SV=2	1	1	1	1	0	0	0	0	0	0	0	0	0	0	0	0	0	0	1	1	0	0	0	0	0	0	0	0	0	0	0	0	0	0	0	1	1	0	0	0	0	0
Q13724	Q13724	10	10	10	Mannosyl-oligosaccharide glucosidase	MOGS	sp|Q13724|MOGS_HUMAN Mannosyl-oligosaccharide glucosidase OS=Homo sapiens OX=9606 GN=MOGS PE=1 SV=5	1	10	10	10	5	5	7	8	7	5	7	7	7	5	8	8	6	7	4	4	5	7	4	7	8	7	6	5	8	7	3	2	3	3	5	4	7	7	3	3	4	3
Q13751	Q13751	13	13	13	Laminin subunit beta-3	LAMB3	sp|Q13751|LAMB3_HUMAN Laminin subunit beta-3 OS=Homo sapiens OX=9606 GN=LAMB3 PE=1 SV=1	1	13	13	13	1	0	0	1	0	0	0	1	1	1	0	0	0	0	1	2	7	7	8	8	9	8	8	9	9	6	5	5	5	4	7	6	1	1	0	0	0	0
Q13753	Q13753	2	2	2	Laminin subunit gamma-2	LAMC2	sp|Q13753|LAMC2_HUMAN Laminin subunit gamma-2 OS=Homo sapiens OX=9606 GN=LAMC2 PE=1 SV=2	1	2	2	2	0	0	0	0	0	0	0	0	0	0	0	0	0	0	1	0	1	2	2	1	1	2	0	1	2	2	1	1	2	2	2	1	0	0	0	0	0	0
Q13765;E9PAV3	Q13765;E9PAV3	7;6	7;6	7;6	Nascent polypeptide-associated complex subunit alpha;Nascent polypeptide-associated complex subunit alpha, muscle-specific form	NACA	sp|Q13765|NACA_HUMAN Nascent polypeptide-associated complex subunit alpha OS=Homo sapiens OX=9606 GN=NACA PE=1 SV=1;sp|E9PAV3|NACAM_HUMAN Nascent polypeptide-associated complex subunit alpha, muscle-specific form OS=Homo sapiens OX=9606 GN=NACA PE=1 SV=1	2	7	7	7	5	4	5	5	3	4	5	5	5	5	5	5	5	5	5	6	3	3	5	4	6	6	4	3	5	5	6	5	3	3	4	5	6	6	4	5	4	6
Q13769	Q13769	6	6	6	THO complex subunit 5 homolog	THOC5	sp|Q13769|THOC5_HUMAN THO complex subunit 5 homolog OS=Homo sapiens OX=9606 GN=THOC5 PE=1 SV=2	1	6	6	6	3	0	6	5	4	5	1	2	1	1	0	0	0	2	1	2	2	3	4	2	2	3	3	2	2	0	0	1	1	1	1	0	0	0	2	1	2	1
Q13813	Q13813	270	270	268	Spectrin alpha chain, non-erythrocytic 1	SPTAN1	sp|Q13813|SPTN1_HUMAN Spectrin alpha chain, non-erythrocytic 1 OS=Homo sapiens OX=9606 GN=SPTAN1 PE=1 SV=3	1	270	270	268	154	155	178	198	198	199	218	212	212	216	215	220	199	199	193	181	198	198	199	196	234	226	218	224	223	219	179	184	190	200	207	195	185	189	115	106	109	111
Q13823	Q13823	18	18	18	Nucleolar GTP-binding protein 2	GNL2	sp|Q13823|NOG2_HUMAN Nucleolar GTP-binding protein 2 OS=Homo sapiens OX=9606 GN=GNL2 PE=1 SV=1	1	18	18	18	8	6	10	13	10	9	10	9	11	10	10	10	10	11	10	7	10	8	8	9	11	13	7	7	12	10	5	5	8	9	10	6	4	6	4	2	4	3
Q13838	Q13838	4	2	1	Spliceosome RNA helicase DDX39B	DDX39B	sp|Q13838|DX39B_HUMAN Spliceosome RNA helicase DDX39B OS=Homo sapiens OX=9606 GN=DDX39B PE=1 SV=1	1	4	2	1	2	2	3	3	2	3	2	2	2	2	2	2	2	2	2	2	3	2	3	3	2	2	2	2	2	3	2	1	2	2	2	2	1	2	2	2	2	1
Q13868	Q13868	8	8	7	Exosome complex component RRP4	EXOSC2	sp|Q13868|EXOS2_HUMAN Exosome complex component RRP4 OS=Homo sapiens OX=9606 GN=EXOSC2 PE=1 SV=2	1	8	8	7	5	4	2	4	4	4	5	4	4	3	5	3	4	2	1	2	3	3	3	3	4	5	4	4	4	4	3	1	3	4	3	4	1	1	3	2	1	1
Q13885;Q9BVA1	Q13885;Q9BVA1	18;17	2;1	2;1	Tubulin beta-2A chain;Tubulin beta-2B chain	TUBB2A;TUBB2B	sp|Q13885|TBB2A_HUMAN Tubulin beta-2A chain OS=Homo sapiens OX=9606 GN=TUBB2A PE=1 SV=1;sp|Q9BVA1|TBB2B_HUMAN Tubulin beta-2B chain OS=Homo sapiens OX=9606 GN=TUBB2B PE=1 SV=1	2	18	2	2	13	14	16	15	15	15	14	14	16	16	15	14	14	15	17	17	16	12	14	14	15	17	15	15	17	17	14	15	16	15	16	14	15	15	12	13	12	13
Q13887	Q13887	1	1	1	Krueppel-like factor 5	KLF5	sp|Q13887|KLF5_HUMAN Krueppel-like factor 5 OS=Homo sapiens OX=9606 GN=KLF5 PE=1 SV=2	1	1	1	1	0	0	0	0	0	1	0	1	1	1	0	0	0	0	1	0	0	0	0	0	0	0	0	0	0	0	1	1	0	0	0	0	1	1	0	0	0	0
Q13895	Q13895	18	18	18	Bystin	BYSL	sp|Q13895|BYST_HUMAN Bystin OS=Homo sapiens OX=9606 GN=BYSL PE=1 SV=3	1	18	18	18	11	9	14	13	12	10	12	14	13	13	15	14	12	13	7	8	10	12	12	12	13	13	10	10	14	12	7	6	9	9	10	10	7	8	4	4	6	6
Q13901	Q13901	2	2	2	Nuclear nucleic acid-binding protein C1D	C1D	sp|Q13901|C1D_HUMAN Nuclear nucleic acid-binding protein C1D OS=Homo sapiens OX=9606 GN=C1D PE=1 SV=1	1	2	2	2	0	0	0	1	1	1	1	1	1	1	2	0	1	1	1	0	0	0	0	0	0	0	1	1	1	1	0	0	0	0	0	0	0	0	0	0	0	0
Q13951	Q13951	1	1	1	Core-binding factor subunit beta	CBFB	sp|Q13951|PEBB_HUMAN Core-binding factor subunit beta OS=Homo sapiens OX=9606 GN=CBFB PE=1 SV=2	1	1	1	1	1	0	1	1	1	0	0	1	0	0	0	1	0	1	0	0	1	1	1	1	1	1	1	1	1	1	0	0	1	1	0	1	0	0	0	0	0	1
Q14008	Q14008	66	66	65	Cytoskeleton-associated protein 5	CKAP5	sp|Q14008|CKAP5_HUMAN Cytoskeleton-associated protein 5 OS=Homo sapiens OX=9606 GN=CKAP5 PE=1 SV=3	1	66	66	65	41	36	47	51	44	41	49	55	50	47	46	50	44	49	40	35	42	40	43	43	50	48	41	41	39	38	33	35	34	39	38	36	31	34	16	15	18	19
Q14011	Q14011	3	3	3	Cold-inducible RNA-binding protein	CIRBP	sp|Q14011|CIRBP_HUMAN Cold-inducible RNA-binding protein OS=Homo sapiens OX=9606 GN=CIRBP PE=1 SV=1	1	3	3	3	0	0	0	0	0	0	1	0	0	0	0	0	0	0	1	0	0	0	0	0	1	1	0	0	0	0	0	0	0	0	0	0	0	1	0	0	1	0
Q14103	Q14103	9	9	9	Heterogeneous nuclear ribonucleoprotein D0	HNRNPD	sp|Q14103|HNRPD_HUMAN Heterogeneous nuclear ribonucleoprotein D0 OS=Homo sapiens OX=9606 GN=HNRNPD PE=1 SV=1	1	9	9	9	5	5	7	7	7	7	7	8	9	7	7	8	8	8	9	7	5	6	7	5	9	8	7	6	8	7	5	5	4	5	5	3	6	5	3	3	1	3
Q14119	Q14119	2	2	2	Vascular endothelial zinc finger 1	VEZF1	sp|Q14119|VEZF1_HUMAN Vascular endothelial zinc finger 1 OS=Homo sapiens OX=9606 GN=VEZF1 PE=1 SV=2	1	2	2	2	1	1	1	1	1	1	1	1	0	0	1	1	1	1	0	0	1	1	1	1	1	1	1	1	1	1	2	1	1	1	1	1	1	1	0	0	0	0
Q14126	Q14126	12	12	12	Desmoglein-2	DSG2	sp|Q14126|DSG2_HUMAN Desmoglein-2 OS=Homo sapiens OX=9606 GN=DSG2 PE=1 SV=2	1	12	12	12	6	3	5	5	5	6	3	4	4	3	4	4	4	4	4	5	5	7	5	6	6	6	7	5	6	5	3	4	6	5	6	5	3	3	5	5	4	5
Q14137	Q14137	22	22	22	Ribosome biogenesis protein BOP1	BOP1	sp|Q14137|BOP1_HUMAN Ribosome biogenesis protein BOP1 OS=Homo sapiens OX=9606 GN=BOP1 PE=1 SV=2	1	22	22	22	15	12	14	17	14	15	15	16	16	15	13	13	13	15	17	16	12	10	12	12	16	16	11	16	11	11	10	10	9	8	13	12	10	9	7	7	8	10
Q14141	Q14141	26	10	10	Septin-6	SEPT6	sp|Q14141|SEPT6_HUMAN Septin-6 OS=Homo sapiens OX=9606 GN=SEPTIN6 PE=1 SV=4	1	26	10	10	13	11	18	21	19	18	20	20	18	18	21	20	21	21	13	16	18	19	17	16	19	19	15	18	16	17	9	12	16	17	15	16	7	6	7	7	6	6
Q14146	Q14146	13	13	13	Unhealthy ribosome biogenesis protein 2 homolog	URB2	sp|Q14146|URB2_HUMAN Unhealthy ribosome biogenesis protein 2 homolog OS=Homo sapiens OX=9606 GN=URB2 PE=1 SV=2	1	13	13	13	8	6	6	7	5	5	8	9	6	8	5	7	7	7	6	5	7	7	8	6	8	6	6	8	8	10	5	4	6	6	6	7	6	5	1	1	3	4
Q14149	Q14149	2	2	2	MORC family CW-type zinc finger protein 3	MORC3	sp|Q14149|MORC3_HUMAN MORC family CW-type zinc finger protein 3 OS=Homo sapiens OX=9606 GN=MORC3 PE=1 SV=3	1	2	2	2	1	0	0	1	0	0	0	0	1	0	0	0	0	0	1	0	1	0	1	2	1	1	0	0	1	2	1	1	1	2	1	1	1	0	0	0	0	0
Q14151	Q14151	7	5	5	Scaffold attachment factor B2	SAFB2	sp|Q14151|SAFB2_HUMAN Scaffold attachment factor B2 OS=Homo sapiens OX=9606 GN=SAFB2 PE=1 SV=1	1	7	5	5	3	3	3	2	3	3	0	2	3	3	1	1	0	0	3	1	1	2	2	1	4	4	2	0	2	1	1	2	1	2	2	1	2	2	1	1	2	1
Q14152	Q14152	31	31	31	Eukaryotic translation initiation factor 3 subunit A	EIF3A	sp|Q14152|EIF3A_HUMAN Eukaryotic translation initiation factor 3 subunit A OS=Homo sapiens OX=9606 GN=EIF3A PE=1 SV=1	1	31	31	31	16	14	19	17	18	18	18	18	15	18	24	24	17	20	19	19	13	14	17	15	22	23	18	15	15	15	11	11	15	15	13	15	14	15	6	5	9	8
Q14155	Q14155	18	18	13	Rho guanine nucleotide exchange factor 7	ARHGEF7	sp|Q14155|ARHG7_HUMAN Rho guanine nucleotide exchange factor 7 OS=Homo sapiens OX=9606 GN=ARHGEF7 PE=1 SV=2	1	18	18	13	11	8	13	13	14	11	13	12	2	2	2	2	3	2	4	3	12	12	11	12	13	12	10	9	4	5	1	1	4	2	1	4	5	6	2	4	5	6
Q14157	Q14157	18	18	18	Ubiquitin-associated protein 2-like	UBAP2L	sp|Q14157|UBP2L_HUMAN Ubiquitin-associated protein 2-like OS=Homo sapiens OX=9606 GN=UBAP2L PE=1 SV=2	1	18	18	18	13	13	12	13	14	14	10	11	11	10	8	9	8	9	10	11	11	11	11	11	12	14	10	11	9	12	6	7	10	10	7	11	6	6	1	2	5	6
Q14160;Q9BTT6	Q14160	10;1	10;1	10;1	Protein scribble homolog	SCRIB	sp|Q14160|SCRIB_HUMAN Protein scribble homolog OS=Homo sapiens OX=9606 GN=SCRIB PE=1 SV=4	2	10	10	10	1	2	3	2	3	2	1	2	1	1	2	0	0	0	1	1	2	3	5	4	3	4	5	3	4	4	3	0	4	5	4	5	3	3	0	0	2	1
Q14161	Q14161	20	18	18	ARF GTPase-activating protein GIT2	GIT2	sp|Q14161|GIT2_HUMAN ARF GTPase-activating protein GIT2 OS=Homo sapiens OX=9606 GN=GIT2 PE=1 SV=2	1	20	18	18	10	10	15	16	15	14	14	15	1	2	1	2	2	3	3	3	12	14	13	13	16	15	10	9	3	2	1	2	1	3	2	4	3	4	5	5	4	6
Q14185	Q14185	5	4	4	Dedicator of cytokinesis protein 1	DOCK1	sp|Q14185|DOCK1_HUMAN Dedicator of cytokinesis protein 1 OS=Homo sapiens OX=9606 GN=DOCK1 PE=1 SV=2	1	5	4	4	2	0	3	4	4	4	4	4	3	3	3	3	3	2	0	2	2	3	4	4	4	4	4	3	2	2	1	1	3	3	3	2	1	1	0	0	0	0
Q14191	Q14191	7	7	7	Werner syndrome ATP-dependent helicase	WRN	sp|Q14191|WRN_HUMAN Werner syndrome ATP-dependent helicase OS=Homo sapiens OX=9606 GN=WRN PE=1 SV=2	1	7	7	7	2	3	5	5	4	4	4	5	3	3	2	0	2	1	2	2	1	1	0	2	2	3	0	0	3	2	0	0	0	0	0	1	1	1	0	0	0	0
Q14195	Q14195	2	1	0	Dihydropyrimidinase-related protein 3	DPYSL3	sp|Q14195|DPYL3_HUMAN Dihydropyrimidinase-related protein 3 OS=Homo sapiens OX=9606 GN=DPYSL3 PE=1 SV=1	1	2	1	0	0	0	0	1	1	0	0	0	0	0	0	0	0	0	0	0	1	0	1	1	2	2	1	1	1	1	1	1	1	1	1	0	1	0	0	0	0	0
Q14202	Q14202	5	5	4	Zinc finger MYM-type protein 3	ZMYM3	sp|Q14202|ZMYM3_HUMAN Zinc finger MYM-type protein 3 OS=Homo sapiens OX=9606 GN=ZMYM3 PE=1 SV=2	1	5	5	4	2	4	2	3	3	3	3	2	2	2	3	3	4	4	3	3	3	3	3	3	2	2	2	3	3	3	1	2	3	2	3	3	2	1	1	0	2	3
Q14203	Q14203	11	11	11	Dynactin subunit 1	DCTN1	sp|Q14203|DCTN1_HUMAN Dynactin subunit 1 OS=Homo sapiens OX=9606 GN=DCTN1 PE=1 SV=3	1	11	11	11	2	1	1	2	3	2	0	2	1	2	0	0	0	1	2	3	4	4	5	5	4	6	4	3	5	8	1	1	2	4	2	2	5	5	1	0	1	0
Q14204	Q14204	85	85	85	Cytoplasmic dynein 1 heavy chain 1	DYNC1H1	sp|Q14204|DYHC1_HUMAN Cytoplasmic dynein 1 heavy chain 1 OS=Homo sapiens OX=9606 GN=DYNC1H1 PE=1 SV=5	1	85	85	85	35	31	38	45	44	39	40	47	35	34	46	45	41	40	45	48	42	44	44	46	60	60	46	45	54	49	29	26	40	44	43	47	40	39	17	16	20	19
Q14241	Q14241	6	6	5	Transcription elongation factor B polypeptide 3	TCEB3	sp|Q14241|ELOA1_HUMAN Elongin-A OS=Homo sapiens OX=9606 GN=ELOA PE=1 SV=2	1	6	6	5	1	2	1	2	2	2	2	2	2	1	2	2	2	1	2	3	2	2	3	2	2	3	2	1	1	1	1	0	1	3	3	2	0	0	0	0	1	1
Q14244	Q14244	14	14	14	Ensconsin	MAP7	sp|Q14244|MAP7_HUMAN Ensconsin OS=Homo sapiens OX=9606 GN=MAP7 PE=1 SV=1	1	14	14	14	9	8	9	12	11	10	10	6	12	11	8	8	7	8	7	8	9	8	9	7	11	11	8	9	9	8	6	4	8	8	8	7	7	6	3	2	3	4
Q14247	Q14247	22	22	22	Src substrate cortactin	CTTN	sp|Q14247|SRC8_HUMAN Src substrate cortactin OS=Homo sapiens OX=9606 GN=CTTN PE=1 SV=2	1	22	22	22	8	9	12	12	5	10	9	9	8	8	6	6	2	4	6	7	15	13	13	12	17	17	13	16	14	16	7	9	15	16	17	17	12	9	3	2	8	9
Q14254	Q14254	2	2	2	Flotillin-2	FLOT2	sp|Q14254|FLOT2_HUMAN Flotillin-2 OS=Homo sapiens OX=9606 GN=FLOT2 PE=1 SV=2	1	2	2	2	2	1	2	2	1	1	0	1	1	1	0	1	1	2	1	1	1	0	0	0	1	1	1	1	1	1	1	1	0	1	2	2	1	1	0	0	1	0
Q14257	Q14257	5	5	5	Reticulocalbin-2	RCN2	sp|Q14257|RCN2_HUMAN Reticulocalbin-2 OS=Homo sapiens OX=9606 GN=RCN2 PE=1 SV=1	1	5	5	5	4	3	4	5	4	4	5	5	5	5	5	5	4	5	5	3	4	4	4	4	5	5	5	5	5	5	4	2	3	4	5	3	2	5	3	1	2	2
Q14258	Q14258	10	10	10	E3 ubiquitin/ISG15 ligase TRIM25	TRIM25	sp|Q14258|TRI25_HUMAN E3 ubiquitin/ISG15 ligase TRIM25 OS=Homo sapiens OX=9606 GN=TRIM25 PE=1 SV=2	1	10	10	10	4	3	5	5	5	5	5	6	4	5	4	3	3	2	2	1	7	6	7	7	6	6	7	8	7	7	3	2	7	7	8	6	2	4	2	1	1	1
Q14315	Q14315	17	3	2	Filamin-C	FLNC	sp|Q14315|FLNC_HUMAN Filamin-C OS=Homo sapiens OX=9606 GN=FLNC PE=1 SV=3	1	17	3	2	11	10	11	13	10	11	13	12	10	12	13	12	12	12	13	11	11	11	12	12	12	11	14	14	13	14	12	10	12	13	13	13	12	12	8	9	8	9
Q14331	Q14331	2	2	2	Protein FRG1	FRG1	sp|Q14331|FRG1_HUMAN Protein FRG1 OS=Homo sapiens OX=9606 GN=FRG1 PE=1 SV=1	1	2	2	2	0	0	1	1	1	1	1	1	0	1	1	1	1	1	0	0	0	0	1	0	1	1	1	1	0	1	0	0	0	0	0	0	1	1	1	1	0	0
Q14344;P50148;P19086;Q03113;O95837	Q14344	5;1;1;1;1	5;1;1;1;1	4;0;0;0;0	Guanine nucleotide-binding protein subunit alpha-13	GNA13	sp|Q14344|GNA13_HUMAN Guanine nucleotide-binding protein subunit alpha-13 OS=Homo sapiens OX=9606 GN=GNA13 PE=1 SV=2	5	5	5	4	2	1	0	0	0	1	0	0	2	1	0	0	0	0	0	1	1	2	3	3	3	3	5	4	3	2	1	2	2	3	2	2	1	2	0	0	2	2
Q14444	Q14444	14	14	14	Caprin-1	CAPRIN1	sp|Q14444|CAPR1_HUMAN Caprin-1 OS=Homo sapiens OX=9606 GN=CAPRIN1 PE=1 SV=2	1	14	14	14	9	10	11	11	11	10	12	13	10	10	11	10	11	9	9	7	11	10	11	11	12	12	11	12	11	11	3	6	9	10	8	8	9	8	1	1	4	3
Q14498;Q86U06	Q14498	16;1	16;1	16;1	RNA-binding protein 39	RBM39	sp|Q14498|RBM39_HUMAN RNA-binding protein 39 OS=Homo sapiens OX=9606 GN=RBM39 PE=1 SV=2	2	16	16	16	10	10	12	14	12	10	13	11	14	13	10	12	14	12	11	11	10	11	10	10	14	14	11	12	11	10	9	9	9	11	10	9	9	8	9	9	9	8
Q14527	Q14527	11	11	11	Helicase-like transcription factor	HLTF	sp|Q14527|HLTF_HUMAN Helicase-like transcription factor OS=Homo sapiens OX=9606 GN=HLTF PE=1 SV=2	1	11	11	11	6	3	6	5	5	5	4	3	5	5	5	3	4	3	4	5	5	6	3	4	4	2	3	2	2	3	1	3	2	4	4	5	5	4	2	2	2	1
Q14554	Q14554	5	5	5	Protein disulfide-isomerase A5	PDIA5	sp|Q14554|PDIA5_HUMAN Protein disulfide-isomerase A5 OS=Homo sapiens OX=9606 GN=PDIA5 PE=1 SV=1	1	5	5	5	4	2	3	4	4	4	4	2	4	4	3	2	4	3	3	2	4	4	4	4	4	3	4	4	4	3	3	3	4	4	3	4	2	3	0	0	0	0
Q14562	Q14562	3	2	2	ATP-dependent RNA helicase DHX8	DHX8	sp|Q14562|DHX8_HUMAN ATP-dependent RNA helicase DHX8 OS=Homo sapiens OX=9606 GN=DHX8 PE=1 SV=1	1	3	2	2	2	1	3	3	2	3	2	2	2	2	2	2	2	2	2	2	3	2	3	2	2	2	3	3	2	2	2	0	1	3	2	2	0	0	1	1	0	0
Q14571	Q14571	3	3	3	Inositol 1,4,5-trisphosphate receptor type 2	ITPR2	sp|Q14571|ITPR2_HUMAN Inositol 1,4,5-trisphosphate receptor type 2 OS=Homo sapiens OX=9606 GN=ITPR2 PE=1 SV=2	1	3	3	3	1	1	0	1	1	0	0	1	1	0	0	0	0	0	0	2	0	1	2	1	1	0	2	1	2	2	0	0	2	2	2	1	1	1	0	0	0	1
Q14573	Q14573	15	15	14	Inositol 1,4,5-trisphosphate receptor type 3	ITPR3	sp|Q14573|ITPR3_HUMAN Inositol 1,4,5-trisphosphate receptor type 3 OS=Homo sapiens OX=9606 GN=ITPR3 PE=1 SV=2	1	15	15	14	8	7	5	7	6	7	7	8	8	9	6	3	3	2	6	6	6	7	9	8	10	11	5	8	7	6	4	2	8	8	8	9	5	4	4	5	6	4
Q14643	Q14643	1	1	1	Inositol 1,4,5-trisphosphate receptor type 1	ITPR1	sp|Q14643|ITPR1_HUMAN Inositol 1,4,5-trisphosphate receptor type 1 OS=Homo sapiens OX=9606 GN=ITPR1 PE=1 SV=3	1	1	1	1	0	0	0	0	0	0	0	0	0	0	0	0	0	0	0	0	0	0	0	0	0	0	0	0	0	0	0	0	0	0	0	0	1	1	1	0	0	0
Q14651	Q14651	10	8	8	Plastin-1	PLS1	sp|Q14651|PLSI_HUMAN Plastin-1 OS=Homo sapiens OX=9606 GN=PLS1 PE=1 SV=2	1	10	8	8	9	7	7	9	9	9	9	10	9	7	9	9	8	8	9	8	8	8	7	8	8	7	9	10	9	7	7	8	8	8	8	8	8	6	4	4	5	3
Q14653	Q14653	1	1	1	Interferon regulatory factor 3	IRF3	sp|Q14653|IRF3_HUMAN Interferon regulatory factor 3 OS=Homo sapiens OX=9606 GN=IRF3 PE=1 SV=1	1	1	1	1	1	0	0	0	0	0	0	0	0	0	0	0	0	0	1	1	0	0	0	0	1	1	0	0	1	0	1	1	0	0	1	1	1	1	0	1	1	1
Q14669	Q14669	25	25	25	E3 ubiquitin-protein ligase TRIP12	TRIP12	sp|Q14669|TRIPC_HUMAN E3 ubiquitin-protein ligase TRIP12 OS=Homo sapiens OX=9606 GN=TRIP12 PE=1 SV=1	1	25	25	25	17	15	14	16	18	16	19	20	15	14	15	16	12	13	15	16	16	16	16	18	20	19	17	16	15	15	11	12	16	17	16	18	13	17	3	4	8	9
Q14676	Q14676	14	14	14	Mediator of DNA damage checkpoint protein 1	MDC1	sp|Q14676|MDC1_HUMAN Mediator of DNA damage checkpoint protein 1 OS=Homo sapiens OX=9606 GN=MDC1 PE=1 SV=3	1	14	14	14	3	2	4	6	4	4	4	3	2	2	2	1	2	2	3	3	2	3	4	4	4	5	3	4	1	1	1	2	2	0	1	1	2	3	0	0	1	1
Q14677	Q14677	10	10	10	Clathrin interactor 1	CLINT1	sp|Q14677|EPN4_HUMAN Clathrin interactor 1 OS=Homo sapiens OX=9606 GN=CLINT1 PE=1 SV=1	1	10	10	10	4	5	6	6	5	4	3	5	7	6	2	1	1	2	4	3	2	4	4	3	6	6	1	3	5	6	2	2	5	4	6	6	4	4	1	2	2	2
Q14678	Q14678	2	2	2	KN motif and ankyrin repeat domain-containing protein 1	KANK1	sp|Q14678|KANK1_HUMAN KN motif and ankyrin repeat domain-containing protein 1 OS=Homo sapiens OX=9606 GN=KANK1 PE=1 SV=3	1	2	2	2	0	0	0	1	0	1	0	0	1	1	0	0	1	0	1	1	0	0	0	0	0	0	0	0	0	0	0	1	0	0	0	0	0	0	0	0	0	0
Q14683	Q14683	70	70	70	Structural maintenance of chromosomes protein 1A	SMC1A	sp|Q14683|SMC1A_HUMAN Structural maintenance of chromosomes protein 1A OS=Homo sapiens OX=9606 GN=SMC1A PE=1 SV=2	1	70	70	70	46	38	50	51	40	45	52	51	54	59	51	51	49	52	48	44	41	42	44	43	52	51	44	40	41	39	28	32	37	38	38	35	34	31	17	18	21	23
Q14684	Q14684	23	23	22	Ribosomal RNA processing protein 1 homolog B	RRP1B	sp|Q14684|RRP1B_HUMAN Ribosomal RNA processing protein 1 homolog B OS=Homo sapiens OX=9606 GN=RRP1B PE=1 SV=3	1	23	23	22	11	9	12	14	14	14	11	13	16	16	9	12	11	11	14	13	12	13	12	13	15	15	13	15	11	12	8	8	13	13	11	11	8	10	7	7	8	7
Q14689;Q9Y2E4	Q14689;Q9Y2E4	2;1	2;1	1;1	Disco-interacting protein 2 homolog A;Disco-interacting protein 2 homolog C	DIP2A;DIP2C	sp|Q14689|DIP2A_HUMAN Disco-interacting protein 2 homolog A OS=Homo sapiens OX=9606 GN=DIP2A PE=1 SV=2;sp|Q9Y2E4|DIP2C_HUMAN Disco-interacting protein 2 homolog C OS=Homo sapiens OX=9606 GN=DIP2C PE=1 SV=2	2	2	2	1	0	1	1	0	1	1	1	1	2	1	1	1	0	0	1	1	0	0	0	0	1	2	0	0	0	1	2	1	1	0	0	0	1	1	1	1	1	1
Q14690	Q14690	61	61	61	Protein RRP5 homolog	PDCD11	sp|Q14690|RRP5_HUMAN Protein RRP5 homolog OS=Homo sapiens OX=9606 GN=PDCD11 PE=1 SV=3	1	61	61	61	38	33	39	45	43	43	50	47	55	51	45	43	41	44	49	41	37	38	38	40	48	46	38	41	42	46	31	32	34	39	39	36	34	32	23	20	17	16
Q14692	Q14692	31	31	31	Ribosome biogenesis protein BMS1 homolog	BMS1	sp|Q14692|BMS1_HUMAN Ribosome biogenesis protein BMS1 homolog OS=Homo sapiens OX=9606 GN=BMS1 PE=1 SV=1	1	31	31	31	20	18	19	19	17	21	22	23	20	21	19	19	17	17	21	19	18	15	18	18	25	25	16	15	21	18	16	16	13	14	16	18	15	16	4	5	7	10
Q14694	Q14694	14	14	14	Ubiquitin carboxyl-terminal hydrolase 10	USP10	sp|Q14694|UBP10_HUMAN Ubiquitin carboxyl-terminal hydrolase 10 OS=Homo sapiens OX=9606 GN=USP10 PE=1 SV=2	1	14	14	14	7	4	9	10	12	10	8	8	11	10	9	9	7	9	4	6	7	7	9	9	6	8	6	7	7	8	2	4	4	7	6	5	3	3	0	2	2	1
Q14739	Q14739	8	8	8	Lamin-B receptor	LBR	sp|Q14739|LBR_HUMAN Delta(14)-sterol reductase LBR OS=Homo sapiens OX=9606 GN=LBR PE=1 SV=2	1	8	8	8	6	6	7	5	4	5	4	5	8	5	6	6	7	6	7	8	7	5	5	5	4	5	5	5	4	5	6	2	6	6	4	5	2	2	2	1	4	4
Q14764	Q14764	10	10	9	Major vault protein	MVP	sp|Q14764|MVP_HUMAN Major vault protein OS=Homo sapiens OX=9606 GN=MVP PE=1 SV=4	1	10	10	9	0	3	3	1	2	1	1	2	4	4	2	3	4	3	5	1	2	2	2	3	3	1	3	3	3	3	2	3	4	3	1	2	1	1	3	3	3	2
Q14789	Q14789	4	4	4	Golgin subfamily B member 1	GOLGB1	sp|Q14789|GOGB1_HUMAN Golgin subfamily B member 1 OS=Homo sapiens OX=9606 GN=GOLGB1 PE=1 SV=2	1	4	4	4	1	0	2	3	2	1	2	3	2	2	3	3	1	2	1	0	1	1	1	0	1	3	1	1	0	0	0	1	1	2	1	1	2	2	1	1	0	1
Q14807	Q14807	11	11	10	Kinesin-like protein KIF22	KIF22	sp|Q14807|KIF22_HUMAN Kinesin-like protein KIF22 OS=Homo sapiens OX=9606 GN=KIF22 PE=1 SV=5	1	11	11	10	4	2	2	1	2	3	3	3	4	4	3	4	3	2	3	2	2	1	2	2	1	1	2	3	3	3	1	0	4	3	4	3	1	0	0	0	2	2
Q14814;Q02078;Q06413	Q14814;Q02078;Q06413	2;1;1	2;1;1	2;1;1	Myocyte-specific enhancer factor 2D;Myocyte-specific enhancer factor 2A;Myocyte-specific enhancer factor 2C	MEF2D;MEF2A;MEF2C	sp|Q14814|MEF2D_HUMAN Myocyte-specific enhancer factor 2D OS=Homo sapiens OX=9606 GN=MEF2D PE=1 SV=1;sp|Q02078|MEF2A_HUMAN Myocyte-specific enhancer factor 2A OS=Homo sapiens OX=9606 GN=MEF2A PE=1 SV=1;sp|Q06413|MEF2C_HUMAN Myocyte-specific enhancer factor	3	2	2	2	1	0	1	1	1	2	1	1	0	1	1	2	2	1	1	2	2	2	2	2	1	1	2	1	2	2	0	0	1	1	1	1	1	2	0	0	0	0
Q14839	Q14839	18	18	12	Chromodomain-helicase-DNA-binding protein 4	CHD4	sp|Q14839|CHD4_HUMAN Chromodomain-helicase-DNA-binding protein 4 OS=Homo sapiens OX=9606 GN=CHD4 PE=1 SV=2	1	18	18	12	10	8	12	13	8	7	10	11	14	14	13	12	10	10	11	8	7	7	7	7	13	14	9	9	9	8	5	7	8	6	9	7	5	4	3	3	8	7
Q14847	Q14847	5	5	5	LIM and SH3 domain protein 1	LASP1	sp|Q14847|LASP1_HUMAN LIM and SH3 domain protein 1 OS=Homo sapiens OX=9606 GN=LASP1 PE=1 SV=2	1	5	5	5	4	4	4	3	3	3	4	4	4	4	3	4	1	2	2	3	4	4	4	4	5	5	4	4	4	4	4	3	4	4	4	4	4	4	3	3	2	2
Q14919	Q14919	4	4	4	Dr1-associated corepressor	DRAP1	sp|Q14919|NC2A_HUMAN Dr1-associated corepressor OS=Homo sapiens OX=9606 GN=DRAP1 PE=1 SV=3	1	4	4	4	3	2	3	3	3	3	3	3	2	3	3	2	2	2	2	1	2	3	3	3	3	3	3	3	2	2	1	1	3	3	2	3	3	3	1	1	1	0
Q14966	Q14966	14	14	14	Zinc finger protein 638	ZNF638	sp|Q14966|ZN638_HUMAN Zinc finger protein 638 OS=Homo sapiens OX=9606 GN=ZNF638 PE=1 SV=2	1	14	14	14	10	6	11	11	7	7	9	10	7	7	11	10	9	10	8	8	8	6	7	7	8	7	10	8	8	8	7	1	8	9	8	7	6	5	1	1	5	6
Q14974	Q14974	9	9	9	Importin subunit beta-1	KPNB1	sp|Q14974|IMB1_HUMAN Importin subunit beta-1 OS=Homo sapiens OX=9606 GN=KPNB1 PE=1 SV=2	1	9	9	9	5	6	6	6	4	5	6	6	5	5	7	7	5	5	6	6	6	6	6	6	7	7	6	6	6	6	4	5	5	6	6	6	6	5	3	2	4	2
Q14978	Q14978	47	47	47	Nucleolar and coiled-body phosphoprotein 1	NOLC1	sp|Q14978|NOLC1_HUMAN Nucleolar and coiled-body phosphoprotein 1 OS=Homo sapiens OX=9606 GN=NOLC1 PE=1 SV=2	1	47	47	47	35	32	32	36	34	35	40	39	31	29	39	42	38	38	29	28	32	36	34	35	39	38	35	37	40	36	23	30	34	37	39	39	20	20	19	17	24	26
Q14980	Q14980	63	63	62	Nuclear mitotic apparatus protein 1	NUMA1	sp|Q14980|NUMA1_HUMAN Nuclear mitotic apparatus protein 1 OS=Homo sapiens OX=9606 GN=NUMA1 PE=1 SV=2	1	63	63	62	39	33	46	45	44	44	39	37	37	38	36	36	34	34	36	33	32	35	36	39	45	43	36	33	37	35	27	23	37	35	42	34	20	22	10	10	17	13
Q14BN4	Q14BN4	1	1	1	Sarcolemmal membrane-associated protein	SLMAP	sp|Q14BN4|SLMAP_HUMAN Sarcolemmal membrane-associated protein OS=Homo sapiens OX=9606 GN=SLMAP PE=1 SV=1	1	1	1	1	1	1	1	1	0	1	1	0	0	0	0	0	0	0	0	0	0	1	1	1	0	0	1	0	0	0	0	0	0	0	0	0	0	0	0	0	0	0
Q14C86	Q14C86	2	2	2	GTPase-activating protein and VPS9 domain-containing protein 1	GAPVD1	sp|Q14C86|GAPD1_HUMAN GTPase-activating protein and VPS9 domain-containing protein 1 OS=Homo sapiens OX=9606 GN=GAPVD1 PE=1 SV=2	1	2	2	2	0	0	0	1	0	1	0	0	0	0	1	1	0	0	1	0	1	1	1	1	1	2	1	1	0	1	1	1	0	0	0	0	1	1	1	1	0	0
Q15003	Q15003	15	15	15	Condensin complex subunit 2	NCAPH	sp|Q15003|CND2_HUMAN Condensin complex subunit 2 OS=Homo sapiens OX=9606 GN=NCAPH PE=1 SV=3	1	15	15	15	11	6	9	9	9	9	10	11	11	10	10	11	8	11	8	8	9	8	10	9	11	10	7	8	8	9	5	6	7	8	8	7	7	3	5	4	6	5
Q15005	Q15005	4	4	3	Signal peptidase complex subunit 2	SPCS2	sp|Q15005|SPCS2_HUMAN Signal peptidase complex subunit 2 OS=Homo sapiens OX=9606 GN=SPCS2 PE=1 SV=3	1	4	4	3	1	1	2	2	1	1	1	1	0	0	1	1	1	1	1	0	1	1	2	2	2	2	2	2	1	1	0	0	1	1	1	1	1	1	1	2	1	1
Q15006	Q15006	5	5	5	ER membrane protein complex subunit 2	EMC2	sp|Q15006|EMC2_HUMAN ER membrane protein complex subunit 2 OS=Homo sapiens OX=9606 GN=EMC2 PE=1 SV=1	1	5	5	5	4	3	4	4	2	2	4	4	4	4	4	3	3	3	3	3	3	3	3	3	4	4	4	4	4	4	3	3	3	2	4	3	2	3	2	1	2	1
Q15008	Q15008	3	3	2	26S proteasome non-ATPase regulatory subunit 6	PSMD6	sp|Q15008|PSMD6_HUMAN 26S proteasome non-ATPase regulatory subunit 6 OS=Homo sapiens OX=9606 GN=PSMD6 PE=1 SV=1	1	3	3	2	0	0	1	0	0	0	0	0	0	0	0	0	0	0	1	1	0	0	0	0	0	0	0	0	0	0	0	0	0	0	0	0	1	1	0	0	0	0
Q15014	Q15014	5	5	5	Mortality factor 4-like protein 2	MORF4L2	sp|Q15014|MO4L2_HUMAN Mortality factor 4-like protein 2 OS=Homo sapiens OX=9606 GN=MORF4L2 PE=1 SV=1	1	5	5	5	3	2	3	4	3	4	3	4	4	2	3	2	3	3	3	2	3	3	4	4	4	3	3	2	2	2	3	2	3	4	4	3	1	1	1	1	2	2
Q15019	Q15019	33	32	31	Septin-2	SEPT2	sp|Q15019|SEPT2_HUMAN Septin-2 OS=Homo sapiens OX=9606 GN=SEPTIN2 PE=1 SV=1	1	33	32	31	24	23	23	25	27	26	28	27	27	29	30	29	30	28	27	26	26	25	26	22	28	28	27	29	25	25	20	20	23	22	25	23	19	20	18	19	19	20
Q15020	Q15020	9	9	9	Squamous cell carcinoma antigen recognized by T-cells 3	SART3	sp|Q15020|SART3_HUMAN Squamous cell carcinoma antigen recognized by T-cells 3 OS=Homo sapiens OX=9606 GN=SART3 PE=1 SV=1	1	9	9	9	1	0	2	4	3	4	4	4	4	4	4	3	3	4	5	5	2	3	3	3	5	5	2	3	3	4	0	0	2	3	2	2	2	1	0	0	1	0
Q15021	Q15021	20	20	20	Condensin complex subunit 1	NCAPD2	sp|Q15021|CND1_HUMAN Condensin complex subunit 1 OS=Homo sapiens OX=9606 GN=NCAPD2 PE=1 SV=3	1	20	20	20	7	7	9	9	9	8	8	9	12	11	10	10	8	8	12	12	9	9	10	10	11	12	7	9	9	9	5	5	4	8	6	5	6	8	3	4	2	3
Q15022	Q15022	5	5	5	Polycomb protein SUZ12	SUZ12	sp|Q15022|SUZ12_HUMAN Polycomb protein SUZ12 OS=Homo sapiens OX=9606 GN=SUZ12 PE=1 SV=3	1	5	5	5	3	2	3	4	2	3	4	2	3	2	2	3	2	2	3	2	2	2	1	3	3	2	3	3	3	3	1	2	3	3	2	2	2	2	0	2	0	2
Q15024	Q15024	6	6	5	Exosome complex component RRP42	EXOSC7	sp|Q15024|EXOS7_HUMAN Exosome complex component RRP42 OS=Homo sapiens OX=9606 GN=EXOSC7 PE=1 SV=3	1	6	6	5	3	2	3	3	3	4	3	2	4	5	1	1	3	2	2	3	3	4	4	4	3	3	2	2	3	2	3	2	2	3	2	3	2	3	1	1	2	2
Q15027	Q15027	1	1	1	Arf-GAP with coiled-coil, ANK repeat and PH domain-containing protein 1	ACAP1	sp|Q15027|ACAP1_HUMAN Arf-GAP with coiled-coil, ANK repeat and PH domain-containing protein 1 OS=Homo sapiens OX=9606 GN=ACAP1 PE=1 SV=1	1	1	1	1	1	1	1	1	1	1	1	1	1	1	1	1	1	1	1	0	1	1	1	1	1	1	1	1	1	1	0	1	1	1	1	1	1	1	1	1	1	1
Q15029	Q15029	24	24	23	116 kDa U5 small nuclear ribonucleoprotein component	EFTUD2	sp|Q15029|U5S1_HUMAN 116 kDa U5 small nuclear ribonucleoprotein component OS=Homo sapiens OX=9606 GN=EFTUD2 PE=1 SV=1	1	24	24	23	14	11	16	15	13	15	14	16	15	11	14	12	11	11	17	14	11	10	10	11	15	17	12	10	13	12	7	8	9	8	11	10	10	10	8	6	5	6
Q15032	Q15032	1	1	1	R3H domain-containing protein 1	R3HDM1	sp|Q15032|R3HD1_HUMAN R3H domain-containing protein 1 OS=Homo sapiens OX=9606 GN=R3HDM1 PE=1 SV=3	1	1	1	1	1	0	0	1	1	1	1	1	1	1	1	1	1	0	0	0	1	1	1	1	1	1	1	1	1	1	0	0	0	1	1	0	0	0	0	0	0	0
Q15046	Q15046	6	6	5	Lysine--tRNA ligase	KARS	sp|Q15046|SYK_HUMAN Lysine--tRNA ligase OS=Homo sapiens OX=9606 GN=KARS1 PE=1 SV=3	1	6	6	5	2	1	3	3	2	1	2	2	1	1	3	3	3	3	2	4	1	1	1	1	3	3	2	3	3	3	1	1	4	3	2	1	1	1	2	2	1	1
Q15050	Q15050	22	22	22	Ribosome biogenesis regulatory protein homolog	RRS1	sp|Q15050|RRS1_HUMAN Ribosome biogenesis regulatory protein homolog OS=Homo sapiens OX=9606 GN=RRS1 PE=1 SV=2	1	22	22	22	14	11	16	17	17	16	17	16	16	20	17	17	15	14	13	14	13	13	12	13	17	18	14	15	14	15	11	13	12	14	13	13	11	10	9	7	7	7
Q15052	Q15052	5	1	1	Rho guanine nucleotide exchange factor 6	ARHGEF6	sp|Q15052|ARHG6_HUMAN Rho guanine nucleotide exchange factor 6 OS=Homo sapiens OX=9606 GN=ARHGEF6 PE=1 SV=2	1	5	1	1	2	2	3	4	3	3	4	3	1	1	0	1	0	0	1	0	2	3	2	3	4	4	2	2	1	2	1	0	2	0	0	0	0	0	1	1	1	1
Q15054	Q15054	7	7	6	DNA polymerase delta subunit 3	POLD3	sp|Q15054|DPOD3_HUMAN DNA polymerase delta subunit 3 OS=Homo sapiens OX=9606 GN=POLD3 PE=1 SV=2	1	7	7	6	3	2	3	4	4	4	2	4	3	3	1	1	0	2	3	2	2	3	1	2	3	2	1	2	2	2	2	0	2	1	3	2	1	1	0	0	0	0
Q15056	Q15056	2	2	2	Eukaryotic translation initiation factor 4H	EIF4H	sp|Q15056|IF4H_HUMAN Eukaryotic translation initiation factor 4H OS=Homo sapiens OX=9606 GN=EIF4H PE=1 SV=5	1	2	2	2	1	0	1	1	0	0	0	1	1	1	1	1	1	1	1	1	1	0	1	1	1	2	1	1	1	1	1	0	0	0	1	1	1	0	0	0	0	1
Q15059	Q15059	13	9	9	Bromodomain-containing protein 3	BRD3	sp|Q15059|BRD3_HUMAN Bromodomain-containing protein 3 OS=Homo sapiens OX=9606 GN=BRD3 PE=1 SV=1	1	13	9	9	7	7	12	10	7	9	8	12	6	6	8	10	10	6	5	3	8	8	8	8	8	11	5	6	5	5	2	2	6	5	6	6	3	5	0	0	3	3
Q15061	Q15061	14	14	14	WD repeat-containing protein 43	WDR43	sp|Q15061|WDR43_HUMAN WD repeat-containing protein 43 OS=Homo sapiens OX=9606 GN=WDR43 PE=1 SV=3	1	14	14	14	8	11	10	10	12	10	9	9	10	9	10	9	8	8	10	11	8	7	9	8	10	11	8	7	11	11	10	7	11	9	10	7	10	8	4	4	7	8
Q15070	Q15070	2	2	2	Mitochondrial inner membrane protein OXA1L	OXA1L	sp|Q15070|OXA1L_HUMAN Mitochondrial inner membrane protein OXA1L OS=Homo sapiens OX=9606 GN=OXA1L PE=1 SV=3	1	2	2	2	1	1	1	2	0	1	2	1	0	0	1	2	2	2	0	1	0	0	0	1	1	1	0	2	1	2	1	1	0	1	1	0	0	0	0	0	1	2
Q15147	Q15147	5	5	4	1-phosphatidylinositol 4,5-bisphosphate phosphodiesterase beta-4	PLCB4	sp|Q15147|PLCB4_HUMAN 1-phosphatidylinositol 4,5-bisphosphate phosphodiesterase beta-4 OS=Homo sapiens OX=9606 GN=PLCB4 PE=1 SV=3	1	5	5	4	3	2	4	4	3	4	4	4	3	3	4	4	4	4	2	2	3	4	3	4	4	4	3	4	4	4	1	0	4	4	4	2	2	2	1	1	1	1
Q15149	Q15149	521	521	508	Plectin	PLEC	sp|Q15149|PLEC_HUMAN Plectin OS=Homo sapiens OX=9606 GN=PLEC PE=1 SV=3	1	521	521	508	360	345	380	400	396	394	415	414	378	384	404	398	379	382	360	356	392	394	380	378	430	421	429	433	377	390	294	306	332	356	361	353	293	308	254	248	248	256
Q15154	Q15154	31	31	31	Pericentriolar material 1 protein	PCM1	sp|Q15154|PCM1_HUMAN Pericentriolar material 1 protein OS=Homo sapiens OX=9606 GN=PCM1 PE=1 SV=5	1	31	31	31	20	15	20	22	19	18	23	20	20	20	22	19	16	16	14	14	15	13	19	18	18	17	11	14	17	17	10	5	14	16	16	16	9	5	2	4	5	4
Q15155;Q5JPE7;P69849	Q15155;Q5JPE7;P69849	5;4;4	5;4;4	5;4;4	Nodal modulator 1;Nodal modulator 2;Nodal modulator 3	NOMO1;NOMO2;NOMO3	sp|Q15155|NOMO1_HUMAN Nodal modulator 1 OS=Homo sapiens OX=9606 GN=NOMO1 PE=1 SV=5;sp|Q5JPE7|NOMO2_HUMAN Nodal modulator 2 OS=Homo sapiens OX=9606 GN=NOMO2 PE=1 SV=1;sp|P69849|NOMO3_HUMAN Nodal modulator 3 OS=Homo sapiens OX=9606 GN=NOMO3 PE=1 SV=2	3	5	5	5	1	2	3	1	1	1	1	1	2	2	2	1	1	1	3	3	1	2	2	3	2	1	1	2	4	3	2	1	2	1	1	1	0	0	0	0	1	1
Q15185	Q15185	1	1	1	Prostaglandin E synthase 3	PTGES3	sp|Q15185|TEBP_HUMAN Prostaglandin E synthase 3 OS=Homo sapiens OX=9606 GN=PTGES3 PE=1 SV=1	1	1	1	1	0	0	0	0	0	0	0	0	0	0	0	0	0	0	0	0	0	0	0	0	0	0	0	0	0	0	0	0	0	0	0	0	0	0	0	0	0	0
Q15233	Q15233	53	51	50	Non-POU domain-containing octamer-binding protein	NONO	sp|Q15233|NONO_HUMAN Non-POU domain-containing octamer-binding protein OS=Homo sapiens OX=9606 GN=NONO PE=1 SV=4	1	53	51	50	43	38	48	48	47	48	50	50	51	49	50	50	50	49	48	45	37	40	42	38	46	47	42	45	43	43	28	28	39	37	37	38	29	32	21	22	28	28
Q15269	Q15269	17	17	17	Periodic tryptophan protein 2 homolog	PWP2	sp|Q15269|PWP2_HUMAN Periodic tryptophan protein 2 homolog OS=Homo sapiens OX=9606 GN=PWP2 PE=2 SV=2	1	17	17	17	12	11	10	11	12	12	11	13	13	12	12	10	12	10	11	9	10	11	11	10	13	12	12	10	10	11	6	9	10	7	14	10	9	9	4	5	9	6
Q15286	Q15286	2	2	2	Ras-related protein Rab-35	RAB35	sp|Q15286|RAB35_HUMAN Ras-related protein Rab-35 OS=Homo sapiens OX=9606 GN=RAB35 PE=1 SV=1	1	2	2	2	1	1	0	0	0	0	0	1	2	1	1	1	0	0	0	2	1	1	0	1	1	0	1	2	2	2	1	0	1	1	1	1	1	1	1	1	2	2
Q15287	Q15287	4	4	3	RNA-binding protein with serine-rich domain 1	RNPS1	sp|Q15287|RNPS1_HUMAN RNA-binding protein with serine-rich domain 1 OS=Homo sapiens OX=9606 GN=RNPS1 PE=1 SV=1	1	4	4	3	2	2	3	3	4	3	3	3	3	3	3	3	3	3	3	2	3	3	3	3	3	3	3	3	3	3	3	2	2	3	2	2	2	3	3	3	2	2
Q15291	Q15291	1	1	1	Retinoblastoma-binding protein 5	RBBP5	sp|Q15291|RBBP5_HUMAN Retinoblastoma-binding protein 5 OS=Homo sapiens OX=9606 GN=RBBP5 PE=1 SV=2	1	1	1	1	0	0	0	0	0	0	0	0	0	0	0	0	0	0	0	0	0	0	0	0	0	0	0	0	0	0	0	0	0	0	0	0	0	0	0	0	0	0
Q15293	Q15293	3	3	3	Reticulocalbin-1	RCN1	sp|Q15293|RCN1_HUMAN Reticulocalbin-1 OS=Homo sapiens OX=9606 GN=RCN1 PE=1 SV=1	1	3	3	3	2	1	2	2	1	2	1	1	2	1	1	0	1	2	2	2	2	1	1	1	2	2	1	1	1	1	0	0	2	1	2	1	0	0	0	0	0	0
Q15326	Q15326	4	4	4	Zinc finger MYND domain-containing protein 11	ZMYND11	sp|Q15326|ZMY11_HUMAN Zinc finger MYND domain-containing protein 11 OS=Homo sapiens OX=9606 GN=ZMYND11 PE=1 SV=2	1	4	4	4	1	1	2	1	2	2	0	1	1	1	1	1	1	0	0	0	2	2	2	2	2	1	0	2	0	0	0	1	2	1	0	2	2	1	0	0	0	0
Q15334	Q15334	2	2	2	Lethal(2) giant larvae protein homolog 1	LLGL1	sp|Q15334|L2GL1_HUMAN Lethal(2) giant larvae protein homolog 1 OS=Homo sapiens OX=9606 GN=LLGL1 PE=1 SV=3	1	2	2	2	0	0	0	1	1	1	0	1	1	1	0	1	0	0	0	0	2	2	1	1	1	1	2	2	1	1	1	1	1	1	2	1	0	0	0	0	0	0
Q15345	Q15345	1	1	1	Leucine-rich repeat-containing protein 41	LRRC41	sp|Q15345|LRC41_HUMAN Leucine-rich repeat-containing protein 41 OS=Homo sapiens OX=9606 GN=LRRC41 PE=1 SV=3	1	1	1	1	1	1	0	0	0	1	0	0	1	0	0	1	0	0	1	1	0	0	0	0	0	0	1	1	1	1	0	0	1	1	1	1	0	0	0	0	1	1
Q15361	Q15361	3	3	3	Transcription termination factor 1	TTF1	sp|Q15361|TTF1_HUMAN Transcription termination factor 1 OS=Homo sapiens OX=9606 GN=TTF1 PE=1 SV=3	1	3	3	3	0	0	0	0	0	0	0	0	3	2	0	0	0	0	2	3	0	0	0	0	0	1	0	0	0	0	0	0	0	0	0	0	1	0	0	1	0	0
Q15365	Q15365	10	10	8	Poly(rC)-binding protein 1	PCBP1	sp|Q15365|PCBP1_HUMAN Poly(rC)-binding protein 1 OS=Homo sapiens OX=9606 GN=PCBP1 PE=1 SV=2	1	10	10	8	9	7	7	9	8	9	8	6	8	8	5	6	7	6	7	8	7	7	7	7	8	7	8	8	9	9	7	9	9	8	8	9	9	9	7	7	6	6
Q15366;P57721	Q15366	8;3	6;1	6;1	Poly(rC)-binding protein 2	PCBP2	sp|Q15366|PCBP2_HUMAN Poly(rC)-binding protein 2 OS=Homo sapiens OX=9606 GN=PCBP2 PE=1 SV=1	2	8	6	6	7	6	6	6	6	6	7	5	6	6	4	7	5	6	6	6	6	6	6	6	6	6	5	4	5	5	7	7	6	6	5	6	7	6	4	5	4	5
Q15369	Q15369	4	4	4	Transcription elongation factor B polypeptide 1	TCEB1	sp|Q15369|ELOC_HUMAN Elongin-C OS=Homo sapiens OX=9606 GN=ELOC PE=1 SV=1	1	4	4	4	3	2	2	3	4	3	3	3	3	3	3	1	3	2	2	2	3	3	2	2	3	3	3	2	3	4	1	1	4	3	3	4	2	3	2	1	2	1
Q15386	Q15386	2	2	2	Ubiquitin-protein ligase E3C	UBE3C	sp|Q15386|UBE3C_HUMAN Ubiquitin-protein ligase E3C OS=Homo sapiens OX=9606 GN=UBE3C PE=1 SV=3	1	2	2	2	0	0	0	0	0	0	0	0	0	0	0	0	0	0	0	0	0	0	0	0	0	0	0	0	0	0	0	0	0	0	0	0	2	1	0	0	0	0
Q15388	Q15388	2	2	2	Mitochondrial import receptor subunit TOM20 homolog	TOMM20	sp|Q15388|TOM20_HUMAN Mitochondrial import receptor subunit TOM20 homolog OS=Homo sapiens OX=9606 GN=TOMM20 PE=1 SV=1	1	2	2	2	1	1	1	1	1	1	1	1	1	1	1	1	1	1	0	1	1	1	1	1	1	1	1	1	1	1	0	0	1	1	1	1	1	2	1	1	1	1
Q15393	Q15393	16	16	15	Splicing factor 3B subunit 3	SF3B3	sp|Q15393|SF3B3_HUMAN Splicing factor 3B subunit 3 OS=Homo sapiens OX=9606 GN=SF3B3 PE=1 SV=4	1	16	16	15	10	10	13	12	8	10	12	9	12	11	9	8	8	6	8	6	11	10	11	9	13	11	7	9	9	7	4	4	6	9	8	7	5	5	4	3	3	1
[truncated: 1,533 more rows]
[truncated: 371 more columns]
